# Supplementary material for: Nitrous oxide fluxes and soil nitrogen contents over eight years in four cropping systems designed to meet both environmental and production goals: A French field nitrogen data set
Source: Data Brief. 2021 Aug 16;38:107303. doi: 10.1016/j.dib.2021.107303 (PMC8379275; doi:10.1016/j.dib.2021.107303)
Supplement: Supplementary file 1 [file mmc1.xlsx]

## Sheet: N2O_database
Year	Cropping system	Replicate	Plot	Crop species	Date (DD/MM/YYYY)	Chamber	N2O fluxes (g.m-2.s-1)	Soil N-NH4 content (kgN.ha-1)	Soil N-NO3 content (kgN.ha-1)	Soil moisture ((wet soil biomass - dry soil biomass)/ dry soil biomass)*100)	Soil N-NH4 content (mgN.l-1)	Soil N-NO3 content (mgN.l-1)
2010	PHEP	1	1	W faba bean	2010-03-16	1	0	4.15997	7.41437	16.9	0.49	0.873333
2010	PHEP	1	1	W faba bean	2010-03-16	2	2.38e-10	4.15997	7.41437	16.9	0.49	0.873333
2010	PHEP	1	1	W faba bean	2010-03-16	3	9.83e-10	4.15997	7.41437	16.9	0.49	0.873333
2010	L-GHG	1	4	W barley	2010-03-16	1	6.5e-10	6.25657	8.85633	17.5	0.73	1.03333
2010	L-GHG	1	4	W barley	2010-03-16	2	9.52e-11	6.25657	8.85633	17.5	0.73	1.03333
2010	L-GHG	1	4	W barley	2010-03-16	3	9.99e-10	6.25657	8.85633	17.5	0.73	1.03333
2010	L-GHG	2	6	W wheat	2010-03-16	1	1.9e-10	4.69164	1.90509	17.2	0.55	0.223333
2010	L-GHG	2	6	W wheat	2010-03-16	2	0	4.69164	1.90509	17.2	0.55	0.223333
2010	L-GHG	2	6	W wheat	2010-03-16	3	0	4.69164	1.90509	17.2	0.55	0.223333
2010	PHEP	2	7	S barley	2010-03-16	1	4.04e-09	4.8495	16.0232	17.1	0.57	1.88333
2010	PHEP	2	7	S barley	2010-03-16	2	7.58e-09	4.8495	16.0232	17.1	0.57	1.88333
2010	PHEP	2	7	S barley	2010-03-16	3	5.69e-09	4.8495	16.0232	17.1	0.57	1.88333
2010	L-GHG	3	9	Triticale	2010-03-16	1	0	5.02328	2.58259	17.1	0.59	0.303333
2010	L-GHG	3	9	Triticale	2010-03-16	2	1.43e-10	5.02328	2.58259	17.1	0.59	0.303333
2010	L-GHG	3	9	Triticale	2010-03-16	3	0	5.02328	2.58259	17.1	0.59	0.303333
2010	PHEP	3	10	W wheat	2010-03-16	1	0	4.73806	4.33605	17.8	0.55	0.503333
2010	PHEP	3	10	W wheat	2010-03-16	2	0	4.73806	4.33605	17.8	0.55	0.503333
2010	PHEP	3	10	W wheat	2010-03-16	3	9.52e-11	4.73806	4.33605	17.8	0.55	0.503333
2010	PHEP	1	1	W faba bean	2010-04-16	1	6.3e-10	7.25676	28.5207	22.908	0.86	3.38
2010	PHEP	1	1	W faba bean	2010-04-16	2	0	7.25676	28.5207	22.908	0.86	3.38
2010	PHEP	1	1	W faba bean	2010-04-16	3	0	7.25676	28.5207	22.908	0.86	3.38
2010	L-GHG	1	4	W barley	2010-04-16	1	2.46e-09	53.9194	54.0861	21.804	6.47	6.49
2010	L-GHG	1	4	W barley	2010-04-16	2	1.06e-09	53.9194	54.0861	21.804	6.47	6.49
2010	L-GHG	1	4	W barley	2010-04-16	3	1.65e-09	53.9194	54.0861	21.804	6.47	6.49
2010	L-GHG	2	6	W wheat	2010-04-16	1	2.68e-10	39.0759	47.2526	24.564	4.54	5.49
2010	L-GHG	2	6	W wheat	2010-04-16	2	1.09e-09	39.0759	47.2526	24.564	4.54	5.49
2010	L-GHG	2	6	W wheat	2010-04-16	3	5.35e-10	39.0759	47.2526	24.564	4.54	5.49
2010	PHEP	2	7	S barley	2010-04-16	1	0	8.47554	26.2658	22.356	1.01	3.13
2010	PHEP	2	7	S barley	2010-04-16	2	0	8.47554	26.2658	22.356	1.01	3.13
2010	PHEP	2	7	S barley	2010-04-16	3	3.94e-10	8.47554	26.2658	22.356	1.01	3.13
2010	L-GHG	3	9	Triticale	2010-04-16	1	1.73e-10	9.39288	2.90325	23.874	1.1	0.34
2010	L-GHG	3	9	Triticale	2010-04-16	2	0	9.39288	2.90325	23.874	1.1	0.34
2010	L-GHG	3	9	Triticale	2010-04-16	3	2.36e-10	9.39288	2.90325	23.874	1.1	0.34
2010	PHEP	3	10	W wheat	2010-04-16	1	0	82.1728	100.132	23.184	9.7	11.82
2010	PHEP	3	10	W wheat	2010-04-16	2	1.4e-09	82.1728	100.132	23.184	9.7	11.82
2010	PHEP	3	10	W wheat	2010-04-16	3	1.15e-09	82.1728	100.132	23.184	9.7	11.82
2010	L-GHG	1	4	W barley	2010-04-19	1	1.97e-09	MD	MD	MD	MD	MD
2010	L-GHG	1	4	W barley	2010-04-19	2	3.43e-09	MD	MD	MD	MD	MD
2010	L-GHG	1	4	W barley	2010-04-19	3	1.94e-09	MD	MD	MD	MD	MD
2010	L-GHG	2	6	W wheat	2010-04-19	1	1.51e-09	MD	MD	MD	MD	MD
2010	L-GHG	2	6	W wheat	2010-04-19	2	1.97e-09	MD	MD	MD	MD	MD
2010	L-GHG	2	6	W wheat	2010-04-19	3	2.31e-09	MD	MD	MD	MD	MD
2010	PHEP	3	10	W wheat	2010-04-19	1	2.84e-09	MD	MD	MD	MD	MD
2010	PHEP	3	10	W wheat	2010-04-19	2	2.14e-09	MD	MD	MD	MD	MD
2010	PHEP	3	10	W wheat	2010-04-19	3	2.19e-09	MD	MD	MD	MD	MD
2010	L-GHG	1	4	W barley	2010-04-22	1	1.51e-09	12.1921	12.7499	18.078	1.53	1.6
2010	L-GHG	1	4	W barley	2010-04-22	2	4.24e-10	12.1921	12.7499	18.078	1.53	1.6
2010	L-GHG	1	4	W barley	2010-04-22	3	1.07e-09	12.1921	12.7499	18.078	1.53	1.6
2010	L-GHG	2	6	W wheat	2010-04-22	1	2.04e-10	20.7282	12.2744	19.734	2.55	1.51
2010	L-GHG	2	6	W wheat	2010-04-22	2	1.32e-09	20.7282	12.2744	19.734	2.55	1.51
2010	L-GHG	2	6	W wheat	2010-04-22	3	9.12e-10	20.7282	12.2744	19.734	2.55	1.51
2010	PHEP	2	7	S barley	2010-04-22	1	1.08e-09	14.8733	21.1401	22.08	1.78	2.53
2010	PHEP	2	7	S barley	2010-04-22	2	2.36e-10	14.8733	21.1401	22.08	1.78	2.53
2010	PHEP	2	7	S barley	2010-04-22	3	7.55e-10	14.8733	21.1401	22.08	1.78	2.53
2010	PHEP	3	10	W wheat	2010-04-22	1	8.33e-10	36.0677	50.1742	17.3466	4.5	6.26
2010	PHEP	3	10	W wheat	2010-04-22	2	1.4e-09	36.0677	50.1742	17.3466	4.5	6.26
2010	PHEP	3	10	W wheat	2010-04-22	3	1.04e-09	36.0677	50.1742	17.3466	4.5	6.26
2010	L-GHG	1	4	W barley	2010-04-26	1	6.71e-10	MD	MD	MD	MD	MD
2010	L-GHG	1	4	W barley	2010-04-26	2	1.01e-09	MD	MD	MD	MD	MD
2010	L-GHG	1	4	W barley	2010-04-26	3	3.75e-10	MD	MD	MD	MD	MD
2010	L-GHG	2	6	W wheat	2010-04-26	1	3.59e-10	MD	MD	MD	MD	MD
2010	L-GHG	2	6	W wheat	2010-04-26	2	6.87e-10	MD	MD	MD	MD	MD
2010	L-GHG	2	6	W wheat	2010-04-26	3	8.89e-10	MD	MD	MD	MD	MD
2010	PHEP	2	7	S barley	2010-04-26	1	8.11e-10	MD	MD	MD	MD	MD
2010	PHEP	2	7	S barley	2010-04-26	2	1.58e-09	MD	MD	MD	MD	MD
2010	PHEP	2	7	S barley	2010-04-26	3	9.52e-10	MD	MD	MD	MD	MD
2010	PHEP	3	10	W wheat	2010-04-26	1	1.28e-09	MD	MD	MD	MD	MD
2010	PHEP	3	10	W wheat	2010-04-26	2	9.99e-10	MD	MD	MD	MD	MD
2010	PHEP	3	10	W wheat	2010-04-26	3	7.65e-10	MD	MD	MD	MD	MD
2010	PHEP	2	7	S barley	2010-04-29	1	3.94e-10	MD	MD	MD	MD	MD
2010	PHEP	2	7	S barley	2010-04-29	2	2e-09	MD	MD	MD	MD	MD
2010	PHEP	2	7	S barley	2010-04-29	3	7.17e-09	MD	MD	MD	MD	MD
2010	PHEP	2	7	S barley	2010-05-03	1	9.17e-10	MD	MD	MD	MD	MD
2010	PHEP	2	7	S barley	2010-05-03	2	1.11e-10	MD	MD	MD	MD	MD
2010	PHEP	2	7	S barley	2010-05-03	3	2.93e-09	MD	MD	MD	MD	MD
2010	PHEP	1	1	W faba bean	2010-05-17	1	1.85e-09	7.7191	55.2398	18.768	0.96	6.87
2010	PHEP	1	1	W faba bean	2010-05-17	2	8.86e-10	7.7191	55.2398	18.768	0.96	6.87
2010	PHEP	1	1	W faba bean	2010-05-17	3	2.64e-09	7.7191	55.2398	18.768	0.96	6.87
2010	L-GHG	1	4	W barley	2010-05-17	1	4.97e-10	18.943	2.65349	11.316	2.57	0.36
2010	L-GHG	1	4	W barley	2010-05-17	2	1.21e-09	18.943	2.65349	11.316	2.57	0.36
2010	L-GHG	1	4	W barley	2010-05-17	3	7.46e-10	18.943	2.65349	11.316	2.57	0.36
2010	L-GHG	2	6	W wheat	2010-05-17	1	1.41e-09	11.7754	5.40017	12.834	1.57	0.72
2010	L-GHG	2	6	W wheat	2010-05-17	2	1.48e-09	11.7754	5.40017	12.834	1.57	0.72
2010	L-GHG	2	6	W wheat	2010-05-17	3	1.52e-09	11.7754	5.40017	12.834	1.57	0.72
2010	PHEP	2	7	S barley	2010-05-17	1	9.02e-10	33.0114	23.4632	11.73	4.46	3.17
2010	PHEP	2	7	S barley	2010-05-17	2	1.23e-09	33.0114	23.4632	11.73	4.46	3.17
2010	PHEP	2	7	S barley	2010-05-17	3	3.26e-09	33.0114	23.4632	11.73	4.46	3.17
2010	L-GHG	3	9	Triticale	2010-05-17	1	1.51e-09	7.85783	0	13.524	1.04	0
2010	L-GHG	3	9	Triticale	2010-05-17	2	1.13e-09	7.85783	0	13.524	1.04	0
2010	L-GHG	3	9	Triticale	2010-05-17	3	1.03e-09	7.85783	0	13.524	1.04	0
2010	PHEP	3	10	W wheat	2010-05-17	1	2.05e-09	59.3724	47.378	12.834	7.92	6.32
2010	PHEP	3	10	W wheat	2010-05-17	2	1.91e-09	59.3724	47.378	12.834	7.92	6.32
2010	PHEP	3	10	W wheat	2010-05-17	3	1.88e-09	59.3724	47.378	12.834	7.92	6.32
2010	PHEP	1	1	W faba bean	2010-06-16	1	1.09e-09	6.76191	13.8706	25.116	0.78	1.6
2010	PHEP	1	1	W faba bean	2010-06-16	2	1.17e-09	6.76191	13.8706	25.116	0.78	1.6
2010	PHEP	1	1	W faba bean	2010-06-16	3	8.3e-09	6.76191	13.8706	25.116	0.78	1.6
2010	L-GHG	1	4	W barley	2010-06-16	1	2.43e-09	7.41995	8.97296	24.702	0.86	1.04
2010	L-GHG	1	4	W barley	2010-06-16	2	1.61e-09	7.41995	8.97296	24.702	0.86	1.04
2010	L-GHG	1	4	W barley	2010-06-16	3	MD	7.41995	8.97296	24.702	0.86	1.04
2010	L-GHG	2	6	W wheat	2010-06-16	1	1.46e-09	13.6429	3.21521	25.254	1.57	0.37
2010	L-GHG	2	6	W wheat	2010-06-16	2	1.81e-09	13.6429	3.21521	25.254	1.57	0.37
2010	L-GHG	2	6	W wheat	2010-06-16	3	1.61e-09	13.6429	3.21521	25.254	1.57	0.37
2010	PHEP	2	7	S barley	2010-06-16	1	4.07e-09	23.6249	10.9903	24.978	2.73	1.27
2010	PHEP	2	7	S barley	2010-06-16	2	2.64e-09	23.6249	10.9903	24.978	2.73	1.27
2010	PHEP	2	7	S barley	2010-06-16	3	7.13e-09	23.6249	10.9903	24.978	2.73	1.27
2010	L-GHG	3	9	Triticale	2010-06-16	1	8.91e-10	10.0825	2.22158	23.874	1.18	0.26
2010	L-GHG	3	9	Triticale	2010-06-16	2	0	10.0825	2.22158	23.874	1.18	0.26
2010	L-GHG	3	9	Triticale	2010-06-16	3	0	10.0825	2.22158	23.874	1.18	0.26
2010	PHEP	3	10	W wheat	2010-06-16	1	2.44e-09	23.6851	11.7561	25.116	2.74	1.36
2010	PHEP	3	10	W wheat	2010-06-16	2	2.61e-09	23.6851	11.7561	25.116	2.74	1.36
2010	PHEP	3	10	W wheat	2010-06-16	3	2.87e-09	23.6851	11.7561	25.116	2.74	1.36
2010	PHEP	1	1	W faba bean	2010-07-10	1	1.47e-09	7.77051	9.77321	18.492	0.97	1.22
2010	PHEP	1	1	W faba bean	2010-07-10	2	3.16e-10	7.77051	9.77321	18.492	0.97	1.22
2010	PHEP	1	1	W faba bean	2010-07-10	3	1.77e-09	7.77051	9.77321	18.492	0.97	1.22
2010	L-GHG	1	4	CC legume	2010-07-10	1	8.79e-09	4.54847	17.164	24.288	0.53	2
2010	L-GHG	1	4	CC legume	2010-07-10	2	1.75e-08	4.54847	17.164	24.288	0.53	2
2010	L-GHG	1	4	CC legume	2010-07-10	3	1.78e-08	4.54847	17.164	24.288	0.53	2
2010	L-GHG	2	6	W wheat	2010-07-10	1	1.56e-09	10.9726	3.04349	18.492	1.37	0.38
2010	L-GHG	2	6	W wheat	2010-07-10	2	1.25e-09	10.9726	3.04349	18.492	1.37	0.38
2010	L-GHG	2	6	W wheat	2010-07-10	3	1.1e-09	10.9726	3.04349	18.492	1.37	0.38
2010	PHEP	2	7	S barley	2010-07-10	1	2.92e-09	16.4434	12.2104	19.872	2.02	1.5
2010	PHEP	2	7	S barley	2010-07-10	2	4.66e-09	16.4434	12.2104	19.872	2.02	1.5
2010	PHEP	2	7	S barley	2010-07-10	3	3.85e-09	16.4434	12.2104	19.872	2.02	1.5
2010	L-GHG	3	9	Triticale	2010-07-10	1	1.43e-09	9.72241	0.705659	16.698	1.24	0.09
2010	L-GHG	3	9	Triticale	2010-07-10	2	1.94e-09	9.72241	0.705659	16.698	1.24	0.09
2010	L-GHG	3	9	Triticale	2010-07-10	3	1.94e-09	9.72241	0.705659	16.698	1.24	0.09
2010	PHEP	3	10	W wheat	2010-07-10	1	2.4e-09	15.0373	6.72721	17.526	1.9	0.85
2010	PHEP	3	10	W wheat	2010-07-10	2	3.85e-09	15.0373	6.72721	17.526	1.9	0.85
2010	PHEP	3	10	W wheat	2010-07-10	3	1.79e-09	15.0373	6.72721	17.526	1.9	0.85
2010	PHEP	1	1	W faba bean	2010-09-28	1	3.58e-09	7.58745	21.2778	15.2	0.92	2.58
2010	PHEP	1	1	W faba bean	2010-09-28	2	0	7.58745	21.2778	15.2	0.92	2.58
2010	PHEP	1	1	W faba bean	2010-09-28	3	6.06e-10	7.58745	21.2778	15.2	0.92	2.58
2011	L-GHG	1	4	CC legume	2010-09-28	1	1.27e-09	9.36493	5.44286	13.4	1.17	0.68
2011	L-GHG	1	4	CC legume	2010-09-28	2	1.65e-09	9.36493	5.44286	13.4	1.17	0.68
2011	L-GHG	1	4	CC legume	2010-09-28	3	8.55e-10	9.36493	5.44286	13.4	1.17	0.68
2010	L-GHG	2	6	CC legume	2010-09-28	1	0	11.2658	1.04798	18.6	1.29	0.12
2010	L-GHG	2	6	CC legume	2010-09-28	2	7.77e-11	11.2658	1.04798	18.6	1.29	0.12
2010	L-GHG	2	6	CC legume	2010-09-28	3	7.77e-10	11.2658	1.04798	18.6	1.29	0.12
2010	PHEP	2	7	S barley	2010-09-28	1	7.62e-10	10.1166	12.0396	16	1.21	1.44
2010	PHEP	2	7	S barley	2010-09-28	2	1.18e-09	10.1166	12.0396	16	1.21	1.44
2010	PHEP	2	7	S barley	2010-09-28	3	1.13e-09	10.1166	12.0396	16	1.21	1.44
2011	L-GHG	3	9	CC cereal	2010-09-28	1	4.31e-09	12.5034	4.1107	17.5	1.46	0.48
2011	L-GHG	3	9	CC cereal	2010-09-28	2	5.6e-10	12.5034	4.1107	17.5	1.46	0.48
2011	L-GHG	3	9	CC cereal	2010-09-28	3	8.24e-10	12.5034	4.1107	17.5	1.46	0.48
2011	PHEP	3	10	CC mustard	2010-09-28	1	2.47e-09	10.3899	1.5544	14.7	1.27	0.19
2011	PHEP	3	10	CC mustard	2010-09-28	2	1.93e-09	10.3899	1.5544	14.7	1.27	0.19
2011	PHEP	3	10	CC mustard	2010-09-28	3	1.09e-10	10.3899	1.5544	14.7	1.27	0.19
2011	PHEP	1	1	W wheat	2010-10-28	1	MD	3.77277	49.456	14.9	0.46	6.03
2011	PHEP	1	1	W wheat	2010-10-28	2	1.44e-09	3.77277	49.456	14.9	0.46	6.03
2011	PHEP	1	1	W wheat	2010-10-28	3	MD	3.77277	49.456	14.9	0.46	6.03
2011	L-GHG	1	4	CC legume	2010-10-28	1	2.82e-10	9.24529	8.16251	15.8	1.11	0.98
2011	L-GHG	1	4	CC legume	2010-10-28	2	2.82e-10	9.24529	8.16251	15.8	1.11	0.98
2011	L-GHG	1	4	CC legume	2010-10-28	3	3.6e-10	9.24529	8.16251	15.8	1.11	0.98
2011	L-GHG	2	6	W barley	2010-10-28	1	2.46e-09	13.3922	10.8494	16.9	1.58	1.28
2011	L-GHG	2	6	W barley	2010-10-28	2	2.21e-09	13.3922	10.8494	16.9	1.58	1.28
2011	L-GHG	2	6	W barley	2010-10-28	3	1.41e-09	13.3922	10.8494	16.9	1.58	1.28
2010	PHEP	2	7	S barley	2010-10-28	1	7.51e-10	8.03915	18.7872	18.7	0.92	2.15
2010	PHEP	2	7	S barley	2010-10-28	2	9.39e-10	8.03915	18.7872	18.7	0.92	2.15
2010	PHEP	2	7	S barley	2010-10-28	3	1.63e-09	8.03915	18.7872	18.7	0.92	2.15
2011	L-GHG	3	9	CC cereal	2010-10-28	1	1.2e-09	4.94	2.42667	18.2	0.57	0.28
2011	L-GHG	3	9	CC cereal	2010-10-28	2	9.08e-10	4.94	2.42667	18.2	0.57	0.28
2011	L-GHG	3	9	CC cereal	2010-10-28	3	9.08e-10	4.94	2.42667	18.2	0.57	0.28
2011	PHEP	3	10	CC mustard	2010-10-28	1	7.04e-10	4.36886	4.11187	17.5	0.51	0.48
2011	PHEP	3	10	CC mustard	2010-10-28	2	6.73e-10	4.36886	4.11187	17.5	0.51	0.48
2011	PHEP	3	10	CC mustard	2010-10-28	3	2.97e-10	4.36886	4.11187	17.5	0.51	0.48
2011	PHEP	1	1	W wheat	2011-01-14	1	5.48e-10	4.81639	3.06497	21.2	0.44	0.28
2011	PHEP	1	1	W wheat	2011-01-14	2	2.66e-10	4.81639	3.06497	21.2	0.44	0.28
2011	PHEP	1	1	W wheat	2011-01-14	3	3.76e-10	4.81639	3.06497	21.2	0.44	0.28
2011	L-GHG	1	4	CC legume	2011-01-14	1	1.14e-09	5.5088	3.67253	20.4	0.51	0.34
2011	L-GHG	1	4	CC legume	2011-01-14	2	1.41e-09	5.5088	3.67253	20.4	0.51	0.34
2011	L-GHG	1	4	CC legume	2011-01-14	3	0	5.5088	3.67253	20.4	0.51	0.34
2011	L-GHG	2	6	W barley	2011-01-14	1	0	2.50205	2.06691	20.8	0.23	0.19
2011	L-GHG	2	6	W barley	2011-01-14	2	1.75e-09	2.50205	2.06691	20.8	0.23	0.19
2011	L-GHG	2	6	W barley	2011-01-14	3	8.77e-10	2.50205	2.06691	20.8	0.23	0.19
2011	PHEP	2	7	W faba bean	2011-01-14	1	1.24e-09	8.29704	1.93957	20.3	0.77	0.18
2011	PHEP	2	7	W faba bean	2011-01-14	2	7.83e-11	8.29704	1.93957	20.3	0.77	0.18
2011	PHEP	2	7	W faba bean	2011-01-14	3	5.17e-10	8.29704	1.93957	20.3	0.77	0.18
2011	L-GHG	3	9	CC cereal	2011-01-14	1	6.26e-10	3.29445	0	21.4	0.3	0
2011	L-GHG	3	9	CC cereal	2011-01-14	2	9.55e-10	3.29445	0	21.4	0.3	0
2011	L-GHG	3	9	CC cereal	2011-01-14	3	9.55e-10	3.29445	0	21.4	0.3	0
2011	PHEP	3	10	CC mustard	2011-01-14	1	1.41e-10	3.4176	4.18932	21.6	0.31	0.38
2011	PHEP	3	10	CC mustard	2011-01-14	2	0	3.4176	4.18932	21.6	0.31	0.38
2011	PHEP	3	10	CC mustard	2011-01-14	3	1.63e-08	3.4176	4.18932	21.6	0.31	0.38
2011	PHEP	1	1	W wheat	2011-02-21	1	0	13	18.5	36.1	1.08259	1.54061
2011	PHEP	1	1	W wheat	2011-02-21	2	2.07e-10	13	18.5	36.1	1.08259	1.54061
2011	PHEP	1	1	W wheat	2011-02-21	3	4.04e-09	13	18.5	36.1	1.08259	1.54061
2011	L-GHG	1	4	CC legume	2011-02-21	1	1.8e-09	0.344	1.67	31.4333	0.031359	0.152237
2011	L-GHG	1	4	CC legume	2011-02-21	2	8.14e-10	0.344	1.67	31.4333	0.031359	0.152237
2011	L-GHG	1	4	CC legume	2011-02-21	3	3.29e-09	0.344	1.67	31.4333	0.031359	0.152237
2011	L-GHG	2	6	W barley	2011-02-21	1	4.88e-09	11.8	30.1	34.0667	1.02274	2.60885
2011	L-GHG	2	6	W barley	2011-02-21	2	1.16e-08	11.8	30.1	34.0667	1.02274	2.60885
2011	L-GHG	2	6	W barley	2011-02-21	3	1.41e-08	11.8	30.1	34.0667	1.02274	2.60885
2011	PHEP	2	7	W faba bean	2011-02-21	1	1.75e-09	1.43	19.3	32.1333	0.128639	1.73617
2011	PHEP	2	7	W faba bean	2011-02-21	2	2.57e-09	1.43	19.3	32.1333	0.128639	1.73617
2011	PHEP	2	7	W faba bean	2011-02-21	3	4.56e-09	1.43	19.3	32.1333	0.128639	1.73617
2011	L-GHG	3	9	CC cereal	2011-02-21	1	1.36e-09	1.08	1.83	33.1667	0.0952505	0.161397
2011	L-GHG	3	9	CC cereal	2011-02-21	2	2.17e-09	1.08	1.83	33.1667	0.0952505	0.161397
2011	L-GHG	3	9	CC cereal	2011-02-21	3	3.99e-10	1.08	1.83	33.1667	0.0952505	0.161397
2011	PHEP	3	10	CC mustard	2011-02-21	1	0	0.249	2.04	35.4667	0.0209976	0.172029
2011	PHEP	3	10	CC mustard	2011-02-21	2	7.02e-10	0.249	2.04	35.4667	0.0209976	0.172029
2011	PHEP	3	10	CC mustard	2011-02-21	3	8.3e-10	0.249	2.04	35.4667	0.0209976	0.172029
2011	L-GHG	2	6	W barley	2011-02-24	1	2.13e-08	29.2	43.4	34.5333	2.50793	3.72754
2011	L-GHG	2	6	W barley	2011-02-24	2	1.3e-08	29.2	43.4	34.5333	2.50793	3.72754
2011	L-GHG	2	6	W barley	2011-02-24	3	1.09e-08	29.2	43.4	34.5333	2.50793	3.72754
2011	L-GHG	2	6	W barley	2011-03-04	1	3.18e-09	5.4	37.2	32.8333	0.479313	3.30193
2011	L-GHG	2	6	W barley	2011-03-04	2	2.89e-10	5.4	37.2	32.8333	0.479313	3.30193
2011	L-GHG	2	6	W barley	2011-03-04	3	1.85e-09	5.4	37.2	32.8333	0.479313	3.30193
2011	L-GHG	2	6	W barley	2011-03-11	1	1.28e-09	MD	MD	MD	MD	MD
2011	L-GHG	2	6	W barley	2011-03-11	2	1.01e-09	MD	MD	MD	MD	MD
2011	L-GHG	2	6	W barley	2011-03-11	3	1.01e-09	MD	MD	MD	MD	MD
2011	PHEP	1	1	W wheat	2011-03-24	1	5.91e-10	0.433	16.1	29.1333	0.0412058	1.53213
2011	PHEP	1	1	W wheat	2011-03-24	2	1.03e-09	0.433	16.1	29.1333	0.0412058	1.53213
2011	PHEP	1	1	W wheat	2011-03-24	3	9.03e-10	0.433	16.1	29.1333	0.0412058	1.53213
2011	L-GHG	1	4	CC legume	2011-03-24	1	3.58e-10	1.43	13.7	27.8667	0.139286	1.33442
2011	L-GHG	1	4	CC legume	2011-03-24	2	1.17e-09	1.43	13.7	27.8667	0.139286	1.33442
2011	L-GHG	1	4	CC legume	2011-03-24	3	2.65e-10	1.43	13.7	27.8667	0.139286	1.33442
2011	L-GHG	2	6	W barley	2011-03-24	1	4.67e-10	5.78	44.4	27.7667	0.564017	4.33259
2011	L-GHG	2	6	W barley	2011-03-24	2	0	5.78	44.4	27.7667	0.564017	4.33259
2011	L-GHG	2	6	W barley	2011-03-24	3	1.56e-11	5.78	44.4	27.7667	0.564017	4.33259
2011	PHEP	2	7	W faba bean	2011-03-24	1	1.56e-10	1.95	24	29.7	0.183631	2.26007
2011	PHEP	2	7	W faba bean	2011-03-24	2	9.49e-10	1.95	24	29.7	0.183631	2.26007
2011	PHEP	2	7	W faba bean	2011-03-24	3	1.91e-09	1.95	24	29.7	0.183631	2.26007
2011	L-GHG	3	9	CC cereal	2011-03-24	1	1.1e-09	1.33	5.25	27.7	0.12994	0.512922
2011	L-GHG	3	9	CC cereal	2011-03-24	2	2.71e-09	1.33	5.25	27.7	0.12994	0.512922
2011	L-GHG	3	9	CC cereal	2011-03-24	3	1.53e-09	1.33	5.25	27.7	0.12994	0.512922
2011	PHEP	3	10	S barley	2011-03-24	1	1.07e-09	1.97	25.6	28.0667	0.191184	2.48442
2011	PHEP	3	10	S barley	2011-03-24	2	1.1e-09	1.97	25.6	28.0667	0.191184	2.48442
2011	PHEP	3	10	S barley	2011-03-24	3	4.2e-10	1.97	25.6	28.0667	0.191184	2.48442
2011	PHEP	1	1	W wheat	2011-04-08	1	5.55e-09	34.4	54.4	23.7333	3.6081	5.70584
2011	PHEP	1	1	W wheat	2011-04-08	2	6.93e-09	34.4	54.4	23.7333	3.6081	5.70584
2011	PHEP	1	1	W wheat	2011-04-08	3	1.07e-08	34.4	54.4	23.7333	3.6081	5.70584
2011	L-GHG	1	4	CC legume	2011-04-08	1	3.03e-09	0.975	4.13	26.0333	0.0981714	0.415844
2011	L-GHG	1	4	CC legume	2011-04-08	2	3.47e-09	0.975	4.13	26.0333	0.0981714	0.415844
2011	L-GHG	1	4	CC legume	2011-04-08	3	2.72e-09	0.975	4.13	26.0333	0.0981714	0.415844
2011	L-GHG	2	6	W barley	2011-04-08	1	8.37e-09	11.1	60.9	24.9	1.14049	6.25726
2011	L-GHG	2	6	W barley	2011-04-08	2	7.22e-09	11.1	60.9	24.9	1.14049	6.25726
2011	L-GHG	2	6	W barley	2011-04-08	3	7.41e-09	11.1	60.9	24.9	1.14049	6.25726
2011	PHEP	2	7	W faba bean	2011-04-08	1	8.12e-09	1.56	24	26.7	0.155201	2.3877
2011	PHEP	2	7	W faba bean	2011-04-08	2	4.47e-09	1.56	24	26.7	0.155201	2.3877
2011	PHEP	2	7	W faba bean	2011-04-08	3	4.15e-09	1.56	24	26.7	0.155201	2.3877
2011	L-GHG	3	9	CC cereal	2011-04-08	1	6.17e-09	1.13	1.89	27.1667	0.111476	0.186451
2011	L-GHG	3	9	CC cereal	2011-04-08	2	7.08e-09	1.13	1.89	27.1667	0.111476	0.186451
2011	L-GHG	3	9	CC cereal	2011-04-08	3	4.98e-09	1.13	1.89	27.1667	0.111476	0.186451
2011	PHEP	3	10	S barley	2011-04-08	1	7.27e-09	3.49	26.6	26.8667	0.346168	2.63841
2011	PHEP	3	10	S barley	2011-04-08	2	4.25e-09	3.49	26.6	26.8667	0.346168	2.63841
2011	PHEP	3	10	S barley	2011-04-08	3	5.45e-09	3.49	26.6	26.8667	0.346168	2.63841
2011	PHEP	1	1	W wheat	2011-04-12	1	2.55e-09	3.08	34.6	29.5667	0.290761	3.26635
2011	PHEP	1	1	W wheat	2011-04-12	2	3.23e-09	3.08	34.6	29.5667	0.290761	3.26635
2011	PHEP	1	1	W wheat	2011-04-12	3	1.61e-09	3.08	34.6	29.5667	0.290761	3.26635
2011	L-GHG	1	4	CC legume	2011-04-12	1	3.15e-10	0.747	5.49	27.4667	0.0732921	0.538653
2011	L-GHG	1	4	CC legume	2011-04-12	2	6.61e-10	0.747	5.49	27.4667	0.0732921	0.538653
2011	L-GHG	1	4	CC legume	2011-04-12	3	3.05e-09	0.747	5.49	27.4667	0.0732921	0.538653
2011	L-GHG	2	6	W barley	2011-04-12	1	2.16e-09	3.88	46.6	25.2	0.396535	4.76251
2011	L-GHG	2	6	W barley	2011-04-12	2	1.26e-09	3.88	46.6	25.2	0.396535	4.76251
2011	L-GHG	2	6	W barley	2011-04-12	3	5.42e-09	3.88	46.6	25.2	0.396535	4.76251
2011	PHEP	2	7	W faba bean	2011-04-12	1	2.05e-10	0.607	28	26.6667	0.0604253	2.78733
2011	PHEP	2	7	W faba bean	2011-04-12	2	1.24e-09	0.607	28	26.6667	0.0604253	2.78733
2011	PHEP	2	7	W faba bean	2011-04-12	3	3.92e-09	0.607	28	26.6667	0.0604253	2.78733
2011	L-GHG	3	9	CC cereal	2011-04-12	1	2.03e-09	0.688	3.09	23.4333	0.0725432	0.325812
2011	L-GHG	3	9	CC cereal	2011-04-12	2	0	0.688	3.09	23.4333	0.0725432	0.325812
2011	L-GHG	3	9	CC cereal	2011-04-12	3	0	0.688	3.09	23.4333	0.0725432	0.325812
2011	PHEP	3	10	S barley	2011-04-12	1	3.94e-10	6.04	33.3	19.7667	0.678495	3.74071
2011	PHEP	3	10	S barley	2011-04-12	2	1.61e-09	6.04	33.3	19.7667	0.678495	3.74071
2011	PHEP	3	10	S barley	2011-04-12	3	7.24e-10	6.04	33.3	19.7667	0.678495	3.74071
2011	PHEP	1	1	W wheat	2011-04-15	1	2.27e-09	1.41	21.8	26	0.142056	2.19632
2011	PHEP	1	1	W wheat	2011-04-15	2	3.08e-09	1.41	21.8	26	0.142056	2.19632
2011	PHEP	1	1	W wheat	2011-04-15	3	2.33e-09	1.41	21.8	26	0.142056	2.19632
2011	L-GHG	1	4	CC legume	2011-04-15	1	1.45e-09	1.14	2.5	24.0667	0.118871	0.260682
2011	L-GHG	1	4	CC legume	2011-04-15	2	2.36e-09	1.14	2.5	24.0667	0.118871	0.260682
2011	L-GHG	1	4	CC legume	2011-04-15	3	1.41e-09	1.14	2.5	24.0667	0.118871	0.260682
2011	L-GHG	2	6	W barley	2011-04-15	1	1.83e-09	8.62	36.1	26.7667	0.856552	3.58718
2011	L-GHG	2	6	W barley	2011-04-15	2	1.59e-09	8.62	36.1	26.7667	0.856552	3.58718
2011	L-GHG	2	6	W barley	2011-04-15	3	2.49e-09	8.62	36.1	26.7667	0.856552	3.58718
2011	PHEP	2	7	W faba bean	2011-04-15	1	1.03e-09	12.1	36.6	27.1	1.19512	3.615
2011	PHEP	2	7	W faba bean	2011-04-15	2	5.32e-10	12.1	36.6	27.1	1.19512	3.615
2011	PHEP	2	7	W faba bean	2011-04-15	3	1.61e-09	12.1	36.6	27.1	1.19512	3.615
2011	L-GHG	3	9	CC cereal	2011-04-15	1	2.34e-09	22.4	3.09	23.6333	2.3536	0.32467
2011	L-GHG	3	9	CC cereal	2011-04-15	2	2.88e-09	22.4	3.09	23.6333	2.3536	0.32467
2011	L-GHG	3	9	CC cereal	2011-04-15	3	1.97e-09	22.4	3.09	23.6333	2.3536	0.32467
2011	PHEP	3	10	S barley	2011-04-15	1	3.1e-09	19.4	56.9	18.8	2.21527	6.49737
2011	PHEP	3	10	S barley	2011-04-15	2	2.89e-09	19.4	56.9	18.8	2.21527	6.49737
2011	PHEP	3	10	S barley	2011-04-15	3	3e-09	19.4	56.9	18.8	2.21527	6.49737
2011	PHEP	1	1	W wheat	2011-04-19	1	1.83e-09	28.8	68	23.3333	3.04202	7.18255
2011	PHEP	1	1	W wheat	2011-04-19	2	1.82e-09	28.8	68	23.3333	3.04202	7.18255
2011	PHEP	1	1	W wheat	2011-04-19	3	2.58e-09	28.8	68	23.3333	3.04202	7.18255
2011	L-GHG	1	4	CC legume	2011-04-19	1	2.3e-09	0.214	1.57	17.4667	0.02499	0.183338
2011	L-GHG	1	4	CC legume	2011-04-19	2	1.49e-09	0.214	1.57	17.4667	0.02499	0.183338
2011	L-GHG	1	4	CC legume	2011-04-19	3	1.52e-09	0.214	1.57	17.4667	0.02499	0.183338
2011	L-GHG	2	6	W barley	2011-04-19	1	2.91e-09	2.75	30.1	20.7	0.304033	3.32778
2011	L-GHG	2	6	W barley	2011-04-19	2	1.09e-09	2.75	30.1	20.7	0.304033	3.32778
2011	L-GHG	2	6	W barley	2011-04-19	3	2.55e-09	2.75	30.1	20.7	0.304033	3.32778
2011	PHEP	2	7	W faba bean	2011-04-19	1	1.15e-09	1.17	38.8	25.7333	0.118441	3.92778
2011	PHEP	2	7	W faba bean	2011-04-19	2	1.91e-09	1.17	38.8	25.7333	0.118441	3.92778
2011	PHEP	2	7	W faba bean	2011-04-19	3	1.48e-09	1.17	38.8	25.7333	0.118441	3.92778
2011	L-GHG	3	9	CC cereal	2011-04-19	1	2.19e-09	0.91	1.29	21.8667	0.0986058	0.139782
2011	L-GHG	3	9	CC cereal	2011-04-19	2	1.34e-09	0.91	1.29	21.8667	0.0986058	0.139782
2011	L-GHG	3	9	CC cereal	2011-04-19	3	1.65e-09	0.91	1.29	21.8667	0.0986058	0.139782
2011	PHEP	3	10	S barley	2011-04-19	1	1.58e-09	7.17	31.4	21.9333	0.776031	3.39852
2011	PHEP	3	10	S barley	2011-04-19	2	2.22e-09	7.17	31.4	21.9333	0.776031	3.39852
2011	PHEP	3	10	S barley	2011-04-19	3	4.07e-09	7.17	31.4	21.9333	0.776031	3.39852
2011	PHEP	1	1	W wheat	2011-04-22	1	1.05e-09	10.2	43	23.2667	1.07864	4.54721
2011	PHEP	1	1	W wheat	2011-04-22	2	1.53e-09	10.2	43	23.2667	1.07864	4.54721
2011	PHEP	1	1	W wheat	2011-04-22	3	6.42e-10	10.2	43	23.2667	1.07864	4.54721
2011	L-GHG	1	4	CC legume	2011-04-22	1	7.34e-10	1.04	2.92	28	0.101053	0.283725
2011	L-GHG	1	4	CC legume	2011-04-22	2	1.53e-09	1.04	2.92	28	0.101053	0.283725
2011	L-GHG	1	4	CC legume	2011-04-22	3	1.85e-09	1.04	2.92	28	0.101053	0.283725
2011	L-GHG	2	6	W barley	2011-04-22	1	2.03e-09	4.74	11.1	27.9667	0.460847	1.0792
2011	L-GHG	2	6	W barley	2011-04-22	2	6.88e-10	4.74	11.1	27.9667	0.460847	1.0792
2011	L-GHG	2	6	W barley	2011-04-22	3	2.64e-09	4.74	11.1	27.9667	0.460847	1.0792
2011	PHEP	2	7	W faba bean	2011-04-22	1	1.48e-09	1.32	28.3	24.0667	0.13764	2.95093
2011	PHEP	2	7	W faba bean	2011-04-22	2	1.53e-09	1.32	28.3	24.0667	0.13764	2.95093
2011	PHEP	2	7	W faba bean	2011-04-22	3	1.67e-09	1.32	28.3	24.0667	0.13764	2.95093
2011	L-GHG	3	9	CC cereal	2011-04-22	1	1.05e-09	0.535	1.25	26.4333	0.0534824	0.124959
2011	L-GHG	3	9	CC cereal	2011-04-22	2	4.59e-10	0.535	1.25	26.4333	0.0534824	0.124959
2011	L-GHG	3	9	CC cereal	2011-04-22	3	7.95e-10	0.535	1.25	26.4333	0.0534824	0.124959
2011	PHEP	3	10	S barley	2011-04-22	1	7.95e-10	20	42.8	28.2333	1.93504	4.14099
2011	PHEP	3	10	S barley	2011-04-22	2	1.07e-09	20	42.8	28.2333	1.93504	4.14099
2011	PHEP	3	10	S barley	2011-04-22	3	2.09e-09	20	42.8	28.2333	1.93504	4.14099
2011	PHEP	1	1	W wheat	2011-04-26	1	3.06e-09	1.39	24.4	29.8333	0.130572	2.29205
2011	PHEP	1	1	W wheat	2011-04-26	2	3.46e-09	1.39	24.4	29.8333	0.130572	2.29205
2011	PHEP	1	1	W wheat	2011-04-26	3	3.51e-09	1.39	24.4	29.8333	0.130572	2.29205
2011	L-GHG	1	4	CC legume	2011-04-26	1	5.48e-09	0.68	8.34	29.9667	0.0637185	0.781489
2011	L-GHG	1	4	CC legume	2011-04-26	2	1.97e-09	0.68	8.34	29.9667	0.0637185	0.781489
2011	L-GHG	1	4	CC legume	2011-04-26	3	7.55e-10	0.68	8.34	29.9667	0.0637185	0.781489
2011	L-GHG	2	6	W barley	2011-04-26	1	1.82e-09	5.55	26.4	29.3	0.526532	2.50459
2011	L-GHG	2	6	W barley	2011-04-26	2	2.4e-09	5.55	26.4	29.3	0.526532	2.50459
2011	L-GHG	2	6	W barley	2011-04-26	3	3.62e-09	5.55	26.4	29.3	0.526532	2.50459
2011	PHEP	2	7	W faba bean	2011-04-26	1	2.73e-09	2.23	33.1	26.3333	0.223328	3.31487
2011	PHEP	2	7	W faba bean	2011-04-26	2	2.69e-09	2.23	33.1	26.3333	0.223328	3.31487
2011	PHEP	2	7	W faba bean	2011-04-26	3	2.06e-09	2.23	33.1	26.3333	0.223328	3.31487
2011	L-GHG	3	9	CC cereal	2011-04-26	1	4.62e-10	0.518	1.61	27.5333	0.0507621	0.157774
2011	L-GHG	3	9	CC cereal	2011-04-26	2	7.39e-10	0.518	1.61	27.5333	0.0507621	0.157774
2011	L-GHG	3	9	CC cereal	2011-04-26	3	1.26e-09	0.518	1.61	27.5333	0.0507621	0.157774
2011	PHEP	3	10	S barley	2011-04-26	1	2.86e-09	3.16	29.4	29.0667	0.301087	2.80125
2011	PHEP	3	10	S barley	2011-04-26	2	2.97e-09	3.16	29.4	29.0667	0.301087	2.80125
2011	PHEP	3	10	S barley	2011-04-26	3	3.63e-09	3.16	29.4	29.0667	0.301087	2.80125
2011	L-GHG	1	4	Maize	2011-05-12	1	1.55e-11	14.5	125	19.6	1.63346	14.0815
2011	L-GHG	1	4	Maize	2011-05-12	2	0	14.5	125	19.6	1.63346	14.0815
2011	L-GHG	1	4	Maize	2011-05-12	3	8.54e-10	14.5	125	19.6	1.63346	14.0815
2011	L-GHG	1	4	Maize	2011-05-16	1	6.84e-10	22.3	155	19.9333	2.49794	17.3624
2011	L-GHG	1	4	Maize	2011-05-16	2	0	22.3	155	19.9333	2.49794	17.3624
2011	L-GHG	1	4	Maize	2011-05-16	3	1.82e-09	22.3	155	19.9333	2.49794	17.3624
2011	L-GHG	1	4	Maize	2011-05-19	1	3.26e-09	8.12	126	15.3	0.982906	15.252
2011	L-GHG	1	4	Maize	2011-05-19	2	2.55e-09	8.12	126	15.3	0.982906	15.252
2011	L-GHG	1	4	Maize	2011-05-19	3	2.63e-09	8.12	126	15.3	0.982906	15.252
2011	L-GHG	1	4	Maize	2011-05-23	1	9.17e-10	4.18	107	12.5667	0.529023	13.542
2011	L-GHG	1	4	Maize	2011-05-23	2	1.99e-09	4.18	107	12.5667	0.529023	13.542
2011	L-GHG	1	4	Maize	2011-05-23	3	1.8e-09	4.18	107	12.5667	0.529023	13.542
2011	PHEP	1	1	W wheat	2011-05-26	1	7.87e-10	9.51	15.6	12.4333	1.20618	1.9786
2011	PHEP	1	1	W wheat	2011-05-26	2	3.86e-10	9.51	15.6	12.4333	1.20618	1.9786
2011	PHEP	1	1	W wheat	2011-05-26	3	0	9.51	15.6	12.4333	1.20618	1.9786
2011	L-GHG	1	4	Maize	2011-05-26	1	3.49e-09	121	430	14.1667	14.9213	53.026
2011	L-GHG	1	4	Maize	2011-05-26	2	3.09e-11	121	430	14.1667	14.9213	53.026
2011	L-GHG	1	4	Maize	2011-05-26	3	0	121	430	14.1667	14.9213	53.026
2011	L-GHG	2	6	W barley	2011-05-26	1	0	1.8	33.2	21.9333	0.194819	3.59334
2011	L-GHG	2	6	W barley	2011-05-26	2	0	1.8	33.2	21.9333	0.194819	3.59334
2011	L-GHG	2	6	W barley	2011-05-26	3	0	1.8	33.2	21.9333	0.194819	3.59334
2011	PHEP	2	7	W faba bean	2011-05-26	1	5.25e-10	2.79	13.6	24.4667	0.288873	1.40813
2011	PHEP	2	7	W faba bean	2011-05-26	2	3.09e-10	2.79	13.6	24.4667	0.288873	1.40813
2011	PHEP	2	7	W faba bean	2011-05-26	3	1.9e-09	2.79	13.6	24.4667	0.288873	1.40813
2011	L-GHG	3	9	S faba bean	2011-05-26	1	3.39e-10	3.53	29.8	17.6	0.411301	3.47217
2011	L-GHG	3	9	S faba bean	2011-05-26	2	7.72e-11	3.53	29.8	17.6	0.411301	3.47217
2011	L-GHG	3	9	S faba bean	2011-05-26	3	0	3.53	29.8	17.6	0.411301	3.47217
2011	PHEP	3	10	S barley	2011-05-26	1	1.2e-09	4.31	14.1	11.6333	0.55373	1.81151
2011	PHEP	3	10	S barley	2011-05-26	2	1.7e-10	4.31	14.1	11.6333	0.55373	1.81151
2011	PHEP	3	10	S barley	2011-05-26	3	0	4.31	14.1	11.6333	0.55373	1.81151
2011	PHEP	1	1	W wheat	2011-07-01	1	5.07e-10	MD	MD	11.8892	MD	MD
2011	PHEP	1	1	W wheat	2011-07-01	2	1.95e-09	MD	MD	11.8892	MD	MD
2011	PHEP	1	1	W wheat	2011-07-01	3	5.84e-10	MD	MD	11.8892	MD	MD
2011	L-GHG	1	4	Maize	2011-07-01	1	3.86e-09	MD	MD	21.5492	MD	MD
2011	L-GHG	1	4	Maize	2011-07-01	2	2.4e-09	MD	MD	21.5492	MD	MD
2011	L-GHG	1	4	Maize	2011-07-01	3	1.43e-09	MD	MD	21.5492	MD	MD
2011	L-GHG	2	6	CC legume	2011-07-01	1	4.29e-09	MD	MD	20.2754	MD	MD
2011	L-GHG	2	6	CC legume	2011-07-01	2	7.15e-09	MD	MD	20.2754	MD	MD
2011	L-GHG	2	6	CC legume	2011-07-01	3	9.67e-09	MD	MD	20.2754	MD	MD
2011	PHEP	2	7	W faba bean	2011-07-01	1	1.21e-09	MD	MD	11.9954	MD	MD
2011	PHEP	2	7	W faba bean	2011-07-01	2	2.77e-10	MD	MD	11.9954	MD	MD
2011	PHEP	2	7	W faba bean	2011-07-01	3	4.46e-10	MD	MD	11.9954	MD	MD
2011	L-GHG	3	9	S faba bean	2011-07-01	1	0	MD	MD	21.1246	MD	MD
2011	L-GHG	3	9	S faba bean	2011-07-01	2	0	MD	MD	21.1246	MD	MD
2011	L-GHG	3	9	S faba bean	2011-07-01	3	0	MD	MD	21.1246	MD	MD
2011	PHEP	3	10	S barley	2011-07-01	1	0	MD	MD	12.5262	MD	MD
2011	PHEP	3	10	S barley	2011-07-01	2	0	MD	MD	12.5262	MD	MD
2011	PHEP	3	10	S barley	2011-07-01	3	4.77e-10	MD	MD	12.5262	MD	MD
2011	PHEP	1	1	W wheat	2011-08-04	1	4.56e-09	MD	MD	23.5662	MD	MD
2011	PHEP	1	1	W wheat	2011-08-04	2	5.59e-09	MD	MD	23.5662	MD	MD
2011	PHEP	1	1	W wheat	2011-08-04	3	1.47e-09	MD	MD	23.5662	MD	MD
2011	L-GHG	1	4	Maize	2011-08-04	1	2.58e-09	MD	MD	20.3815	MD	MD
2011	L-GHG	1	4	Maize	2011-08-04	2	3.48e-09	MD	MD	20.3815	MD	MD
2011	L-GHG	1	4	Maize	2011-08-04	3	2.25e-09	MD	MD	20.3815	MD	MD
2012	L-GHG	2	6	CC legume	2011-08-04	1	6.25e-09	MD	MD	21.7615	MD	MD
2012	L-GHG	2	6	CC legume	2011-08-04	2	5.3e-09	MD	MD	21.7615	MD	MD
2012	L-GHG	2	6	CC legume	2011-08-04	3	2.43e-09	MD	MD	21.7615	MD	MD
2011	PHEP	2	7	W faba bean	2011-08-04	1	1.06e-10	MD	MD	20.4877	MD	MD
2011	PHEP	2	7	W faba bean	2011-08-04	2	1.5e-09	MD	MD	20.4877	MD	MD
2011	PHEP	2	7	W faba bean	2011-08-04	3	8.99e-09	MD	MD	20.4877	MD	MD
2011	L-GHG	3	9	S faba bean	2011-08-04	1	1.84e-08	MD	MD	22.6108	MD	MD
2011	L-GHG	3	9	S faba bean	2011-08-04	2	1.05e-08	MD	MD	22.6108	MD	MD
2011	L-GHG	3	9	S faba bean	2011-08-04	3	6.12e-09	MD	MD	22.6108	MD	MD
2011	PHEP	3	10	CC buckwheat	2011-08-04	1	4.39e-09	MD	MD	24.3092	MD	MD
2011	PHEP	3	10	CC buckwheat	2011-08-04	2	1.44e-08	MD	MD	24.3092	MD	MD
2011	PHEP	3	10	CC buckwheat	2011-08-04	3	1.31e-08	MD	MD	24.3092	MD	MD
2011	PHEP	2	7	W faba bean	2011-08-16	1	6.13e-09	MD	MD	25.3708	MD	MD
2011	PHEP	2	7	W faba bean	2011-08-16	2	1.13e-08	MD	MD	25.3708	MD	MD
2011	PHEP	2	7	W faba bean	2011-08-16	3	2.27e-09	MD	MD	25.3708	MD	MD
2011	L-GHG	3	9	S faba bean	2011-08-16	1	3.24e-08	MD	MD	29.1923	MD	MD
2011	L-GHG	3	9	S faba bean	2011-08-16	2	1.25e-08	MD	MD	29.1923	MD	MD
2011	L-GHG	3	9	S faba bean	2011-08-16	3	7.17e-09	MD	MD	29.1923	MD	MD
2011	PHEP	2	7	W faba bean	2011-08-26	1	2.61e-09	MD	MD	28.4492	MD	MD
2011	PHEP	2	7	W faba bean	2011-08-26	2	8.53e-09	MD	MD	28.4492	MD	MD
2011	PHEP	2	7	W faba bean	2011-08-26	3	3.99e-08	MD	MD	28.4492	MD	MD
2011	L-GHG	3	9	W rapeseed	2011-08-26	1	3.59e-08	MD	MD	30.8908	MD	MD
2011	L-GHG	3	9	W rapeseed	2011-08-26	2	8.73e-08	MD	MD	30.8908	MD	MD
2011	L-GHG	3	9	W rapeseed	2011-08-26	3	2.56e-08	MD	MD	30.8908	MD	MD
2012	PHEP	1	1	W rapeseed	2011-09-06	1	2.23e-09	MD	MD	31.8462	MD	MD
2012	PHEP	1	1	W rapeseed	2011-09-06	2	8.41e-09	MD	MD	31.8462	MD	MD
2012	PHEP	1	1	W rapeseed	2011-09-06	3	4.59e-11	MD	MD	31.8462	MD	MD
2011	L-GHG	1	4	Maize	2011-09-06	1	9.48e-10	MD	MD	27.4938	MD	MD
2011	L-GHG	1	4	Maize	2011-09-06	2	2.92e-09	MD	MD	27.4938	MD	MD
2011	L-GHG	1	4	Maize	2011-09-06	3	4.13e-09	MD	MD	27.4938	MD	MD
2012	L-GHG	2	6	CC legume	2011-09-06	1	1.1e-09	MD	MD	21.7615	MD	MD
2012	L-GHG	2	6	CC legume	2011-09-06	2	1.09e-08	MD	MD	21.7615	MD	MD
2012	L-GHG	2	6	CC legume	2011-09-06	3	8.56e-10	MD	MD	21.7615	MD	MD
2011	PHEP	2	7	W faba bean	2011-09-06	1	3.67e-10	MD	MD	25.5831	MD	MD
2011	PHEP	2	7	W faba bean	2011-09-06	2	1.03e-08	MD	MD	25.5831	MD	MD
2011	PHEP	2	7	W faba bean	2011-09-06	3	1.45e-08	MD	MD	25.5831	MD	MD
2012	L-GHG	3	9	W rapeseed	2011-09-06	1	8.47e-09	MD	MD	27.9185	MD	MD
2012	L-GHG	3	9	W rapeseed	2011-09-06	2	4.76e-08	MD	MD	27.9185	MD	MD
2012	L-GHG	3	9	W rapeseed	2011-09-06	3	6.88e-10	MD	MD	27.9185	MD	MD
2011	PHEP	3	10	CC buckwheat	2011-09-06	1	6.42e-10	MD	MD	25.1585	MD	MD
2011	PHEP	3	10	CC buckwheat	2011-09-06	2	4.51e-09	MD	MD	25.1585	MD	MD
2011	PHEP	3	10	CC buckwheat	2011-09-06	3	1.45e-09	MD	MD	25.1585	MD	MD
2012	PHEP	1	1	W rapeseed	2011-10-05	1	0	MD	MD	15.7108	MD	MD
2012	PHEP	1	1	W rapeseed	2011-10-05	2	1.66e-09	MD	MD	15.7108	MD	MD
2012	PHEP	1	1	W rapeseed	2011-10-05	3	5.68e-09	MD	MD	15.7108	MD	MD
2011	L-GHG	1	4	Maize	2011-10-05	1	7.49e-09	MD	MD	15.3923	MD	MD
2011	L-GHG	1	4	Maize	2011-10-05	2	6.3e-09	MD	MD	15.3923	MD	MD
2011	L-GHG	1	4	Maize	2011-10-05	3	6.04e-09	MD	MD	15.3923	MD	MD
2012	L-GHG	2	6	CC legume	2011-10-05	1	2.51e-09	MD	MD	8.18446	MD	MD
2012	L-GHG	2	6	CC legume	2011-10-05	2	1.98e-09	MD	MD	8.18446	MD	MD
2012	L-GHG	2	6	CC legume	2011-10-05	3	1.05e-09	MD	MD	8.18446	MD	MD
2011	PHEP	2	7	W faba bean	2011-10-05	1	1.42e-08	MD	MD	16.9846	MD	MD
2011	PHEP	2	7	W faba bean	2011-10-05	2	9.49e-09	MD	MD	16.9846	MD	MD
2011	PHEP	2	7	W faba bean	2011-10-05	3	1.4e-08	MD	MD	16.9846	MD	MD
2012	L-GHG	3	9	W rapeseed	2011-10-05	1	8.59e-09	MD	MD	16.56	MD	MD
2012	L-GHG	3	9	W rapeseed	2011-10-05	2	4.48e-09	MD	MD	16.56	MD	MD
2012	L-GHG	3	9	W rapeseed	2011-10-05	3	2.98e-09	MD	MD	16.56	MD	MD
2011	PHEP	3	10	CC buckwheat	2011-10-05	1	9.2e-09	MD	MD	8.37554	MD	MD
2011	PHEP	3	10	CC buckwheat	2011-10-05	2	3.18e-09	MD	MD	8.37554	MD	MD
2011	PHEP	3	10	CC buckwheat	2011-10-05	3	6.09e-09	MD	MD	8.37554	MD	MD
2012	PHEP	1	1	W rapeseed	2011-11-08	1	0	MD	MD	MD	MD	MD
2012	PHEP	1	1	W rapeseed	2011-11-08	2	1.66e-09	MD	MD	MD	MD	MD
2012	PHEP	1	1	W rapeseed	2011-11-08	3	5.68e-09	MD	MD	MD	MD	MD
2012	L-GHG	1	4	Triticale	2011-11-08	1	7.49e-09	MD	MD	MD	MD	MD
2012	L-GHG	1	4	Triticale	2011-11-08	2	6.3e-09	MD	MD	MD	MD	MD
2012	L-GHG	1	4	Triticale	2011-11-08	3	6.04e-09	MD	MD	MD	MD	MD
2012	L-GHG	2	6	CC legume	2011-11-08	1	2.51e-09	MD	MD	MD	MD	MD
2012	L-GHG	2	6	CC legume	2011-11-08	2	1.98e-09	MD	MD	MD	MD	MD
2012	L-GHG	2	6	CC legume	2011-11-08	3	1.05e-09	MD	MD	MD	MD	MD
2012	PHEP	2	7	W wheat	2011-11-08	1	1.42e-08	MD	MD	MD	MD	MD
2012	PHEP	2	7	W wheat	2011-11-08	2	9.49e-09	MD	MD	MD	MD	MD
2012	PHEP	2	7	W wheat	2011-11-08	3	1.4e-08	MD	MD	MD	MD	MD
2012	L-GHG	3	9	W rapeseed	2011-11-08	1	8.59e-09	MD	MD	MD	MD	MD
2012	L-GHG	3	9	W rapeseed	2011-11-08	2	4.48e-09	MD	MD	MD	MD	MD
2012	L-GHG	3	9	W rapeseed	2011-11-08	3	2.98e-09	MD	MD	MD	MD	MD
2012	PHEP	3	10	W faba bean	2011-11-08	1	9.2e-09	MD	MD	MD	MD	MD
2012	PHEP	3	10	W faba bean	2011-11-08	2	3.18e-09	MD	MD	MD	MD	MD
2012	PHEP	3	10	W faba bean	2011-11-08	3	6.09e-09	MD	MD	MD	MD	MD
2012	PHEP	1	1	W rapeseed	2011-12-05	1	4.66444e-10	19.2	4.47	20.0946	2.14333	0.5
2012	PHEP	1	1	W rapeseed	2011-12-05	2	1.3735e-09	19.2	4.47	20.0946	2.14333	0.5
2012	PHEP	1	1	W rapeseed	2011-12-05	3	2.48303e-09	19.2	4.47	20.0946	2.14333	0.5
2012	L-GHG	1	4	Triticale	2011-12-05	1	2.96917e-09	6.13	30.21	20.6789	0.676667	3.33667
2012	L-GHG	1	4	Triticale	2011-12-05	2	6.9975e-09	6.13	30.21	20.6789	0.676667	3.33667
2012	L-GHG	1	4	Triticale	2011-12-05	3	1.60978e-08	6.13	30.21	20.6789	0.676667	3.33667
2012	L-GHG	2	6	CC legume	2011-12-05	1	5.71194e-09	16.23	8.98	19.2257	1.83333	1.01
2012	L-GHG	2	6	CC legume	2011-12-05	2	2.69939e-10	16.23	8.98	19.2257	1.83333	1.01
2012	L-GHG	2	6	CC legume	2011-12-05	3	2.94056e-09	16.23	8.98	19.2257	1.83333	1.01
2012	PHEP	2	7	W wheat	2011-12-05	1	5.20028e-10	12.28	38.42	19.7471	1.38	4.31667
2012	PHEP	2	7	W wheat	2011-12-05	2	1.15153e-09	12.28	38.42	19.7471	1.38	4.31667
2012	PHEP	2	7	W wheat	2011-12-05	3	1.62361e-09	12.28	38.42	19.7471	1.38	4.31667
2012	L-GHG	3	9	W rapeseed	2011-12-05	1	3.93306e-09	10.22	6.67	18.9638	1.16333	0.756667
2012	L-GHG	3	9	W rapeseed	2011-12-05	2	7.90806e-09	10.22	6.67	18.9638	1.16333	0.756667
2012	L-GHG	3	9	W rapeseed	2011-12-05	3	3.59667e-09	10.22	6.67	18.9638	1.16333	0.756667
2012	PHEP	3	10	W faba bean	2011-12-05	1	8.27083e-09	10.27	11.73	18.9074	1.17	1.34
2012	PHEP	3	10	W faba bean	2011-12-05	2	1.12706e-08	10.27	11.73	18.9074	1.17	1.34
2012	PHEP	3	10	W faba bean	2011-12-05	3	5.3925e-09	10.27	11.73	18.9074	1.17	1.34
2012	PHEP	1	1	W rapeseed	2012-01-04	1	MD	13.43	5.82	20.7508	1.48333	0.643333
2012	PHEP	1	1	W rapeseed	2012-01-04	2	1.74994e-09	13.43	5.82	20.7508	1.48333	0.643333
2012	PHEP	1	1	W rapeseed	2012-01-04	3	7.3275e-09	13.43	5.82	20.7508	1.48333	0.643333
2012	L-GHG	1	4	Triticale	2012-01-04	1	0	5.77	13.76	20.4787	0.64	1.52667
2012	L-GHG	1	4	Triticale	2012-01-04	2	0	5.77	13.76	20.4787	0.64	1.52667
2012	L-GHG	1	4	Triticale	2012-01-04	3	0	5.77	13.76	20.4787	0.64	1.52667
2012	L-GHG	2	6	CC legume	2012-01-04	1	7.46389e-09	13.8	5.3	20.1494	1.54	0.59
2012	L-GHG	2	6	CC legume	2012-01-04	2	1.24558e-09	13.8	5.3	20.1494	1.54	0.59
2012	L-GHG	2	6	CC legume	2012-01-04	3	6.27861e-09	13.8	5.3	20.1494	1.54	0.59
2012	PHEP	2	7	W wheat	2012-01-04	1	0	9.36	6.49	20.0416	1.04667	0.726667
2012	PHEP	2	7	W wheat	2012-01-04	2	0	9.36	6.49	20.0416	1.04667	0.726667
2012	PHEP	2	7	W wheat	2012-01-04	3	0	9.36	6.49	20.0416	1.04667	0.726667
2012	L-GHG	3	9	W rapeseed	2012-01-04	1	1.43097e-08	15.36	1.47	19.339	1.73667	0.166667
2012	L-GHG	3	9	W rapeseed	2012-01-04	2	1.18342e-08	15.36	1.47	19.339	1.73667	0.166667
2012	L-GHG	3	9	W rapeseed	2012-01-04	3	4.23917e-09	15.36	1.47	19.339	1.73667	0.166667
2012	PHEP	3	10	W faba bean	2012-01-04	1	1.07556e-09	9.09	8.01	18.9017	1.03667	0.913333
2012	PHEP	3	10	W faba bean	2012-01-04	2	4.0275e-09	9.09	8.01	18.9017	1.03667	0.913333
2012	PHEP	3	10	W faba bean	2012-01-04	3	4.91333e-09	9.09	8.01	18.9017	1.03667	0.913333
2012	PHEP	1	1	W rapeseed	2012-02-23	1	MD	5.72	6.61	21.8509	0.62	0.716667
2012	PHEP	1	1	W rapeseed	2012-02-23	2	1.08214e-09	5.72	6.61	21.8509	0.62	0.716667
2012	PHEP	1	1	W rapeseed	2012-02-23	3	3.01222e-09	5.72	6.61	21.8509	0.62	0.716667
2012	L-GHG	1	4	Triticale	2012-02-23	1	MD	9.66	10.12	22.0535	1.04333	1.09333
2012	L-GHG	1	4	Triticale	2012-02-23	2	MD	9.66	10.12	22.0535	1.04333	1.09333
2012	L-GHG	1	4	Triticale	2012-02-23	3	MD	9.66	10.12	22.0535	1.04333	1.09333
2012	L-GHG	2	6	CC legume	2012-02-23	1	8.28972e-09	4.45	9.09	20.9691	0.49	1
2012	L-GHG	2	6	CC legume	2012-02-23	2	5.83778e-09	4.45	9.09	20.9691	0.49	1
2012	L-GHG	2	6	CC legume	2012-02-23	3	8.43917e-09	4.45	9.09	20.9691	0.49	1
2012	PHEP	2	7	W wheat	2012-02-23	1	1.79606e-09	8.37	10.19	21.3288	0.913333	1.11333
2012	PHEP	2	7	W wheat	2012-02-23	2	2.63447e-09	8.37	10.19	21.3288	0.913333	1.11333
2012	PHEP	2	7	W wheat	2012-02-23	3	3.565e-09	8.37	10.19	21.3288	0.913333	1.11333
2012	L-GHG	3	9	W rapeseed	2012-02-23	1	MD	4.12	5.39	21.0105	0.453333	0.593333
2012	L-GHG	3	9	W rapeseed	2012-02-23	2	7.22611e-09	4.12	5.39	21.0105	0.453333	0.593333
2012	L-GHG	3	9	W rapeseed	2012-02-23	3	1.40883e-08	4.12	5.39	21.0105	0.453333	0.593333
2012	PHEP	3	10	W faba bean	2012-02-23	1	3.56833e-09	5.6	11.99	20.7477	0.616667	1.32333
2012	PHEP	3	10	W faba bean	2012-02-23	2	1.06222e-09	5.6	11.99	20.7477	0.616667	1.32333
2012	PHEP	3	10	W faba bean	2012-02-23	3	1.30833e-09	5.6	11.99	20.7477	0.616667	1.32333
2012	PHEP	1	1	W rapeseed	2012-03-19	1	7.43028e-09	30.75	19.37	19.4432	3.46333	2.18333
2012	PHEP	1	1	W rapeseed	2012-03-19	2	7.91944e-09	30.75	19.37	19.4432	3.46333	2.18333
2012	PHEP	1	1	W rapeseed	2012-03-19	3	2.24467e-08	30.75	19.37	19.4432	3.46333	2.18333
2012	L-GHG	1	4	Triticale	2012-03-19	1	8.24583e-10	6.12	3.18	20.3398	0.68	0.353333
2012	L-GHG	1	4	Triticale	2012-03-19	2	4.10611e-09	6.12	3.18	20.3398	0.68	0.353333
2012	L-GHG	1	4	Triticale	2012-03-19	3	8.29722e-10	6.12	3.18	20.3398	0.68	0.353333
2012	L-GHG	2	6	CC legume	2012-03-19	1	4.90583e-09	2.67	13.23	19.7846	0.3	1.49
2012	L-GHG	2	6	CC legume	2012-03-19	2	6.98472e-09	2.67	13.23	19.7846	0.3	1.49
2012	L-GHG	2	6	CC legume	2012-03-19	3	MD	2.67	13.23	19.7846	0.3	1.49
2012	PHEP	2	7	W wheat	2012-03-19	1	2.05367e-09	2.38	3.02	19.1722	0.27	0.343333
2012	PHEP	2	7	W wheat	2012-03-19	2	1.92589e-09	2.38	3.02	19.1722	0.27	0.343333
2012	PHEP	2	7	W wheat	2012-03-19	3	2.72911e-09	2.38	3.02	19.1722	0.27	0.343333
2012	L-GHG	3	9	W rapeseed	2012-03-19	1	1.06508e-08	4.44	15.05	19.5013	0.503333	1.70333
2012	L-GHG	3	9	W rapeseed	2012-03-19	2	1.797e-08	4.44	15.05	19.5013	0.503333	1.70333
2012	L-GHG	3	9	W rapeseed	2012-03-19	3	1.47256e-08	4.44	15.05	19.5013	0.503333	1.70333
2012	PHEP	3	10	W faba bean	2012-03-19	1	6.26611e-09	3.24	16.55	19.4034	0.366667	1.86667
2012	PHEP	3	10	W faba bean	2012-03-19	2	MD	3.24	16.55	19.4034	0.366667	1.86667
2012	PHEP	3	10	W faba bean	2012-03-19	3	4.18806e-09	3.24	16.55	19.4034	0.366667	1.86667
2012	PHEP	1	1	W rapeseed	2012-03-22	1	MD	26.75	28.68	18.172	3.09	3.31333
2012	PHEP	1	1	W rapeseed	2012-03-22	2	MD	26.75	28.68	18.172	3.09	3.31333
2012	PHEP	1	1	W rapeseed	2012-03-22	3	MD	26.75	28.68	18.172	3.09	3.31333
2012	L-GHG	1	4	Triticale	2012-03-22	1	MD	3.3	2.27	19.3298	0.373333	0.256667
2012	L-GHG	1	4	Triticale	2012-03-22	2	MD	3.3	2.27	19.3298	0.373333	0.256667
2012	L-GHG	1	4	Triticale	2012-03-22	3	MD	3.3	2.27	19.3298	0.373333	0.256667
2012	L-GHG	2	6	CC legume	2012-03-22	1	MD	2.31	6.51	18.7827	0.263333	0.736667
2012	L-GHG	2	6	CC legume	2012-03-22	2	MD	2.31	6.51	18.7827	0.263333	0.736667
2012	L-GHG	2	6	CC legume	2012-03-22	3	MD	2.31	6.51	18.7827	0.263333	0.736667
2012	PHEP	2	7	W wheat	2012-03-22	1	MD	6.46	5.14	18.4762	0.74	0.59
2012	PHEP	2	7	W wheat	2012-03-22	2	MD	6.46	5.14	18.4762	0.74	0.59
2012	PHEP	2	7	W wheat	2012-03-22	3	MD	6.46	5.14	18.4762	0.74	0.59
2012	L-GHG	3	9	W rapeseed	2012-03-22	1	MD	6.81	22.09	18.1888	0.783333	2.54333
2012	L-GHG	3	9	W rapeseed	2012-03-22	2	MD	6.81	22.09	18.1888	0.783333	2.54333
2012	L-GHG	3	9	W rapeseed	2012-03-22	3	MD	6.81	22.09	18.1888	0.783333	2.54333
2012	PHEP	3	10	W faba bean	2012-03-22	1	MD	2.65	15.98	18.1042	0.306667	1.84667
2012	PHEP	3	10	W faba bean	2012-03-22	2	MD	2.65	15.98	18.1042	0.306667	1.84667
2012	PHEP	3	10	W faba bean	2012-03-22	3	MD	2.65	15.98	18.1042	0.306667	1.84667
2012	PHEP	1	1	W rapeseed	2012-03-26	1	MD	23.75	13.46	17.405	2.77667	1.57333
2012	PHEP	1	1	W rapeseed	2012-03-26	2	MD	23.75	13.46	17.405	2.77667	1.57333
2012	PHEP	1	1	W rapeseed	2012-03-26	3	MD	23.75	13.46	17.405	2.77667	1.57333
2012	L-GHG	1	4	Triticale	2012-03-26	1	7.0075e-10	3.87	1.5	18.1083	0.446667	0.173333
2012	L-GHG	1	4	Triticale	2012-03-26	2	MD	3.87	1.5	18.1083	0.446667	0.173333
2012	L-GHG	1	4	Triticale	2012-03-26	3	8.54639e-10	3.87	1.5	18.1083	0.446667	0.173333
2012	L-GHG	2	6	CC legume	2012-03-26	1	1.55903e-09	2.59	11.88	17.8852	0.3	1.38
2012	L-GHG	2	6	CC legume	2012-03-26	2	6.45472e-09	2.59	11.88	17.8852	0.3	1.38
2012	L-GHG	2	6	CC legume	2012-03-26	3	3.59583e-09	2.59	11.88	17.8852	0.3	1.38
2012	PHEP	2	7	W wheat	2012-03-26	1	MD	2.87	3.18	17.1689	0.336667	0.373333
2012	PHEP	2	7	W wheat	2012-03-26	2	6.28722e-09	2.87	3.18	17.1689	0.336667	0.373333
2012	PHEP	2	7	W wheat	2012-03-26	3	3.02806e-09	2.87	3.18	17.1689	0.336667	0.373333
2012	L-GHG	3	9	W rapeseed	2012-03-26	1	6.45472e-09	2.47	12.77	17.2593	0.29	1.49333
2012	L-GHG	3	9	W rapeseed	2012-03-26	2	8.05333e-09	2.47	12.77	17.2593	0.29	1.49333
2012	L-GHG	3	9	W rapeseed	2012-03-26	3	1.60139e-08	2.47	12.77	17.2593	0.29	1.49333
2012	PHEP	3	10	W faba bean	2012-03-26	1	MD	2.79	11.35	17.2748	0.326667	1.33
2012	PHEP	3	10	W faba bean	2012-03-26	2	6.14944e-09	2.79	11.35	17.2748	0.326667	1.33
2012	PHEP	3	10	W faba bean	2012-03-26	3	5.37222e-10	2.79	11.35	17.2748	0.326667	1.33
2012	PHEP	1	1	W rapeseed	2012-03-29	1	2.12108e-09	4.41	3.03	15.8359	0.53	0.363333
2012	PHEP	1	1	W rapeseed	2012-03-29	2	3.69833e-09	4.41	3.03	15.8359	0.53	0.363333
2012	PHEP	1	1	W rapeseed	2012-03-29	3	1.19436e-08	4.41	3.03	15.8359	0.53	0.363333
2012	L-GHG	1	4	Triticale	2012-03-29	1	6.88361e-10	6.86	2.2	17.4131	0.8	0.256667
2012	L-GHG	1	4	Triticale	2012-03-29	2	3.06806e-09	6.86	2.2	17.4131	0.8	0.256667
2012	L-GHG	1	4	Triticale	2012-03-29	3	5.71889e-09	6.86	2.2	17.4131	0.8	0.256667
2012	L-GHG	2	6	CC legume	2012-03-29	1	5.19417e-09	2.53	10.13	16.6337	0.3	1.19333
2012	L-GHG	2	6	CC legume	2012-03-29	2	3.90972e-09	2.53	10.13	16.6337	0.3	1.19333
2012	L-GHG	2	6	CC legume	2012-03-29	3	6.74694e-09	2.53	10.13	16.6337	0.3	1.19333
2012	PHEP	2	7	W wheat	2012-03-29	1	MD	3.42	0.89	15.9185	0.41	0.106667
2012	PHEP	2	7	W wheat	2012-03-29	2	5.01833e-09	3.42	0.89	15.9185	0.41	0.106667
2012	PHEP	2	7	W wheat	2012-03-29	3	1.12678e-08	3.42	0.89	15.9185	0.41	0.106667
2012	L-GHG	3	9	W rapeseed	2012-03-29	1	3.98639e-09	4.43	33.19	15.5045	0.536667	3.99333
2012	L-GHG	3	9	W rapeseed	2012-03-29	2	8.45528e-09	4.43	33.19	15.5045	0.536667	3.99333
2012	L-GHG	3	9	W rapeseed	2012-03-29	3	1.51653e-08	4.43	33.19	15.5045	0.536667	3.99333
2012	PHEP	3	10	W faba bean	2012-03-29	1	3.74917e-10	2.78	16	16.4916	0.33	1.89667
2012	PHEP	3	10	W faba bean	2012-03-29	2	MD	2.78	16	16.4916	0.33	1.89667
2012	PHEP	3	10	W faba bean	2012-03-29	3	MD	2.78	16	16.4916	0.33	1.89667
2012	PHEP	1	1	W rapeseed	2012-04-10	1	7.10389e-09	14.63	23.61	14.3337	1.79	2.89
2012	PHEP	1	1	W rapeseed	2012-04-10	2	4.49972e-09	14.63	23.61	14.3337	1.79	2.89
2012	PHEP	1	1	W rapeseed	2012-04-10	3	7.05389e-09	14.63	23.61	14.3337	1.79	2.89
2012	L-GHG	1	4	Triticale	2012-04-10	1	1.28842e-09	4.62	0.17	16.4936	0.55	0.02
2012	L-GHG	1	4	Triticale	2012-04-10	2	2.759e-09	4.62	0.17	16.4936	0.55	0.02
2012	L-GHG	1	4	Triticale	2012-04-10	3	MD	4.62	0.17	16.4936	0.55	0.02
2012	L-GHG	2	6	CC legume	2012-04-10	1	2.95833e-09	2.87	7.91	17.0715	0.336667	0.92
2012	L-GHG	2	6	CC legume	2012-04-10	2	1.67492e-09	2.87	7.91	17.0715	0.336667	0.92
2012	L-GHG	2	6	CC legume	2012-04-10	3	2.57681e-09	2.87	7.91	17.0715	0.336667	0.92
2012	PHEP	2	7	W wheat	2012-04-10	1	1.15956e-09	43.81	43.14	14.7909	5.31333	5.23
2012	PHEP	2	7	W wheat	2012-04-10	2	2.57681e-09	43.81	43.14	14.7909	5.31333	5.23
2012	PHEP	2	7	W wheat	2012-04-10	3	1.67492e-09	43.81	43.14	14.7909	5.31333	5.23
2012	L-GHG	3	9	W rapeseed	2012-04-10	1	2.44797e-09	4.16	13.35	17.0303	0.49	1.56333
2012	L-GHG	3	9	W rapeseed	2012-04-10	2	4.25167e-09	4.16	13.35	17.0303	0.49	1.56333
2012	L-GHG	3	9	W rapeseed	2012-04-10	3	1.89389e-08	4.16	13.35	17.0303	0.49	1.56333
2012	PHEP	3	10	W faba bean	2012-04-10	1	MD	3.93	29.85	17.7789	0.456667	3.46667
2012	PHEP	3	10	W faba bean	2012-04-10	2	MD	3.93	29.85	17.7789	0.456667	3.46667
2012	PHEP	3	10	W faba bean	2012-04-10	3	7.73056e-10	3.93	29.85	17.7789	0.456667	3.46667
2012	PHEP	1	1	W rapeseed	2012-04-13	1	6.05556e-09	41.26	10.56	13.5807	5.14333	1.32333
2012	PHEP	1	1	W rapeseed	2012-04-13	2	8.76111e-09	41.26	10.56	13.5807	5.14333	1.32333
2012	PHEP	1	1	W rapeseed	2012-04-13	3	1.14669e-08	41.26	10.56	13.5807	5.14333	1.32333
2012	L-GHG	1	4	Triticale	2012-04-13	1	2.31914e-09	4.08	0.22	16.7058	0.483333	0.0266667
2012	L-GHG	1	4	Triticale	2012-04-13	2	3.6075e-09	4.08	0.22	16.7058	0.483333	0.0266667
2012	L-GHG	1	4	Triticale	2012-04-13	3	4.09972e-09	4.08	0.22	16.7058	0.483333	0.0266667
2012	L-GHG	2	6	CC legume	2012-04-13	1	5.91667e-09	3.28	4.74	16.5523	0.39	0.556667
2012	L-GHG	2	6	CC legume	2012-04-13	2	3.47861e-09	3.28	4.74	16.5523	0.39	0.556667
2012	L-GHG	2	6	CC legume	2012-04-13	3	4.92361e-09	3.28	4.74	16.5523	0.39	0.556667
2012	PHEP	2	7	W wheat	2012-04-13	1	8.81833e-09	50.42	34.15	16.1072	6.03	4.07667
2012	PHEP	2	7	W wheat	2012-04-13	2	6.44194e-09	50.42	34.15	16.1072	6.03	4.07667
2012	PHEP	2	7	W wheat	2012-04-13	3	6.31306e-09	50.42	34.15	16.1072	6.03	4.07667
2012	L-GHG	3	9	W rapeseed	2012-04-13	1	7.34389e-09	4	32.21	16.7173	0.473333	3.80333
2012	L-GHG	3	9	W rapeseed	2012-04-13	2	8.63222e-09	4	32.21	16.7173	0.473333	3.80333
2012	L-GHG	3	9	W rapeseed	2012-04-13	3	1.89394e-08	4	32.21	16.7173	0.473333	3.80333
2012	PHEP	3	10	W faba bean	2012-04-13	1	2.04567e-09	3.11	25.31	14.5223	0.38	3.07
2012	PHEP	3	10	W faba bean	2012-04-13	2	9.01889e-10	3.11	25.31	14.5223	0.38	3.07
2012	PHEP	3	10	W faba bean	2012-04-13	3	1.67492e-09	3.11	25.31	14.5223	0.38	3.07
2012	PHEP	1	1	W rapeseed	2012-04-17	1	4.23639e-09	48.51	27	13.4385	6.05333	3.37667
2012	PHEP	1	1	W rapeseed	2012-04-17	2	4.70972e-09	48.51	27	13.4385	6.05333	3.37667
2012	PHEP	1	1	W rapeseed	2012-04-17	3	5.11722e-09	48.51	27	13.4385	6.05333	3.37667
2012	L-GHG	1	4	Triticale	2012-04-17	1	1.62628e-09	5.22	1.05	16.6569	0.616667	0.123333
2012	L-GHG	1	4	Triticale	2012-04-17	2	5.89778e-09	5.22	1.05	16.6569	0.616667	0.123333
2012	L-GHG	1	4	Triticale	2012-04-17	3	0	5.22	1.05	16.6569	0.616667	0.123333
2012	L-GHG	2	6	CC legume	2012-04-17	1	3.88222e-09	3.38	10.8	16.6367	0.4	1.27333
2012	L-GHG	2	6	CC legume	2012-04-17	2	MD	3.38	10.8	16.6367	0.4	1.27333
2012	L-GHG	2	6	CC legume	2012-04-17	3	MD	3.38	10.8	16.6367	0.4	1.27333
2012	PHEP	2	7	W wheat	2012-04-17	1	2.70942e-09	5.08	3.8	16.0977	0.606667	0.453333
2012	PHEP	2	7	W wheat	2012-04-17	2	2.66056e-09	5.08	3.8	16.0977	0.606667	0.453333
2012	PHEP	2	7	W wheat	2012-04-17	3	3.51667e-09	5.08	3.8	16.0977	0.606667	0.453333
2012	L-GHG	3	9	W rapeseed	2012-04-17	1	3.60889e-09	9.52	27.83	15.9477	1.13667	3.30667
2012	L-GHG	3	9	W rapeseed	2012-04-17	2	2.0195e-09	9.52	27.83	15.9477	1.13667	3.30667
2012	L-GHG	3	9	W rapeseed	2012-04-17	3	7.96361e-09	9.52	27.83	15.9477	1.13667	3.30667
2012	PHEP	3	10	W faba bean	2012-04-17	1	MD	3.29	16.17	16.5297	0.39	1.91667
2012	PHEP	3	10	W faba bean	2012-04-17	2	MD	3.29	16.17	16.5297	0.39	1.91667
2012	PHEP	3	10	W faba bean	2012-04-17	3	MD	3.29	16.17	16.5297	0.39	1.91667
2012	PHEP	1	1	W rapeseed	2012-04-20	1	3.89778e-09	35.92	23.26	14.2628	4.38333	2.84667
2012	PHEP	1	1	W rapeseed	2012-04-20	2	7.57056e-09	35.92	23.26	14.2628	4.38333	2.84667
2012	PHEP	1	1	W rapeseed	2012-04-20	3	1.07492e-08	35.92	23.26	14.2628	4.38333	2.84667
2012	L-GHG	1	4	Triticale	2012-04-20	1	3.13917e-09	3.21	0	16.6521	0.38	0
2012	L-GHG	1	4	Triticale	2012-04-20	2	6.94528e-09	3.21	0	16.6521	0.38	0
2012	L-GHG	1	4	Triticale	2012-04-20	3	1.15669e-09	3.21	0	16.6521	0.38	0
2012	L-GHG	2	6	CC legume	2012-04-20	1	8.41667e-10	1.93	15.35	17.148	0.226667	1.79
2012	L-GHG	2	6	CC legume	2012-04-20	2	2.14106e-09	1.93	15.35	17.148	0.226667	1.79
2012	L-GHG	2	6	CC legume	2012-04-20	3	4.87139e-09	1.93	15.35	17.148	0.226667	1.79
2012	PHEP	2	7	W wheat	2012-04-20	1	4.51694e-09	17.49	11.44	15.4954	2.11667	1.38
2012	PHEP	2	7	W wheat	2012-04-20	2	5.72972e-09	17.49	11.44	15.4954	2.11667	1.38
2012	PHEP	2	7	W wheat	2012-04-20	3	4.46194e-09	17.49	11.44	15.4954	2.11667	1.38
2012	L-GHG	3	9	W rapeseed	2012-04-20	1	2.53353e-09	4.34	32.78	18.3128	0.5	3.79
2012	L-GHG	3	9	W rapeseed	2012-04-20	2	6.6625e-09	4.34	32.78	18.3128	0.5	3.79
2012	L-GHG	3	9	W rapeseed	2012-04-20	3	1.55153e-08	4.34	32.78	18.3128	0.5	3.79
2012	PHEP	3	10	W faba bean	2012-04-20	1	MD	3.06	18.94	17.5104	0.356667	2.21
2012	PHEP	3	10	W faba bean	2012-04-20	2	4.08528e-10	3.06	18.94	17.5104	0.356667	2.21
2012	PHEP	3	10	W faba bean	2012-04-20	3	3.29722e-10	3.06	18.94	17.5104	0.356667	2.21
2012	PHEP	1	1	W rapeseed	2012-05-29	1	3.25667e-09	5.8	1.27	13.7814	0.716667	0.156667
2012	PHEP	1	1	W rapeseed	2012-05-29	2	8.35444e-09	5.8	1.27	13.7814	0.716667	0.156667
2012	PHEP	1	1	W rapeseed	2012-05-29	3	1.30436e-08	5.8	1.27	13.7814	0.716667	0.156667
2012	L-GHG	1	4	Triticale	2012-05-29	1	1.58089e-09	5.22	1.48	16.1267	0.623333	0.176667
2012	L-GHG	1	4	Triticale	2012-05-29	2	4.67917e-09	5.22	1.48	16.1267	0.623333	0.176667
2012	L-GHG	1	4	Triticale	2012-05-29	3	1.74983e-09	5.22	1.48	16.1267	0.623333	0.176667
2012	L-GHG	2	6	Maize	2012-05-29	1	1.31656e-09	130.38	171.76	17.3551	15.23	20.0633
2012	L-GHG	2	6	Maize	2012-05-29	2	9.71944e-10	130.38	171.76	17.3551	15.23	20.0633
2012	L-GHG	2	6	Maize	2012-05-29	3	4.64111e-09	130.38	171.76	17.3551	15.23	20.0633
2012	PHEP	2	7	W wheat	2012-05-29	1	1.64025e-09	4.73	1.3	14.5005	0.58	0.16
2012	PHEP	2	7	W wheat	2012-05-29	2	1.11081e-09	4.73	1.3	14.5005	0.58	0.16
2012	PHEP	2	7	W wheat	2012-05-29	3	3.3825e-09	4.73	1.3	14.5005	0.58	0.16
2012	L-GHG	3	9	W rapeseed	2012-05-29	1	8.99e-10	2.63	0.19	13.6959	0.326667	0.0233333
2012	L-GHG	3	9	W rapeseed	2012-05-29	2	3.39111e-09	2.63	0.19	13.6959	0.326667	0.0233333
2012	L-GHG	3	9	W rapeseed	2012-05-29	3	3.82056e-09	2.63	0.19	13.6959	0.326667	0.0233333
2012	PHEP	3	10	W faba bean	2012-05-29	1	0	3.59	1.86	13.0106	0.453333	0.226667
2012	PHEP	3	10	W faba bean	2012-05-29	2	1.45064e-09	3.59	1.86	13.0106	0.453333	0.226667
2012	PHEP	3	10	W faba bean	2012-05-29	3	2.25003e-09	3.59	1.86	13.0106	0.453333	0.226667
2012	L-GHG	2	6	Maize	2012-06-01	1	1.64481e-08	14.55	40	18.0087	1.67667	4.62333
2012	L-GHG	2	6	Maize	2012-06-01	2	1.78217e-08	14.55	40	18.0087	1.67667	4.62333
2012	L-GHG	2	6	Maize	2012-06-01	3	9.14306e-09	14.55	40	18.0087	1.67667	4.62333
2012	L-GHG	2	6	Maize	2012-06-04	1	6.4675e-08	36.44	71.52	19.2455	4.13	8.10333
2012	L-GHG	2	6	Maize	2012-06-04	2	1.923e-08	36.44	71.52	19.2455	4.13	8.10333
2012	L-GHG	2	6	Maize	2012-06-04	3	1.43914e-09	36.44	71.52	19.2455	4.13	8.10333
2012	L-GHG	2	6	Maize	2012-06-07	1	1.28289e-08	12.63	62.35	19.1638	1.43333	7.07667
2012	L-GHG	2	6	Maize	2012-06-07	2	1.40406e-08	12.63	62.35	19.1638	1.43333	7.07667
2012	L-GHG	2	6	Maize	2012-06-07	3	1.1705e-08	12.63	62.35	19.1638	1.43333	7.07667
2012	L-GHG	2	6	Maize	2012-06-22	1	4.51556e-08	66.22	145.73	18.8831	7.55667	16.6267
2012	L-GHG	2	6	Maize	2012-06-22	2	2.57314e-08	66.22	145.73	18.8831	7.55667	16.6267
2012	L-GHG	2	6	Maize	2012-06-22	3	1.59683e-08	66.22	145.73	18.8831	7.55667	16.6267
2012	L-GHG	2	6	Maize	2012-06-25	1	1.75467e-07	9.39	96.94	20.1278	1.04333	10.7867
2012	L-GHG	2	6	Maize	2012-06-25	2	1.20583e-07	9.39	96.94	20.1278	1.04333	10.7867
2012	L-GHG	2	6	Maize	2012-06-25	3	8.44833e-08	9.39	96.94	20.1278	1.04333	10.7867
2012	PHEP	1	1	W rapeseed	2012-06-28	1	1.20106e-07	3.37	2.23	18.9557	0.383333	0.253333
2012	PHEP	1	1	W rapeseed	2012-06-28	2	3.65278e-08	3.37	2.23	18.9557	0.383333	0.253333
2012	PHEP	1	1	W rapeseed	2012-06-28	3	7.90333e-08	3.37	2.23	18.9557	0.383333	0.253333
2012	L-GHG	1	4	Triticale	2012-06-28	1	1.31439e-09	6.2	3.13	18.788	0.71	0.356667
2012	L-GHG	1	4	Triticale	2012-06-28	2	2.61011e-09	6.2	3.13	18.788	0.71	0.356667
2012	L-GHG	1	4	Triticale	2012-06-28	3	1.88672e-08	6.2	3.13	18.788	0.71	0.356667
2012	L-GHG	2	6	Maize	2012-06-28	1	5.685e-08	4.44	82.89	19.1666	0.503333	9.40667
2012	L-GHG	2	6	Maize	2012-06-28	2	1.38272e-07	4.44	82.89	19.1666	0.503333	9.40667
2012	L-GHG	2	6	Maize	2012-06-28	3	1.63867e-07	4.44	82.89	19.1666	0.503333	9.40667
2012	PHEP	2	7	W wheat	2012-06-28	1	1.01356e-08	5.03	3.73	18.6112	0.576667	0.426667
2012	PHEP	2	7	W wheat	2012-06-28	2	9.49333e-09	5.03	3.73	18.6112	0.576667	0.426667
2012	PHEP	2	7	W wheat	2012-06-28	3	1.32706e-08	5.03	3.73	18.6112	0.576667	0.426667
2012	L-GHG	3	9	W rapeseed	2012-06-28	1	3.02472e-09	7.16	6	18.6943	0.813333	0.686667
2012	L-GHG	3	9	W rapeseed	2012-06-28	2	2.23556e-08	7.16	6	18.6943	0.813333	0.686667
2012	L-GHG	3	9	W rapeseed	2012-06-28	3	3.03472e-08	7.16	6	18.6943	0.813333	0.686667
2012	PHEP	3	10	W faba bean	2012-06-28	1	4.57889e-09	5.28	2.8	16.9173	0.62	0.33
2012	PHEP	3	10	W faba bean	2012-06-28	2	2.45317e-08	5.28	2.8	16.9173	0.62	0.33
2012	PHEP	3	10	W faba bean	2012-06-28	3	7.92833e-09	5.28	2.8	16.9173	0.62	0.33
2012	L-GHG	2	6	Maize	2012-07-02	1	3.65917e-08	16.62	78.8	16.6775	1.96333	9.31667
2012	L-GHG	2	6	Maize	2012-07-02	2	3.77528e-08	16.62	78.8	16.6775	1.96333	9.31667
2012	L-GHG	2	6	Maize	2012-07-02	3	4.05583e-08	16.62	78.8	16.6775	1.96333	9.31667
2012	PHEP	1	1	W rapeseed	2012-07-30	1	8.8225e-08	5.17	16.85	18.3884	0.595	1.93667
2012	PHEP	1	1	W rapeseed	2012-07-30	2	4.73306e-08	5.17	16.85	18.3884	0.595	1.93667
2012	PHEP	1	1	W rapeseed	2012-07-30	3	3.69972e-08	5.17	16.85	18.3884	0.595	1.93667
2012	L-GHG	1	4	Triticale	2012-07-30	1	0	4.89	3.14	16.3758	0.581667	0.373333
2012	L-GHG	1	4	Triticale	2012-07-30	2	0	4.89	3.14	16.3758	0.581667	0.373333
2012	L-GHG	1	4	Triticale	2012-07-30	3	0	4.89	3.14	16.3758	0.581667	0.373333
2012	L-GHG	2	6	Maize	2012-07-30	1	4.12417e-09	8.11	10.77	11.9578	1.045	1.39667
2012	L-GHG	2	6	Maize	2012-07-30	2	6.69833e-09	8.11	10.77	11.9578	1.045	1.39667
2012	L-GHG	2	6	Maize	2012-07-30	3	5.61833e-09	8.11	10.77	11.9578	1.045	1.39667
2012	PHEP	2	7	W wheat	2012-07-30	1	3.15444e-08	3.29	21.5	18.8276	0.375	2.45333
2012	PHEP	2	7	W wheat	2012-07-30	2	MD	3.29	21.5	18.8276	0.375	2.45333
2012	PHEP	2	7	W wheat	2012-07-30	3	1.36672e-08	3.29	21.5	18.8276	0.375	2.45333
2012	L-GHG	3	9	W rapeseed	2012-07-30	1	9.04444e-09	4.5	8.4	17.308	0.525	0.98
2012	L-GHG	3	9	W rapeseed	2012-07-30	2	1.65642e-08	4.5	8.4	17.308	0.525	0.98
2012	L-GHG	3	9	W rapeseed	2012-07-30	3	1.63192e-08	4.5	8.4	17.308	0.525	0.98
2012	PHEP	3	10	W faba bean	2012-07-30	1	2.62442e-08	4.79	20.35	15.8375	0.575	2.44333
2012	PHEP	3	10	W faba bean	2012-07-30	2	2.27422e-08	4.79	20.35	15.8375	0.575	2.44333
2012	PHEP	3	10	W faba bean	2012-07-30	3	1.51225e-08	4.79	20.35	15.8375	0.575	2.44333
2012	PHEP	1	1	W rapeseed	2012-08-28	1	MD	5.35	2.72	7.45224	0.735	0.373333
2012	PHEP	1	1	W rapeseed	2012-08-28	2	MD	5.35	2.72	7.45224	0.735	0.373333
2012	PHEP	1	1	W rapeseed	2012-08-28	3	MD	5.35	2.72	7.45224	0.735	0.373333
2013	L-GHG	1	4	CC mustard	2012-08-28	1	MD	5.3	19.15	11.8142	0.678333	2.44667
2013	L-GHG	1	4	CC mustard	2012-08-28	2	MD	5.3	19.15	11.8142	0.678333	2.44667
2013	L-GHG	1	4	CC mustard	2012-08-28	3	MD	5.3	19.15	11.8142	0.678333	2.44667
2012	L-GHG	2	6	Maize	2012-08-28	1	MD	11.45	25.97	6.39722	1.595	3.62667
2012	L-GHG	2	6	Maize	2012-08-28	2	MD	11.45	25.97	6.39722	1.595	3.62667
2012	L-GHG	2	6	Maize	2012-08-28	3	MD	11.45	25.97	6.39722	1.595	3.62667
2012	PHEP	2	7	W wheat	2012-08-28	1	MD	4.51	44.67	12.9223	0.568333	5.62333
2012	PHEP	2	7	W wheat	2012-08-28	2	MD	4.51	44.67	12.9223	0.568333	5.62333
2012	PHEP	2	7	W wheat	2012-08-28	3	MD	4.51	44.67	12.9223	0.568333	5.62333
2012	L-GHG	3	9	CC fenugrec	2012-08-28	1	MD	13.15	23.71	8.65323	1.775	3.16333
2012	L-GHG	3	9	CC fenugrec	2012-08-28	2	MD	13.15	23.71	8.65323	1.775	3.16333
2012	L-GHG	3	9	CC fenugrec	2012-08-28	3	MD	13.15	23.71	8.65323	1.775	3.16333
2012	PHEP	3	10	W faba bean	2012-08-28	1	MD	18.69	118.68	10.931	2.385	15.17
2012	PHEP	3	10	W faba bean	2012-08-28	2	MD	18.69	118.68	10.931	2.385	15.17
2012	PHEP	3	10	W faba bean	2012-08-28	3	MD	18.69	118.68	10.931	2.385	15.17
2012	L-GHG	2	6	Maize	2012-09-21	1	7.14278e-10	5.51	12.34	8.97831	0.738333	1.65333
2012	L-GHG	2	6	Maize	2012-09-21	2	1.14511e-09	5.51	12.34	8.97831	0.738333	1.65333
2012	L-GHG	2	6	Maize	2012-09-21	3	2.06417e-10	5.51	12.34	8.97831	0.738333	1.65333
2012	L-GHG	3	9	CC fenugrec	2012-09-21	1	1.66603e-09	5.74	8.59	10.2702	0.755	1.12667
2012	L-GHG	3	9	CC fenugrec	2012-09-21	2	2.02178e-09	5.74	8.59	10.2702	0.755	1.12667
2012	L-GHG	3	9	CC fenugrec	2012-09-21	3	1.42961e-09	5.74	8.59	10.2702	0.755	1.12667
2012	PHEP	3	10	W faba bean	2012-09-21	1	5.63694e-09	5.55	71.67	12.3677	0.705	9.10333
2012	PHEP	3	10	W faba bean	2012-09-21	2	2.76203e-09	5.55	71.67	12.3677	0.705	9.10333
2012	PHEP	3	10	W faba bean	2012-09-21	3	3.84917e-10	5.55	71.67	12.3677	0.705	9.10333
2012	PHEP	1	1	W rapeseed	2012-10-01	1	4.22722e-10	6.29	25.99	13.9905	0.778333	3.21667
2012	PHEP	1	1	W rapeseed	2012-10-01	2	0	6.29	25.99	13.9905	0.778333	3.21667
2012	PHEP	1	1	W rapeseed	2012-10-01	3	4.16583e-10	6.29	25.99	13.9905	0.778333	3.21667
2013	L-GHG	1	4	CC mustard	2012-10-01	1	1.26889e-09	9.1	25	18.4796	1.04167	2.87
2013	L-GHG	1	4	CC mustard	2012-10-01	2	2.64542e-09	9.1	25	18.4796	1.04167	2.87
2013	L-GHG	1	4	CC mustard	2012-10-01	3	1.69369e-09	9.1	25	18.4796	1.04167	2.87
2012	L-GHG	2	6	Maize	2012-10-01	1	1.78983e-09	4.08	23.72	10.5055	0.535	3.11
2012	L-GHG	2	6	Maize	2012-10-01	2	4.49083e-09	4.08	23.72	10.5055	0.535	3.11
2012	L-GHG	2	6	Maize	2012-10-01	3	2.4645e-09	4.08	23.72	10.5055	0.535	3.11
2013	PHEP	2	7	W rapeseed	2012-10-01	1	MD	5.45	61.87	17.1569	0.638333	7.26
2013	PHEP	2	7	W rapeseed	2012-10-01	2	MD	5.45	61.87	17.1569	0.638333	7.26
2013	PHEP	2	7	W rapeseed	2012-10-01	3	MD	5.45	61.87	17.1569	0.638333	7.26
2012	L-GHG	3	9	CC fenugrec	2012-10-01	1	0	4.16	13.34	13.4974	0.518333	1.66333
2012	L-GHG	3	9	CC fenugrec	2012-10-01	2	MD	4.16	13.34	13.4974	0.518333	1.66333
2012	L-GHG	3	9	CC fenugrec	2012-10-01	3	3.31083e-10	4.16	13.34	13.4974	0.518333	1.66333
2012	PHEP	3	10	W faba bean	2012-10-01	1	1.16853e-08	5.71	83.05	15.8778	0.685	9.96
2012	PHEP	3	10	W faba bean	2012-10-01	2	MD	5.71	83.05	15.8778	0.685	9.96
2012	PHEP	3	10	W faba bean	2012-10-01	3	1.02444e-08	5.71	83.05	15.8778	0.685	9.96
2012	L-GHG	2	6	Maize	2012-10-12	1	6.82056e-09	7.05	28.95	18.0493	0.815	3.35
2012	L-GHG	2	6	Maize	2012-10-12	2	1.77408e-08	7.05	28.95	18.0493	0.815	3.35
2012	L-GHG	2	6	Maize	2012-10-12	3	3.28889e-09	7.05	28.95	18.0493	0.815	3.35
2012	L-GHG	3	9	CC fenugrec	2012-10-12	1	1.66661e-08	3.32	16.9	17.344	0.388333	1.98
2012	L-GHG	3	9	CC fenugrec	2012-10-12	2	2.8575e-10	3.32	16.9	17.344	0.388333	1.98
2012	L-GHG	3	9	CC fenugrec	2012-10-12	3	1.28814e-09	3.32	16.9	17.344	0.388333	1.98
2012	PHEP	3	10	W faba bean	2012-10-12	1	MD	3.42	65.62	20.1107	0.381667	7.32667
2012	PHEP	3	10	W faba bean	2012-10-12	2	MD	3.42	65.62	20.1107	0.381667	7.32667
2012	PHEP	3	10	W faba bean	2012-10-12	3	MD	3.42	65.62	20.1107	0.381667	7.32667
2012	PHEP	1	1	W rapeseed	2012-10-25	1	MD	6.38	33.55	19.2493	0.721667	3.81333
2012	PHEP	1	1	W rapeseed	2012-10-25	2	5.75528e-10	6.38	33.55	19.2493	0.721667	3.81333
2012	PHEP	1	1	W rapeseed	2012-10-25	3	MD	6.38	33.55	19.2493	0.721667	3.81333
2013	L-GHG	1	4	CC mustard	2012-10-25	1	1.46125e-09	4.99	4.56	19.2797	0.565	0.516667
2013	L-GHG	1	4	CC mustard	2012-10-25	2	2.64381e-09	4.99	4.56	19.2797	0.565	0.516667
2013	L-GHG	1	4	CC mustard	2012-10-25	3	6.98611e-10	4.99	4.56	19.2797	0.565	0.516667
2012	L-GHG	2	6	Maize	2012-10-25	1	9.91861e-09	4.5	38.85	19.0011	0.511667	4.41667
2012	L-GHG	2	6	Maize	2012-10-25	2	2.84806e-08	4.5	38.85	19.0011	0.511667	4.41667
2012	L-GHG	2	6	Maize	2012-10-25	3	1.19178e-08	4.5	38.85	19.0011	0.511667	4.41667
2013	PHEP	2	7	W rapeseed	2012-10-25	1	0	6.3	30.67	20.1629	0.698333	3.41667
2013	PHEP	2	7	W rapeseed	2012-10-25	2	0	6.3	30.67	20.1629	0.698333	3.41667
2013	PHEP	2	7	W rapeseed	2012-10-25	3	0	6.3	30.67	20.1629	0.698333	3.41667
2013	L-GHG	3	9	W wheat	2012-10-25	1	2.10911e-09	3.22	14.38	18.7002	0.368333	1.64667
2013	L-GHG	3	9	W wheat	2012-10-25	2	1.65803e-08	3.22	14.38	18.7002	0.368333	1.64667
2013	L-GHG	3	9	W wheat	2012-10-25	3	0	3.22	14.38	18.7002	0.368333	1.64667
2012	PHEP	3	10	W faba bean	2012-10-25	1	1.09242e-09	6.46	52.44	19.6295	0.721667	5.86333
2012	PHEP	3	10	W faba bean	2012-10-25	2	0	6.46	52.44	19.6295	0.721667	5.86333
2012	PHEP	3	10	W faba bean	2012-10-25	3	1.04375e-08	6.46	52.44	19.6295	0.721667	5.86333
2013	PHEP	1	1	W wheat	2012-12-18	1	MD	5.87	7.96	21.5627	0.64	0.866667
2013	PHEP	1	1	W wheat	2012-12-18	2	2.81028e-10	5.87	7.96	21.5627	0.64	0.866667
2013	PHEP	1	1	W wheat	2012-12-18	3	6.62611e-10	5.87	7.96	21.5627	0.64	0.866667
2013	L-GHG	1	4	CC mustard	2012-12-18	1	MD	7.2	11.58	21.4261	0.786667	1.26667
2013	L-GHG	1	4	CC mustard	2012-12-18	2	1.20358e-08	7.2	11.58	21.4261	0.786667	1.26667
2013	L-GHG	1	4	CC mustard	2012-12-18	3	MD	7.2	11.58	21.4261	0.786667	1.26667
2013	L-GHG	2	6	Triticale	2012-12-18	1	1.09303e-09	5.57	15.45	20.9555	0.613333	1.7
2013	L-GHG	2	6	Triticale	2012-12-18	2	4.89639e-09	5.57	15.45	20.9555	0.613333	1.7
2013	L-GHG	2	6	Triticale	2012-12-18	3	8.74972e-10	5.57	15.45	20.9555	0.613333	1.7
2013	PHEP	2	7	W rapeseed	2012-12-18	1	MD	5.23	5.66	21.8634	0.566667	0.613333
2013	PHEP	2	7	W rapeseed	2012-12-18	2	2.06733e-10	5.23	5.66	21.8634	0.566667	0.613333
2013	PHEP	2	7	W rapeseed	2012-12-18	3	4.75806e-10	5.23	5.66	21.8634	0.566667	0.613333
2013	L-GHG	3	9	W wheat	2012-12-18	1	1.89564e-09	4.24	10.82	19.7261	0.476667	1.21667
2013	L-GHG	3	9	W wheat	2012-12-18	2	1.90164e-09	4.24	10.82	19.7261	0.476667	1.21667
2013	L-GHG	3	9	W wheat	2012-12-18	3	3.60861e-09	4.24	10.82	19.7261	0.476667	1.21667
2013	PHEP	3	10	W wheat	2012-12-18	1	8.06333e-10	4.15	22.18	20.5528	0.46	2.46
2013	PHEP	3	10	W wheat	2012-12-18	2	MD	4.15	22.18	20.5528	0.46	2.46
2013	PHEP	3	10	W wheat	2012-12-18	3	5.32583e-09	4.15	22.18	20.5528	0.46	2.46
2013	PHEP	1	1	W wheat	2013-01-31	1	MD	7.72286	7.10994	21.65	0.84	0.773333
2013	PHEP	1	1	W wheat	2013-01-31	2	0	7.72286	7.10994	21.65	0.84	0.773333
2013	PHEP	1	1	W wheat	2013-01-31	3	0	7.72286	7.10994	21.65	0.84	0.773333
2013	L-GHG	1	4	CC mustard	2013-01-31	1	0	4.63156	5.02509	20.93	0.51	0.553333
2013	L-GHG	1	4	CC mustard	2013-01-31	2	1.20042e-09	4.63156	5.02509	20.93	0.51	0.553333
2013	L-GHG	1	4	CC mustard	2013-01-31	3	1.80494e-10	4.63156	5.02509	20.93	0.51	0.553333
2013	L-GHG	2	6	Triticale	2013-01-31	1	9.43444e-09	4.41435	6.46825	21.67	0.48	0.703333
2013	L-GHG	2	6	Triticale	2013-01-31	2	2.78167e-09	4.41435	6.46825	21.67	0.48	0.703333
2013	L-GHG	2	6	Triticale	2013-01-31	3	1.82022e-09	4.41435	6.46825	21.67	0.48	0.703333
2013	PHEP	2	7	W rapeseed	2013-01-31	1	0	8.67401	7.47976	23.1	0.92	0.793333
2013	PHEP	2	7	W rapeseed	2013-01-31	2	2.27058e-09	8.67401	7.47976	23.1	0.92	0.793333
2013	PHEP	2	7	W rapeseed	2013-01-31	3	0	8.67401	7.47976	23.1	0.92	0.793333
2013	L-GHG	3	9	W wheat	2013-01-31	1	1.92892e-10	7.24368	5.53209	21.49	0.79	0.603333
2013	L-GHG	3	9	W wheat	2013-01-31	2	1.62192e-09	7.24368	5.53209	21.49	0.79	0.603333
2013	L-GHG	3	9	W wheat	2013-01-31	3	4.96306e-10	7.24368	5.53209	21.49	0.79	0.603333
2013	PHEP	3	10	W wheat	2013-01-31	1	0	3.20925	9.56661	21.49	0.35	1.04333
2013	PHEP	3	10	W wheat	2013-01-31	2	1.27083e-09	3.20925	9.56661	21.49	0.35	1.04333
2013	PHEP	3	10	W wheat	2013-01-31	3	0	3.20925	9.56661	21.49	0.35	1.04333
2013	PHEP	1	1	W wheat	2013-03-06	1	0	9.59	11.86	20.9	1.05667	1.30667
2013	PHEP	1	1	W wheat	2013-03-06	2	5.56972e-10	9.59	11.86	20.9	1.05667	1.30667
2013	PHEP	1	1	W wheat	2013-03-06	3	8.52583e-10	9.59	11.86	20.9	1.05667	1.30667
2013	L-GHG	1	4	CC mustard	2013-03-06	1	1.22147e-09	9.36	12.56	21.19	1.02667	1.37667
2013	L-GHG	1	4	CC mustard	2013-03-06	2	6.78639e-09	9.36	12.56	21.19	1.02667	1.37667
2013	L-GHG	1	4	CC mustard	2013-03-06	3	5.67972e-10	9.36	12.56	21.19	1.02667	1.37667
2013	L-GHG	2	6	Triticale	2013-03-06	1	2.23667e-09	8.16	11.67	20.42	0.906667	1.29667
2013	L-GHG	2	6	Triticale	2013-03-06	2	0	8.16	11.67	20.42	0.906667	1.29667
2013	L-GHG	2	6	Triticale	2013-03-06	3	2.68469e-09	8.16	11.67	20.42	0.906667	1.29667
2013	PHEP	2	7	W rapeseed	2013-03-06	1	0	7.37	9.72	20.6	0.816667	1.07667
2013	PHEP	2	7	W rapeseed	2013-03-06	2	1.58875e-09	7.37	9.72	20.6	0.816667	1.07667
2013	PHEP	2	7	W rapeseed	2013-03-06	3	0	7.37	9.72	20.6	0.816667	1.07667
2013	L-GHG	3	9	W wheat	2013-03-06	1	2.35381e-09	4.58	7.77	19.52	0.516667	0.876667
2013	L-GHG	3	9	W wheat	2013-03-06	2	4.06917e-09	4.58	7.77	19.52	0.516667	0.876667
2013	L-GHG	3	9	W wheat	2013-03-06	3	7.28333e-10	4.58	7.77	19.52	0.516667	0.876667
2013	PHEP	3	10	W wheat	2013-03-06	1	0	8.79	8.16	20.4	0.976667	0.906667
2013	PHEP	3	10	W wheat	2013-03-06	2	6.57167e-10	8.79	8.16	20.4	0.976667	0.906667
2013	PHEP	3	10	W wheat	2013-03-06	3	0	8.79	8.16	20.4	0.976667	0.906667
2013	PHEP	1	1	W wheat	2013-03-29	1	0	1.70227	4.37307	19.12	0.193333	0.496667
2013	PHEP	1	1	W wheat	2013-03-29	2	0	1.70227	4.37307	19.12	0.193333	0.496667
2013	PHEP	1	1	W wheat	2013-03-29	3	0	1.70227	4.37307	19.12	0.193333	0.496667
2013	L-GHG	1	4	S faba bean	2013-03-29	1	3.42e-09	1.73492	6.34145	20.24	0.193333	0.706667
2013	L-GHG	1	4	S faba bean	2013-03-29	2	5.90111e-10	1.73492	6.34145	20.24	0.193333	0.706667
2013	L-GHG	1	4	S faba bean	2013-03-29	3	1.55342e-09	1.73492	6.34145	20.24	0.193333	0.706667
2013	L-GHG	2	6	Triticale	2013-03-29	1	0	1.34669	4.44992	18.97	0.153333	0.506667
2013	L-GHG	2	6	Triticale	2013-03-29	2	0	1.34669	4.44992	18.97	0.153333	0.506667
2013	L-GHG	2	6	Triticale	2013-03-29	3	0	1.34669	4.44992	18.97	0.153333	0.506667
2013	PHEP	2	7	W rapeseed	2013-03-29	1	0	1.08016	1.3721	18.8	0.123333	0.156667
2013	PHEP	2	7	W rapeseed	2013-03-29	2	0	1.08016	1.3721	18.8	0.123333	0.156667
2013	PHEP	2	7	W rapeseed	2013-03-29	3	0	1.08016	1.3721	18.8	0.123333	0.156667
2013	L-GHG	3	9	W wheat	2013-03-29	1	0	0	3.69163	18.08	0	0.426667
2013	L-GHG	3	9	W wheat	2013-03-29	2	0	0	3.69163	18.08	0	0.426667
2013	L-GHG	3	9	W wheat	2013-03-29	3	0	0	3.69163	18.08	0	0.426667
2013	PHEP	3	10	W wheat	2013-03-29	1	0	2.04867	3.13154	18.95	0.233333	0.356667
2013	PHEP	3	10	W wheat	2013-03-29	2	0	2.04867	3.13154	18.95	0.233333	0.356667
2013	PHEP	3	10	W wheat	2013-03-29	3	0	2.04867	3.13154	18.95	0.233333	0.356667
2013	PHEP	1	1	W wheat	2013-04-22	1	1.15886e-09	8.87	10.21	16.43	1.05333	1.21333
2013	PHEP	1	1	W wheat	2013-04-22	2	2.58758e-09	8.87	10.21	16.43	1.05333	1.21333
2013	PHEP	1	1	W wheat	2013-04-22	3	0	8.87	10.21	16.43	1.05333	1.21333
2013	L-GHG	1	4	S faba bean	2013-04-22	1	0	7.64	26.54	18.75	0.873333	3.03333
2013	L-GHG	1	4	S faba bean	2013-04-22	2	4.47639e-10	7.64	26.54	18.75	0.873333	3.03333
2013	L-GHG	1	4	S faba bean	2013-04-22	3	0	7.64	26.54	18.75	0.873333	3.03333
2013	L-GHG	2	6	Triticale	2013-04-22	1	2.06492e-10	6.08	2.89	16.39	0.723333	0.343333
2013	L-GHG	2	6	Triticale	2013-04-22	2	8.35472e-11	6.08	2.89	16.39	0.723333	0.343333
2013	L-GHG	2	6	Triticale	2013-04-22	3	1.92047e-09	6.08	2.89	16.39	0.723333	0.343333
2013	PHEP	2	7	W rapeseed	2013-04-22	1	1.77761e-10	9.13	7.95	16.54	1.08333	0.943333
2013	PHEP	2	7	W rapeseed	2013-04-22	2	MD	9.13	7.95	16.54	1.08333	0.943333
2013	PHEP	2	7	W rapeseed	2013-04-22	3	0	9.13	7.95	16.54	1.08333	0.943333
2013	L-GHG	3	9	W wheat	2013-04-22	1	0	12.68	19.67	15.75	1.52333	2.36333
2013	L-GHG	3	9	W wheat	2013-04-22	2	2.31758e-09	12.68	19.67	15.75	1.52333	2.36333
2013	L-GHG	3	9	W wheat	2013-04-22	3	8.26278e-10	12.68	19.67	15.75	1.52333	2.36333
2013	PHEP	3	10	W wheat	2013-04-22	1	0	6.12	3.08	16.78	0.723333	0.363333
2013	PHEP	3	10	W wheat	2013-04-22	2	4.77389e-09	6.12	3.08	16.78	0.723333	0.363333
2013	PHEP	3	10	W wheat	2013-04-22	3	2.45831e-09	6.12	3.08	16.78	0.723333	0.363333
2013	PHEP	1	1	W wheat	2013-04-25	1	5.10639e-09	16.94	10.4	15.23	2.05333	1.26
2013	PHEP	1	1	W wheat	2013-04-25	2	1.72722e-09	16.94	10.4	15.23	2.05333	1.26
2013	PHEP	1	1	W wheat	2013-04-25	3	1.13333e-09	16.94	10.4	15.23	2.05333	1.26
2013	L-GHG	1	4	S faba bean	2013-04-25	1	4.34306e-09	10.99	22.27	19.33	1.24333	2.52
2013	L-GHG	1	4	S faba bean	2013-04-25	2	2.85139e-10	10.99	22.27	19.33	1.24333	2.52
2013	L-GHG	1	4	S faba bean	2013-04-25	3	7.02611e-10	10.99	22.27	19.33	1.24333	2.52
2013	L-GHG	2	6	Triticale	2013-04-25	1	4.1675e-10	9.37	0.91	15.33	1.13333	0.11
2013	L-GHG	2	6	Triticale	2013-04-25	2	2.12894e-09	9.37	0.91	15.33	1.13333	0.11
2013	L-GHG	2	6	Triticale	2013-04-25	3	1.34211e-09	9.37	0.91	15.33	1.13333	0.11
2013	PHEP	2	7	W rapeseed	2013-04-25	1	MD	8.88	13.98	15.36	1.07333	1.69
2013	PHEP	2	7	W rapeseed	2013-04-25	2	1.11417e-09	8.88	13.98	15.36	1.07333	1.69
2013	PHEP	2	7	W rapeseed	2013-04-25	3	1.0475e-09	8.88	13.98	15.36	1.07333	1.69
2013	L-GHG	3	9	W wheat	2013-04-25	1	2.30881e-09	8.24	4.43	13.7	1.02333	0.55
2013	L-GHG	3	9	W wheat	2013-04-25	2	1.92153e-09	8.24	4.43	13.7	1.02333	0.55
2013	L-GHG	3	9	W wheat	2013-04-25	3	4.47056e-09	8.24	4.43	13.7	1.02333	0.55
2013	PHEP	3	10	W wheat	2013-04-25	1	9.60917e-10	8.07	1.07	14.92	0.983333	0.13
2013	PHEP	3	10	W wheat	2013-04-25	2	1.14e-09	8.07	1.07	14.92	0.983333	0.13
2013	PHEP	3	10	W wheat	2013-04-25	3	1.05564e-09	8.07	1.07	14.92	0.983333	0.13
2013	PHEP	1	1	W wheat	2013-04-29	1	2.36711e-10	9.16	7.44	13.96	1.13333	0.92
2013	PHEP	1	1	W wheat	2013-04-29	2	MD	9.16	7.44	13.96	1.13333	0.92
2013	PHEP	1	1	W wheat	2013-04-29	3	MD	9.16	7.44	13.96	1.13333	0.92
2013	L-GHG	1	4	S faba bean	2013-04-29	1	4.148e-10	9	34.6	17.92	1.04333	4.01
2013	L-GHG	1	4	S faba bean	2013-04-29	2	8.526e-10	9	34.6	17.92	1.04333	4.01
2013	L-GHG	1	4	S faba bean	2013-04-29	3	3.525e-10	9	34.6	17.92	1.04333	4.01
2013	L-GHG	2	6	Triticale	2013-04-29	1	6.901e-10	6.57	6.21	14.64	0.803333	0.76
2013	L-GHG	2	6	Triticale	2013-04-29	2	1.519e-09	6.57	6.21	14.64	0.803333	0.76
2013	L-GHG	2	6	Triticale	2013-04-29	3	9.881e-10	6.57	6.21	14.64	0.803333	0.76
2013	PHEP	2	7	W rapeseed	2013-04-29	1	5.075e-10	55.9	67.23	14.62	6.84333	8.23
2013	PHEP	2	7	W rapeseed	2013-04-29	2	4.45e-10	55.9	67.23	14.62	6.84333	8.23
2013	PHEP	2	7	W rapeseed	2013-04-29	3	MD	55.9	67.23	14.62	6.84333	8.23
2013	L-GHG	3	9	W wheat	2013-04-29	1	1.44e-09	27.92	33.73	14.16	3.44333	4.16
2013	L-GHG	3	9	W wheat	2013-04-29	2	1.99e-10	27.92	33.73	14.16	3.44333	4.16
2013	L-GHG	3	9	W wheat	2013-04-29	3	4.001e-10	27.92	33.73	14.16	3.44333	4.16
2013	PHEP	3	10	W wheat	2013-04-29	1	9.346e-10	4.56	1.38	14.12	0.563333	0.17
2013	PHEP	3	10	W wheat	2013-04-29	2	8.934e-09	4.56	1.38	14.12	0.563333	0.17
2013	PHEP	3	10	W wheat	2013-04-29	3	9.987e-10	4.56	1.38	14.12	0.563333	0.17
2013	PHEP	1	1	W wheat	2013-05-02	1	8.30139e-09	18.77	15.16	14.48	2.30333	1.86
2013	PHEP	1	1	W wheat	2013-05-02	2	7.85889e-09	18.77	15.16	14.48	2.30333	1.86
2013	PHEP	1	1	W wheat	2013-05-02	3	3.855e-09	18.77	15.16	14.48	2.30333	1.86
2013	L-GHG	1	4	S faba bean	2013-05-02	1	6.92889e-09	9.87	23.51	18.45	1.13333	2.7
2013	L-GHG	1	4	S faba bean	2013-05-02	2	MD	9.87	23.51	18.45	1.13333	2.7
2013	L-GHG	1	4	S faba bean	2013-05-02	3	6.49417e-10	9.87	23.51	18.45	1.13333	2.7
2013	L-GHG	2	6	Triticale	2013-05-02	1	8.64833e-10	50.32	52.08	14.38	6.18333	6.4
2013	L-GHG	2	6	Triticale	2013-05-02	2	5.53972e-09	50.32	52.08	14.38	6.18333	6.4
2013	L-GHG	2	6	Triticale	2013-05-02	3	2.86306e-09	50.32	52.08	14.38	6.18333	6.4
2013	PHEP	2	7	W rapeseed	2013-05-02	1	8.08167e-09	91.59	95.13	15.59	11.0333	11.46
2013	PHEP	2	7	W rapeseed	2013-05-02	2	7.76472e-09	91.59	95.13	15.59	11.0333	11.46
2013	PHEP	2	7	W rapeseed	2013-05-02	3	3.53028e-09	91.59	95.13	15.59	11.0333	11.46
2013	L-GHG	3	9	W wheat	2013-05-02	1	MD	26.27	18.15	14.67	3.21333	2.22
2013	L-GHG	3	9	W wheat	2013-05-02	2	4.51611e-09	26.27	18.15	14.67	3.21333	2.22
2013	L-GHG	3	9	W wheat	2013-05-02	3	4.98361e-09	26.27	18.15	14.67	3.21333	2.22
2013	PHEP	3	10	W wheat	2013-05-02	1	2.46194e-09	7.91	1.99	15.53	0.953333	0.24
2013	PHEP	3	10	W wheat	2013-05-02	2	1.97989e-09	7.91	1.99	15.53	0.953333	0.24
2013	PHEP	3	10	W wheat	2013-05-02	3	3.67889e-09	7.91	1.99	15.53	0.953333	0.24
2013	L-GHG	2	6	Triticale	2013-05-07	1	2.24308e-09	32.9	32.88	13.18	4.12333	4.12
2013	L-GHG	2	6	Triticale	2013-05-07	2	3.09444e-09	32.9	32.88	13.18	4.12333	4.12
2013	L-GHG	2	6	Triticale	2013-05-07	3	1.67408e-09	32.9	32.88	13.18	4.12333	4.12
2013	PHEP	2	7	W rapeseed	2013-05-07	1	3.15306e-09	50.21	84.37	14.25	6.18333	10.39
2013	PHEP	2	7	W rapeseed	2013-05-07	2	6.13361e-09	50.21	84.37	14.25	6.18333	10.39
2013	PHEP	2	7	W rapeseed	2013-05-07	3	1.48906e-09	50.21	84.37	14.25	6.18333	10.39
2013	L-GHG	2	6	Triticale	2013-05-10	1	1.47356e-09	9.66	13.39	12	1.23333	1.71
2013	L-GHG	2	6	Triticale	2013-05-10	2	3.59639e-09	9.66	13.39	12	1.23333	1.71
2013	L-GHG	2	6	Triticale	2013-05-10	3	9.88056e-10	9.66	13.39	12	1.23333	1.71
2013	PHEP	2	7	W rapeseed	2013-05-10	1	2.42672e-09	28.26	40.46	13.67	3.51333	5.03
2013	PHEP	2	7	W rapeseed	2013-05-10	2	5.38861e-09	28.26	40.46	13.67	3.51333	5.03
2013	PHEP	2	7	W rapeseed	2013-05-10	3	2.12467e-09	28.26	40.46	13.67	3.51333	5.03
2013	L-GHG	2	6	Triticale	2013-05-13	1	9.59833e-10	8.01	2.58	12.01	1.02333	0.33
2013	L-GHG	2	6	Triticale	2013-05-13	2	2.75153e-09	8.01	2.58	12.01	1.02333	0.33
2013	L-GHG	2	6	Triticale	2013-05-13	3	1.62617e-09	8.01	2.58	12.01	1.02333	0.33
2013	PHEP	2	7	W rapeseed	2013-05-13	1	3.54472e-09	12.38	8.66	13.48	1.54333	1.08
2013	PHEP	2	7	W rapeseed	2013-05-13	2	4.63167e-09	12.38	8.66	13.48	1.54333	1.08
2013	PHEP	2	7	W rapeseed	2013-05-13	3	3.60472e-09	12.38	8.66	13.48	1.54333	1.08
2013	L-GHG	2	6	Triticale	2013-05-16	1	1.58664e-09	13.34	3.9	10.59	1.74333	0.51
2013	L-GHG	2	6	Triticale	2013-05-16	2	4.43694e-09	13.34	3.9	10.59	1.74333	0.51
2013	L-GHG	2	6	Triticale	2013-05-16	3	8.7425e-10	13.34	3.9	10.59	1.74333	0.51
2013	PHEP	2	7	W rapeseed	2013-05-16	1	2.50511e-09	20.48	33.17	14.47	2.51333	4.07
2013	PHEP	2	7	W rapeseed	2013-05-16	2	5.20333e-09	20.48	33.17	14.47	2.51333	4.07
2013	PHEP	2	7	W rapeseed	2013-05-16	3	4.23861e-09	20.48	33.17	14.47	2.51333	4.07
2013	PHEP	1	1	W wheat	2013-05-21	1	5.36583e-08	5.55	7.79	20.76	0.613333	0.86
2013	PHEP	1	1	W wheat	2013-05-21	2	6.87e-08	5.55	7.79	20.76	0.613333	0.86
2013	PHEP	1	1	W wheat	2013-05-21	3	2.47425e-08	5.55	7.79	20.76	0.613333	0.86
2013	L-GHG	1	4	S faba bean	2013-05-21	1	MD	3.58	40.38	22.61	0.383333	4.32
2013	L-GHG	1	4	S faba bean	2013-05-21	2	1.93844e-08	3.58	40.38	22.61	0.383333	4.32
2013	L-GHG	1	4	S faba bean	2013-05-21	3	1.40044e-08	3.58	40.38	22.61	0.383333	4.32
2013	L-GHG	2	6	Triticale	2013-05-21	1	5.75389e-07	53.97	39.22	21.32	5.90333	4.29
2013	L-GHG	2	6	Triticale	2013-05-21	2	2.09289e-07	53.97	39.22	21.32	5.90333	4.29
2013	L-GHG	2	6	Triticale	2013-05-21	3	2.46208e-07	53.97	39.22	21.32	5.90333	4.29
2013	PHEP	2	7	W rapeseed	2013-05-21	1	1.83481e-08	26.7	33.04	18.53	3.06333	3.79
2013	PHEP	2	7	W rapeseed	2013-05-21	2	5.38139e-08	26.7	33.04	18.53	3.06333	3.79
2013	PHEP	2	7	W rapeseed	2013-05-21	3	2.93472e-08	26.7	33.04	18.53	3.06333	3.79
2013	L-GHG	3	9	W wheat	2013-05-21	1	1.13719e-07	3.79	0.92	21.47	0.413333	0.1
2013	L-GHG	3	9	W wheat	2013-05-21	2	1.4975e-07	3.79	0.92	21.47	0.413333	0.1
2013	L-GHG	3	9	W wheat	2013-05-21	3	2.24033e-07	3.79	0.92	21.47	0.413333	0.1
2013	PHEP	3	10	W wheat	2013-05-21	1	1.32256e-09	19.3	5.11	21.26	2.11333	0.56
2013	PHEP	3	10	W wheat	2013-05-21	2	5.58028e-10	19.3	5.11	21.26	2.11333	0.56
2013	PHEP	3	10	W wheat	2013-05-21	3	2.07564e-09	19.3	5.11	21.26	2.11333	0.56
2013	PHEP	1	1	W wheat	2013-05-24	1	2.63717e-08	70.42	22.79	21.47	7.68333	2.48667
2013	PHEP	1	1	W wheat	2013-05-24	2	2.8475e-08	70.42	22.79	21.47	7.68333	2.48667
2013	PHEP	1	1	W wheat	2013-05-24	3	3.68083e-08	70.42	22.79	21.47	7.68333	2.48667
2013	L-GHG	2	6	Triticale	2013-05-24	1	1.39044e-07	23.04	14.06	19.88	2.58333	1.57667
2013	L-GHG	2	6	Triticale	2013-05-24	2	6.99306e-08	23.04	14.06	19.88	2.58333	1.57667
2013	L-GHG	2	6	Triticale	2013-05-24	3	1.13611e-07	23.04	14.06	19.88	2.58333	1.57667
2013	L-GHG	3	9	W wheat	2013-05-24	1	6.13389e-08	14.75	24.99	20.62	1.63333	2.76667
2013	L-GHG	3	9	W wheat	2013-05-24	2	1.33653e-07	14.75	24.99	20.62	1.63333	2.76667
2013	L-GHG	3	9	W wheat	2013-05-24	3	1.36422e-07	14.75	24.99	20.62	1.63333	2.76667
2013	PHEP	1	1	W wheat	2013-05-27	1	3.22167e-08	38	12	20.26	4.23333	1.33667
2013	PHEP	1	1	W wheat	2013-05-27	2	3.89083e-08	38	12	20.26	4.23333	1.33667
2013	PHEP	1	1	W wheat	2013-05-27	3	2.84444e-08	38	12	20.26	4.23333	1.33667
2013	L-GHG	2	6	Triticale	2013-05-27	1	1.21786e-07	17.72	26.11	17.92	2.05333	3.02667
2013	L-GHG	2	6	Triticale	2013-05-27	2	9.69889e-08	17.72	26.11	17.92	2.05333	3.02667
2013	L-GHG	2	6	Triticale	2013-05-27	3	4.46083e-08	17.72	26.11	17.92	2.05333	3.02667
2013	L-GHG	3	9	W wheat	2013-05-27	1	9.57444e-08	10.36	29.57	17.76	1.20333	3.43667
2013	L-GHG	3	9	W wheat	2013-05-27	2	8.17444e-08	10.36	29.57	17.76	1.20333	3.43667
2013	L-GHG	3	9	W wheat	2013-05-27	3	1.6795e-07	10.36	29.57	17.76	1.20333	3.43667
2013	PHEP	1	1	W wheat	2013-05-30	1	4.15389e-08	11.69	5.17	20.19	1.30333	0.576667
2013	PHEP	1	1	W wheat	2013-05-30	2	2.82861e-08	11.69	5.17	20.19	1.30333	0.576667
2013	PHEP	1	1	W wheat	2013-05-30	3	4.30778e-08	11.69	5.17	20.19	1.30333	0.576667
2013	L-GHG	2	6	Triticale	2013-05-30	1	1.04186e-07	20.1	27.54	18.58	2.30333	3.15667
2013	L-GHG	2	6	Triticale	2013-05-30	2	9.87028e-08	20.1	27.54	18.58	2.30333	3.15667
2013	L-GHG	2	6	Triticale	2013-05-30	3	7.5325e-08	20.1	27.54	18.58	2.30333	3.15667
2013	L-GHG	3	9	W wheat	2013-05-30	1	5.61222e-08	7.44	8.08	18.56	0.853333	0.926667
2013	L-GHG	3	9	W wheat	2013-05-30	2	8.28306e-08	7.44	8.08	18.56	0.853333	0.926667
2013	L-GHG	3	9	W wheat	2013-05-30	3	8.26444e-08	7.44	8.08	18.56	0.853333	0.926667
2013	PHEP	1	1	W wheat	2013-06-26	1	1.28158e-09	7.1	3.24	17.15	0.833333	0.38
2013	PHEP	1	1	W wheat	2013-06-26	2	6.30444e-09	7.1	3.24	17.15	0.833333	0.38
2013	PHEP	1	1	W wheat	2013-06-26	3	3.49444e-09	7.1	3.24	17.15	0.833333	0.38
2013	L-GHG	1	4	S faba bean	2013-06-26	1	0	6.67	6.55	18.65	0.763333	0.75
2013	L-GHG	1	4	S faba bean	2013-06-26	2	7.51139e-10	6.67	6.55	18.65	0.763333	0.75
2013	L-GHG	1	4	S faba bean	2013-06-26	3	1.27886e-09	6.67	6.55	18.65	0.763333	0.75
2013	L-GHG	2	6	Triticale	2013-06-26	1	4.89083e-09	8.99	1.42	16.11	1.07333	0.17
2013	L-GHG	2	6	Triticale	2013-06-26	2	6.04306e-09	8.99	1.42	16.11	1.07333	0.17
2013	L-GHG	2	6	Triticale	2013-06-26	3	5.91694e-09	8.99	1.42	16.11	1.07333	0.17
2013	PHEP	2	7	W rapeseed	2013-06-26	1	0	5.98	1.66	18.72	0.683333	0.19
2013	PHEP	2	7	W rapeseed	2013-06-26	2	3.47972e-09	5.98	1.66	18.72	0.683333	0.19
2013	PHEP	2	7	W rapeseed	2013-06-26	3	1.34489e-09	5.98	1.66	18.72	0.683333	0.19
2013	L-GHG	3	9	W wheat	2013-06-26	1	1.20506e-09	11.41	6.32	16.51	1.35333	0.75
2013	L-GHG	3	9	W wheat	2013-06-26	2	2.86e-09	11.41	6.32	16.51	1.35333	0.75
2013	L-GHG	3	9	W wheat	2013-06-26	3	7.3575e-09	11.41	6.32	16.51	1.35333	0.75
2013	PHEP	3	10	W wheat	2013-06-26	1	0	5.83	1.08	15.5	0.703333	0.13
2013	PHEP	3	10	W wheat	2013-06-26	2	0	5.83	1.08	15.5	0.703333	0.13
2013	PHEP	3	10	W wheat	2013-06-26	3	8.51194e-10	5.83	1.08	15.5	0.703333	0.13
2013	PHEP	1	1	W wheat	2013-07-31	1	9.775e-09	5.02135	16.1284	14.75	0.613333	1.97
2013	PHEP	1	1	W wheat	2013-07-31	2	1.26939e-09	5.02135	16.1284	14.75	0.613333	1.97
2013	PHEP	1	1	W wheat	2013-07-31	3	1.17692e-08	5.02135	16.1284	14.75	0.613333	1.97
2013	L-GHG	1	4	S faba bean	2013-07-31	1	4.575e-09	4.17303	12.7538	11.96	0.533333	1.63
2013	L-GHG	1	4	S faba bean	2013-07-31	2	3.38583e-09	4.17303	12.7538	11.96	0.533333	1.63
2013	L-GHG	1	4	S faba bean	2013-07-31	3	6.62944e-09	4.17303	12.7538	11.96	0.533333	1.63
2013	L-GHG	2	6	Triticale	2013-07-31	1	6.50528e-09	5.29533	4.08947	12.28	0.673333	0.52
2013	L-GHG	2	6	Triticale	2013-07-31	2	6.83556e-09	5.29533	4.08947	12.28	0.673333	0.52
2013	L-GHG	2	6	Triticale	2013-07-31	3	3.23944e-09	5.29533	4.08947	12.28	0.673333	0.52
2013	PHEP	2	7	W rapeseed	2013-07-31	1	7.71111e-09	3.82919	9.82385	12.73	0.483333	1.24
2013	PHEP	2	7	W rapeseed	2013-07-31	2	1.04317e-08	3.82919	9.82385	12.73	0.483333	1.24
2013	PHEP	2	7	W rapeseed	2013-07-31	3	1.25725e-08	3.82919	9.82385	12.73	0.483333	1.24
2013	L-GHG	3	9	W wheat	2013-07-31	1	1.81567e-09	19.4845	34.6	14.41	2.39333	4.25
2013	L-GHG	3	9	W wheat	2013-07-31	2	4.815e-09	19.4845	34.6	14.41	2.39333	4.25
2013	L-GHG	3	9	W wheat	2013-07-31	3	5.10667e-09	19.4845	34.6	14.41	2.39333	4.25
2013	PHEP	3	10	W wheat	2013-07-31	1	1.53917e-09	6.42026	11.4917	14.04	0.793333	1.42
2013	PHEP	3	10	W wheat	2013-07-31	2	2.32161e-09	6.42026	11.4917	14.04	0.793333	1.42
2013	PHEP	3	10	W wheat	2013-07-31	3	1.37406e-09	6.42026	11.4917	14.04	0.793333	1.42
2013	L-GHG	1	4	S faba bean	2013-08-28	1	7.29639e-09	7.3	32.7	15.7	0.933333	4.03667
2013	L-GHG	1	4	S faba bean	2013-08-28	2	4.63278e-08	7.3	32.7	15.7	0.933333	4.03667
2013	L-GHG	1	4	S faba bean	2013-08-28	3	2.88806e-08	7.3	32.7	15.7	0.933333	4.03667
2013	L-GHG	3	9	CC buckwheat	2013-08-28	1	2.57369e-08	7.1	30.9	14.02	0.883333	3.71667
2013	L-GHG	3	9	CC buckwheat	2013-08-28	2	1.97306e-08	7.1	30.9	14.02	0.883333	3.71667
2013	L-GHG	3	9	CC buckwheat	2013-08-28	3	2.77122e-08	7.1	30.9	14.02	0.883333	3.71667
2014	PHEP	1	1	CC mustard	2013-09-05	1	8.38806e-09	4.52	1.5	10.3	0.593333	0.196667
2014	PHEP	1	1	CC mustard	2013-09-05	2	3.42944e-09	4.52	1.5	10.3	0.593333	0.196667
2014	PHEP	1	1	CC mustard	2013-09-05	3	5.56139e-09	4.52	1.5	10.3	0.593333	0.196667
2014	L-GHG	1	4	W rapeseed	2013-09-05	1	6.0275e-09	6.61	37.02	14.28	0.813333	4.55667
2014	L-GHG	1	4	W rapeseed	2013-09-05	2	5.87083e-09	6.61	37.02	14.28	0.813333	4.55667
2014	L-GHG	1	4	W rapeseed	2013-09-05	3	2.11867e-08	6.61	37.02	14.28	0.813333	4.55667
2014	L-GHG	2	6	CC cereal	2013-09-05	1	2.98444e-08	4.12	10.76	12.34	0.523333	1.36667
2014	L-GHG	2	6	CC cereal	2013-09-05	2	1.72975e-08	4.12	10.76	12.34	0.523333	1.36667
2014	L-GHG	2	6	CC cereal	2013-09-05	3	6.37e-09	4.12	10.76	12.34	0.523333	1.36667
2014	PHEP	2	7	W rapeseed	2013-09-05	1	9.91306e-09	3.65	13.22	12.42	0.463333	1.67667
2014	PHEP	2	7	W rapeseed	2013-09-05	2	3.87889e-09	3.65	13.22	12.42	0.463333	1.67667
2014	PHEP	2	7	W rapeseed	2013-09-05	3	6.73333e-09	3.65	13.22	12.42	0.463333	1.67667
2013	L-GHG	3	9	CC buckwheat	2013-09-05	1	6.28611e-09	3.59	35.36	14.08	0.443333	4.36667
2013	L-GHG	3	9	CC buckwheat	2013-09-05	2	7.83889e-09	3.59	35.36	14.08	0.443333	4.36667
2013	L-GHG	3	9	CC buckwheat	2013-09-05	3	7.71639e-09	3.59	35.36	14.08	0.443333	4.36667
2014	PHEP	3	10	W rapeseed	2013-09-05	1	1.19939e-08	5.96	21.45	13.45	0.743333	2.67667
2014	PHEP	3	10	W rapeseed	2013-09-05	2	1.24708e-08	5.96	21.45	13.45	0.743333	2.67667
2014	PHEP	3	10	W rapeseed	2013-09-05	3	5.36528e-09	5.96	21.45	13.45	0.743333	2.67667
2014	L-GHG	1	4	W rapeseed	2013-09-16	1	6.22472e-10	0.8	35.54	17.81	0.0933333	4.12667
2014	L-GHG	1	4	W rapeseed	2013-09-16	2	MD	0.8	35.54	17.81	0.0933333	4.12667
2014	L-GHG	1	4	W rapeseed	2013-09-16	3	4.855e-10	0.8	35.54	17.81	0.0933333	4.12667
2013	L-GHG	3	9	CC buckwheat	2013-09-16	1	9.51444e-09	0.72	25.24	18.08	0.0833333	2.91667
2013	L-GHG	3	9	CC buckwheat	2013-09-16	2	5.06139e-09	0.72	25.24	18.08	0.0833333	2.91667
2013	L-GHG	3	9	CC buckwheat	2013-09-16	3	7.35417e-09	0.72	25.24	18.08	0.0833333	2.91667
2014	PHEP	1	1	CC mustard	2013-10-02	1	2.04789e-09	7.65	1.77	15.51	0.923333	0.213333
2014	PHEP	1	1	CC mustard	2013-10-02	2	1.81681e-09	7.65	1.77	15.51	0.923333	0.213333
2014	PHEP	1	1	CC mustard	2013-10-02	3	MD	7.65	1.77	15.51	0.923333	0.213333
2014	L-GHG	1	4	W rapeseed	2013-10-02	1	1.10711e-08	2.19	35.18	17.98	0.253333	4.07333
2014	L-GHG	1	4	W rapeseed	2013-10-02	2	4.90722e-09	2.19	35.18	17.98	0.253333	4.07333
2014	L-GHG	1	4	W rapeseed	2013-10-02	3	9.6325e-09	2.19	35.18	17.98	0.253333	4.07333
2014	L-GHG	2	6	CC cereal	2013-10-02	1	7.23194e-09	5.99	6.08	18.84	0.683333	0.693333
2014	L-GHG	2	6	CC cereal	2013-10-02	2	1.36617e-08	5.99	6.08	18.84	0.683333	0.693333
2014	L-GHG	2	6	CC cereal	2013-10-02	3	7.31667e-09	5.99	6.08	18.84	0.683333	0.693333
2014	PHEP	2	7	W rapeseed	2013-10-02	1	3.06389e-09	1.86	27.88	18.42	0.213333	3.20333
2014	PHEP	2	7	W rapeseed	2013-10-02	2	8.48139e-09	1.86	27.88	18.42	0.213333	3.20333
2014	PHEP	2	7	W rapeseed	2013-10-02	3	6.96111e-09	1.86	27.88	18.42	0.213333	3.20333
2013	L-GHG	3	9	CC buckwheat	2013-10-02	1	6.38111e-09	2.96	17.29	17.93	0.343333	2.00333
2013	L-GHG	3	9	CC buckwheat	2013-10-02	2	9.72361e-09	2.96	17.29	17.93	0.343333	2.00333
2013	L-GHG	3	9	CC buckwheat	2013-10-02	3	8.23611e-09	2.96	17.29	17.93	0.343333	2.00333
2014	PHEP	3	10	W rapeseed	2013-10-02	1	MD	3.5	32.81	19.81	0.393333	3.68333
2014	PHEP	3	10	W rapeseed	2013-10-02	2	6.36167e-09	3.5	32.81	19.81	0.393333	3.68333
2014	PHEP	3	10	W rapeseed	2013-10-02	3	8.48278e-09	3.5	32.81	19.81	0.393333	3.68333
2014	PHEP	1	1	CC mustard	2013-11-13	1	2.80306e-08	8.22	1.53	20.3	0.915	0.17
2014	PHEP	1	1	CC mustard	2013-11-13	2	2.50467e-09	8.22	1.53	20.3	0.915	0.17
2014	PHEP	1	1	CC mustard	2013-11-13	3	6.32722e-10	8.22	1.53	20.3	0.915	0.17
2014	L-GHG	1	4	W rapeseed	2013-11-13	1	2.37378e-08	5.9	18.46	19.6	0.665	2.08
2014	L-GHG	1	4	W rapeseed	2013-11-13	2	1.69933e-09	5.9	18.46	19.6	0.665	2.08
2014	L-GHG	1	4	W rapeseed	2013-11-13	3	9.77389e-09	5.9	18.46	19.6	0.665	2.08
2014	L-GHG	2	6	CC cereal	2013-11-13	1	3.5375e-09	9.34	0.89	20.02	1.045	0.1
2014	L-GHG	2	6	CC cereal	2013-11-13	2	1.60986e-09	9.34	0.89	20.02	1.045	0.1
2014	L-GHG	2	6	CC cereal	2013-11-13	3	2.51733e-09	9.34	0.89	20.02	1.045	0.1
2014	PHEP	2	7	W rapeseed	2013-11-13	1	3.77444e-08	6.37	9.72	21.48	0.695	1.06
2014	PHEP	2	7	W rapeseed	2013-11-13	2	1.02108e-08	6.37	9.72	21.48	0.695	1.06
2014	PHEP	2	7	W rapeseed	2013-11-13	3	0	6.37	9.72	21.48	0.695	1.06
2014	L-GHG	3	9	W barley	2013-11-13	1	2.25906e-08	5.71	7.28	20.36	0.635	0.81
2014	L-GHG	3	9	W barley	2013-11-13	2	4.23167e-08	5.71	7.28	20.36	0.635	0.81
2014	L-GHG	3	9	W barley	2013-11-13	3	2.07203e-08	5.71	7.28	20.36	0.635	0.81
2014	PHEP	3	10	W rapeseed	2013-11-13	1	6.84972e-09	6.82	6.5	21.43	0.745	0.71
2014	PHEP	3	10	W rapeseed	2013-11-13	2	6.71222e-09	6.82	6.5	21.43	0.745	0.71
2014	PHEP	3	10	W rapeseed	2013-11-13	3	2.55775e-09	6.82	6.5	21.43	0.745	0.71
2014	PHEP	1	1	CC mustard	2013-12-11	1	1.63764e-09	6.45	2.48	19.37	0.73	0.28
2014	PHEP	1	1	CC mustard	2013-12-11	2	8.725e-10	6.45	2.48	19.37	0.73	0.28
2014	PHEP	1	1	CC mustard	2013-12-11	3	1.56886e-09	6.45	2.48	19.37	0.73	0.28
2014	L-GHG	1	4	W rapeseed	2013-12-11	1	MD	4.03	19.37	18.85	0.46	2.21
2014	L-GHG	1	4	W rapeseed	2013-12-11	2	5.26944e-10	4.03	19.37	18.85	0.46	2.21
2014	L-GHG	1	4	W rapeseed	2013-12-11	3	2.18617e-09	4.03	19.37	18.85	0.46	2.21
2014	L-GHG	2	6	CC cereal	2013-12-11	1	4.86694e-10	3.82	0.98	19.67	0.43	0.11
2014	L-GHG	2	6	CC cereal	2013-12-11	2	2.90528e-09	3.82	0.98	19.67	0.43	0.11
2014	L-GHG	2	6	CC cereal	2013-12-11	3	1.35531e-08	3.82	0.98	19.67	0.43	0.11
2014	PHEP	2	7	W rapeseed	2013-12-11	1	6.03694e-09	7.54	10.83	19.59	0.85	1.22
2014	PHEP	2	7	W rapeseed	2013-12-11	2	MD	7.54	10.83	19.59	0.85	1.22
2014	PHEP	2	7	W rapeseed	2013-12-11	3	3.07194e-09	7.54	10.83	19.59	0.85	1.22
2014	L-GHG	3	9	W barley	2013-12-11	1	9.82306e-09	3.32	9.44	18.71	0.38	1.08
2014	L-GHG	3	9	W barley	2013-12-11	2	4.54e-09	3.32	9.44	18.71	0.38	1.08
2014	L-GHG	3	9	W barley	2013-12-11	3	9.1725e-10	3.32	9.44	18.71	0.38	1.08
2014	PHEP	3	10	W rapeseed	2013-12-11	1	1.65861e-08	7.42	2.32	20	0.83	0.26
2014	PHEP	3	10	W rapeseed	2013-12-11	2	MD	7.42	2.32	20	0.83	0.26
2014	PHEP	3	10	W rapeseed	2013-12-11	3	1.89847e-09	7.42	2.32	20	0.83	0.26
2014	PHEP	1	1	CC mustard	2014-01-17	1	1.57181e-08	6.03	2.45	20.98	0.663333	0.27
2014	PHEP	1	1	CC mustard	2014-01-17	2	MD	6.03	2.45	20.98	0.663333	0.27
2014	PHEP	1	1	CC mustard	2014-01-17	3	7.66694e-09	6.03	2.45	20.98	0.663333	0.27
2014	L-GHG	1	4	W rapeseed	2014-01-17	1	3.72667e-10	4.72	9.4	20.63	0.523333	1.04
2014	L-GHG	1	4	W rapeseed	2014-01-17	2	5.74667e-10	4.72	9.4	20.63	0.523333	1.04
2014	L-GHG	1	4	W rapeseed	2014-01-17	3	0	4.72	9.4	20.63	0.523333	1.04
2014	L-GHG	2	6	CC cereal	2014-01-17	1	7.50278e-10	4.78	1.01	21.31	0.523333	0.11
2014	L-GHG	2	6	CC cereal	2014-01-17	2	6.72278e-10	4.78	1.01	21.31	0.523333	0.11
2014	L-GHG	2	6	CC cereal	2014-01-17	3	MD	4.78	1.01	21.31	0.523333	0.11
2014	PHEP	2	7	W rapeseed	2014-01-17	1	2.89417e-09	4.26	7.28	20.34	0.473333	0.81
2014	PHEP	2	7	W rapeseed	2014-01-17	2	0	4.26	7.28	20.34	0.473333	0.81
2014	PHEP	2	7	W rapeseed	2014-01-17	3	9.43417e-10	4.26	7.28	20.34	0.473333	0.81
2014	L-GHG	3	9	W barley	2014-01-17	1	1.79203e-10	2.51	3.63	19.41	0.283333	0.41
2014	L-GHG	3	9	W barley	2014-01-17	2	0	2.51	3.63	19.41	0.283333	0.41
2014	L-GHG	3	9	W barley	2014-01-17	3	1.21733e-09	2.51	3.63	19.41	0.283333	0.41
2014	PHEP	3	10	W rapeseed	2014-01-17	1	0	4.71	1.47	21.52	0.513333	0.16
2014	PHEP	3	10	W rapeseed	2014-01-17	2	4.06722e-10	4.71	1.47	21.52	0.513333	0.16
2014	PHEP	3	10	W rapeseed	2014-01-17	3	0	4.71	1.47	21.52	0.513333	0.16
2014	PHEP	1	1	CC mustard	2014-02-24	1	MD	7.6	6.7	20.74	0.84	0.74
2014	PHEP	1	1	CC mustard	2014-02-24	2	MD	7.6	6.7	20.74	0.84	0.74
2014	PHEP	1	1	CC mustard	2014-02-24	3	MD	7.6	6.7	20.74	0.84	0.74
2014	L-GHG	1	4	W rapeseed	2014-02-24	1	2.04603e-09	7.52	4.83	20.08	0.84	0.54
2014	L-GHG	1	4	W rapeseed	2014-02-24	2	1.03144e-08	7.52	4.83	20.08	0.84	0.54
2014	L-GHG	1	4	W rapeseed	2014-02-24	3	0	7.52	4.83	20.08	0.84	0.54
2014	L-GHG	2	6	CC cereal	2014-02-24	1	MD	9.94	0	23.33	1.05	0
2014	L-GHG	2	6	CC cereal	2014-02-24	2	0	9.94	0	23.33	1.05	0
2014	L-GHG	2	6	CC cereal	2014-02-24	3	0	9.94	0	23.33	1.05	0
2014	PHEP	2	7	W rapeseed	2014-02-24	1	9.35361e-10	12.86	0.36	20.78	1.42	0.04
2014	PHEP	2	7	W rapeseed	2014-02-24	2	1.61239e-09	12.86	0.36	20.78	1.42	0.04
2014	PHEP	2	7	W rapeseed	2014-02-24	3	0	12.86	0.36	20.78	1.42	0.04
2014	L-GHG	3	9	W barley	2014-02-24	1	0	3.83	0	19.79	0.43	0
2014	L-GHG	3	9	W barley	2014-02-24	2	5.3425e-10	3.83	0	19.79	0.43	0
2014	L-GHG	3	9	W barley	2014-02-24	3	0	3.83	0	19.79	0.43	0
2014	PHEP	3	10	W rapeseed	2014-02-24	1	2.24686e-09	11.84	0	21.98	1.28	0
2014	PHEP	3	10	W rapeseed	2014-02-24	2	0	11.84	0	21.98	1.28	0
2014	PHEP	3	10	W rapeseed	2014-02-24	3	0	11.84	0	21.98	1.28	0
2014	PHEP	1	1	S barley	2014-03-31	1	1.42331e-08	12.43	34.07	19.77	1.39667	3.82667
2014	PHEP	1	1	S barley	2014-03-31	2	4.1825e-09	12.43	34.07	19.77	1.39667	3.82667
2014	PHEP	1	1	S barley	2014-03-31	3	1.89056e-08	12.43	34.07	19.77	1.39667	3.82667
2014	L-GHG	1	4	W rapeseed	2014-03-31	1	4.91083e-10	8.54	17.88	16.92	1.00667	2.10667
2014	L-GHG	1	4	W rapeseed	2014-03-31	2	9.27917e-10	8.54	17.88	16.92	1.00667	2.10667
2014	L-GHG	1	4	W rapeseed	2014-03-31	3	2.15753e-09	8.54	17.88	16.92	1.00667	2.10667
2014	L-GHG	2	6	S faba bean	2014-03-31	1	4.12917e-09	5.57	1.75	19.7	0.626667	0.196667
2014	L-GHG	2	6	S faba bean	2014-03-31	2	8.20861e-09	5.57	1.75	19.7	0.626667	0.196667
2014	L-GHG	2	6	S faba bean	2014-03-31	3	2.94889e-09	5.57	1.75	19.7	0.626667	0.196667
2014	PHEP	2	7	W rapeseed	2014-03-31	1	9.59056e-09	9.7	16.67	17.77	1.12667	1.93667
2014	PHEP	2	7	W rapeseed	2014-03-31	2	6.04972e-09	9.7	16.67	17.77	1.12667	1.93667
2014	PHEP	2	7	W rapeseed	2014-03-31	3	9.39472e-09	9.7	16.67	17.77	1.12667	1.93667
2014	L-GHG	3	9	W barley	2014-03-31	1	2.90472e-09	80.88	50.2	16.51	9.59667	5.95667
2014	L-GHG	3	9	W barley	2014-03-31	2	3.10389e-09	80.88	50.2	16.51	9.59667	5.95667
2014	L-GHG	3	9	W barley	2014-03-31	3	6.21278e-09	80.88	50.2	16.51	9.59667	5.95667
2014	PHEP	3	10	W rapeseed	2014-03-31	1	1.22519e-09	12.28	11.84	17.75	1.42667	1.37667
2014	PHEP	3	10	W rapeseed	2014-03-31	2	MD	12.28	11.84	17.75	1.42667	1.37667
2014	PHEP	3	10	W rapeseed	2014-03-31	3	1.45058e-09	12.28	11.84	17.75	1.42667	1.37667
2014	L-GHG	1	4	W rapeseed	2014-04-03	1	1.556e-09	41.63	33.23	16.3	4.95667	3.95667
2014	L-GHG	1	4	W rapeseed	2014-04-03	2	1.91547e-09	41.63	33.23	16.3	4.95667	3.95667
2014	L-GHG	1	4	W rapeseed	2014-04-03	3	2.175e-09	41.63	33.23	16.3	4.95667	3.95667
2014	PHEP	2	7	W rapeseed	2014-04-03	1	7.01861e-09	25.96	15.5	16.59	3.07667	1.83667
2014	PHEP	2	7	W rapeseed	2014-04-03	2	3.22306e-09	25.96	15.5	16.59	3.07667	1.83667
2014	PHEP	2	7	W rapeseed	2014-04-03	3	1.2845e-08	25.96	15.5	16.59	3.07667	1.83667
2014	L-GHG	3	9	W barley	2014-04-03	1	6.18111e-09	4.33	6.47	14.99	0.526667	0.786667
2014	L-GHG	3	9	W barley	2014-04-03	2	4.4175e-09	4.33	6.47	14.99	0.526667	0.786667
2014	L-GHG	3	9	W barley	2014-04-03	3	4.97639e-09	4.33	6.47	14.99	0.526667	0.786667
2014	PHEP	3	10	W rapeseed	2014-04-03	1	2.86e-09	50.6	41.65	17.79	5.87667	4.83667
2014	PHEP	3	10	W rapeseed	2014-04-03	2	6.45278e-09	50.6	41.65	17.79	5.87667	4.83667
2014	PHEP	3	10	W rapeseed	2014-04-03	3	1.04722e-09	50.6	41.65	17.79	5.87667	4.83667
2014	L-GHG	1	4	W rapeseed	2014-04-07	1	MD	22.68	24.39	14.38	2.78667	2.99667
2014	L-GHG	1	4	W rapeseed	2014-04-07	2	MD	22.68	24.39	14.38	2.78667	2.99667
2014	L-GHG	1	4	W rapeseed	2014-04-07	3	1.05817e-09	22.68	24.39	14.38	2.78667	2.99667
2014	PHEP	2	7	W rapeseed	2014-04-07	1	1.73575e-09	5.63	3.99	14.85	0.686667	0.486667
2014	PHEP	2	7	W rapeseed	2014-04-07	2	1.21589e-08	5.63	3.99	14.85	0.686667	0.486667
2014	PHEP	2	7	W rapeseed	2014-04-07	3	4.37722e-09	5.63	3.99	14.85	0.686667	0.486667
2014	L-GHG	3	9	W barley	2014-04-07	1	1.36281e-09	13.7	7.4	13.93	1.69667	0.916667
2014	L-GHG	3	9	W barley	2014-04-07	2	2.32064e-09	13.7	7.4	13.93	1.69667	0.916667
2014	L-GHG	3	9	W barley	2014-04-07	3	1.12231e-09	13.7	7.4	13.93	1.69667	0.916667
2014	PHEP	3	10	W rapeseed	2014-04-07	1	MD	14.82	8.78	16.24	1.76667	1.04667
2014	PHEP	3	10	W rapeseed	2014-04-07	2	MD	14.82	8.78	16.24	1.76667	1.04667
2014	PHEP	3	10	W rapeseed	2014-04-07	3	1.58728e-09	14.82	8.78	16.24	1.76667	1.04667
2014	L-GHG	1	4	W rapeseed	2014-04-10	1	8.53528e-10	11.59	24.17	13.83	1.43667	2.99667
2014	L-GHG	1	4	W rapeseed	2014-04-10	2	MD	11.59	24.17	13.83	1.43667	2.99667
2014	L-GHG	1	4	W rapeseed	2014-04-10	3	9.32583e-10	11.59	24.17	13.83	1.43667	2.99667
2014	PHEP	2	7	W rapeseed	2014-04-10	1	2.72556e-09	5.19	5.19	14.49	0.636667	0.636667
2014	PHEP	2	7	W rapeseed	2014-04-10	2	2.21125e-09	5.19	5.19	14.49	0.636667	0.636667
2014	PHEP	2	7	W rapeseed	2014-04-10	3	4.42222e-09	5.19	5.19	14.49	0.636667	0.636667
2014	L-GHG	3	9	W barley	2014-04-10	1	3.64583e-09	27.82	21.72	13.53	3.46667	2.70667
2014	L-GHG	3	9	W barley	2014-04-10	2	1.01164e-08	27.82	21.72	13.53	3.46667	2.70667
2014	L-GHG	3	9	W barley	2014-04-10	3	4.10278e-09	27.82	21.72	13.53	3.46667	2.70667
2014	PHEP	3	10	W rapeseed	2014-04-10	1	1.16311e-09	8.07	10.41	15.94	0.966667	1.24667
2014	PHEP	3	10	W rapeseed	2014-04-10	2	1.87339e-09	8.07	10.41	15.94	0.966667	1.24667
2014	PHEP	3	10	W rapeseed	2014-04-10	3	2.10861e-09	8.07	10.41	15.94	0.966667	1.24667
2014	L-GHG	3	9	W barley	2014-04-15	1	3.43722e-09	18.8504	9.43794	10.4	2.47	1.23667
2014	L-GHG	3	9	W barley	2014-04-15	2	4.89694e-09	18.8504	9.43794	10.4	2.47	1.23667
2014	L-GHG	3	9	W barley	2014-04-15	3	4.48667e-09	18.8504	9.43794	10.4	2.47	1.23667
2014	PHEP	3	10	W rapeseed	2014-04-15	1	0	29.4142	21.1323	13.45	3.67	2.63667
2014	PHEP	3	10	W rapeseed	2014-04-15	2	1.78022e-09	29.4142	21.1323	13.45	3.67	2.63667
2014	PHEP	3	10	W rapeseed	2014-04-15	3	4.65278e-09	29.4142	21.1323	13.45	3.67	2.63667
2014	L-GHG	3	9	W barley	2014-04-18	1	3.37333e-10	11.8632	4.9494	10.58	1.55	0.646667
2014	L-GHG	3	9	W barley	2014-04-18	2	3.67833e-08	11.8632	4.9494	10.58	1.55	0.646667
2014	L-GHG	3	9	W barley	2014-04-18	3	MD	11.8632	4.9494	10.58	1.55	0.646667
2014	PHEP	3	10	W rapeseed	2014-04-18	1	2.28897e-10	28.47	12.9288	13.31	3.56	1.61667
2014	PHEP	3	10	W rapeseed	2014-04-18	2	1.49544e-08	28.47	12.9288	13.31	3.56	1.61667
2014	PHEP	3	10	W rapeseed	2014-04-18	3	2.01519e-09	28.47	12.9288	13.31	3.56	1.61667
2014	L-GHG	3	9	W barley	2014-04-22	1	2.14928e-09	26.7676	12.939	10.35	3.51	1.69667
2014	L-GHG	3	9	W barley	2014-04-22	2	1.85103e-08	26.7676	12.939	10.35	3.51	1.69667
2014	L-GHG	3	9	W barley	2014-04-22	3	2.86861e-09	26.7676	12.939	10.35	3.51	1.69667
2014	PHEP	3	10	W rapeseed	2014-04-22	1	6.72417e-10	33.379	32.3218	12.78	4.21	4.07667
2014	PHEP	3	10	W rapeseed	2014-04-22	2	3.59111e-09	33.379	32.3218	12.78	4.21	4.07667
2014	PHEP	3	10	W rapeseed	2014-04-22	3	3.78417e-09	33.379	32.3218	12.78	4.21	4.07667
2014	L-GHG	3	9	W barley	2014-04-25	1	MD	18.4456	9.70275	11.63	2.37	1.24667
2014	L-GHG	3	9	W barley	2014-04-25	2	MD	18.4456	9.70275	11.63	2.37	1.24667
2014	L-GHG	3	9	W barley	2014-04-25	3	MD	18.4456	9.70275	11.63	2.37	1.24667
2014	PHEP	3	10	W rapeseed	2014-04-25	1	3.02333e-09	25.4269	13.9164	14.86	3.1	1.69667
2014	PHEP	3	10	W rapeseed	2014-04-25	2	1.62192e-09	25.4269	13.9164	14.86	3.1	1.69667
2014	PHEP	3	10	W rapeseed	2014-04-25	3	6.88806e-09	25.4269	13.9164	14.86	3.1	1.69667
2014	PHEP	1	1	S barley	2014-05-02	1	9.47528e-08	44.3225	15.8915	20.27	4.93667	1.77
2014	PHEP	1	1	S barley	2014-05-02	2	4.82528e-08	44.3225	15.8915	20.27	4.93667	1.77
2014	PHEP	1	1	S barley	2014-05-02	3	1.18414e-07	44.3225	15.8915	20.27	4.93667	1.77
2014	PHEP	2	7	W rapeseed	2014-05-02	1	MD	15.1865	8.54243	19.74	1.70667	0.96
2014	PHEP	2	7	W rapeseed	2014-05-02	2	3.49972e-07	15.1865	8.54243	19.74	1.70667	0.96
2014	PHEP	2	7	W rapeseed	2014-05-02	3	6.62333e-07	15.1865	8.54243	19.74	1.70667	0.96
2014	PHEP	1	1	S barley	2014-05-05	1	2.73039e-08	18.5209	26.2283	17.91	2.14667	3.04
2014	PHEP	1	1	S barley	2014-05-05	2	1.54989e-08	18.5209	26.2283	17.91	2.14667	3.04
2014	PHEP	1	1	S barley	2014-05-05	3	6.24222e-09	18.5209	26.2283	17.91	2.14667	3.04
2014	L-GHG	1	4	W rapeseed	2014-05-05	1	5.84056e-09	5.59018	6.31056	18.03	0.646667	0.73
2014	L-GHG	1	4	W rapeseed	2014-05-05	2	1.53858e-09	5.59018	6.31056	18.03	0.646667	0.73
2014	L-GHG	1	4	W rapeseed	2014-05-05	3	6.16222e-09	5.59018	6.31056	18.03	0.646667	0.73
2014	L-GHG	2	6	S faba bean	2014-05-05	1	3.40694e-09	8.18574	12.632	19.31	0.926667	1.43
2014	L-GHG	2	6	S faba bean	2014-05-05	2	2.87278e-08	8.18574	12.632	19.31	0.926667	1.43
2014	L-GHG	2	6	S faba bean	2014-05-05	3	0	8.18574	12.632	19.31	0.926667	1.43
2014	PHEP	2	7	W rapeseed	2014-05-05	1	5.93528e-09	52.3434	22.6633	16.94	6.16667	2.67
2014	PHEP	2	7	W rapeseed	2014-05-05	2	9.23111e-08	52.3434	22.6633	16.94	6.16667	2.67
2014	PHEP	2	7	W rapeseed	2014-05-05	3	6.34361e-08	52.3434	22.6633	16.94	6.16667	2.67
2014	L-GHG	3	9	W barley	2014-05-05	1	2.0255e-08	9.61584	8.34633	14.12	1.18667	1.03
2014	L-GHG	3	9	W barley	2014-05-05	2	7.28722e-08	9.61584	8.34633	14.12	1.18667	1.03
2014	L-GHG	3	9	W barley	2014-05-05	3	1.17586e-08	9.61584	8.34633	14.12	1.18667	1.03
2014	PHEP	3	10	W rapeseed	2014-05-05	1	1.701e-08	19.3765	9.5772	15.79	2.32667	1.15
2014	PHEP	3	10	W rapeseed	2014-05-05	2	3.25361e-08	19.3765	9.5772	15.79	2.32667	1.15
2014	PHEP	3	10	W rapeseed	2014-05-05	3	1.04314e-08	19.3765	9.5772	15.79	2.32667	1.15
2014	PHEP	1	1	S barley	2014-05-08	1	0	52.5833	34.4432	17.8	6.10667	4
2014	PHEP	1	1	S barley	2014-05-08	2	0	52.5833	34.4432	17.8	6.10667	4
2014	PHEP	1	1	S barley	2014-05-08	3	0	52.5833	34.4432	17.8	6.10667	4
2014	PHEP	2	7	W rapeseed	2014-05-08	1	1.43706e-08	14.3904	13.1751	15.48	1.73667	1.59
2014	PHEP	2	7	W rapeseed	2014-05-08	2	2.13483e-08	14.3904	13.1751	15.48	1.73667	1.59
2014	PHEP	2	7	W rapeseed	2014-05-08	3	1.08022e-08	14.3904	13.1751	15.48	1.73667	1.59
2014	PHEP	1	1	S barley	2014-05-12	1	MD	27.5897	28.77	19.44	3.11667	3.25
2014	PHEP	1	1	S barley	2014-05-12	2	MD	27.5897	28.77	19.44	3.11667	3.25
2014	PHEP	1	1	S barley	2014-05-12	3	MD	27.5897	28.77	19.44	3.11667	3.25
2014	PHEP	2	7	W rapeseed	2014-05-12	1	2.925e-08	10.1802	14.6797	16.57	1.20667	1.74
2014	PHEP	2	7	W rapeseed	2014-05-12	2	3.76028e-08	10.1802	14.6797	16.57	1.20667	1.74
2014	PHEP	2	7	W rapeseed	2014-05-12	3	3.55667e-08	10.1802	14.6797	16.57	1.20667	1.74
2014	PHEP	1	1	S barley	2014-06-06	1	2.48031e-09	7.70603	2.47389	17.24	0.903333	0.29
2014	PHEP	1	1	S barley	2014-06-06	2	2.39147e-09	7.70603	2.47389	17.24	0.903333	0.29
2014	PHEP	1	1	S barley	2014-06-06	3	1.75942e-09	7.70603	2.47389	17.24	0.903333	0.29
2014	L-GHG	1	4	W rapeseed	2014-06-06	1	3.19333e-09	7.31045	3.29404	18.19	0.843333	0.38
2014	L-GHG	1	4	W rapeseed	2014-06-06	2	4.23833e-09	7.31045	3.29404	18.19	0.843333	0.38
2014	L-GHG	1	4	W rapeseed	2014-06-06	3	1.84969e-09	7.31045	3.29404	18.19	0.843333	0.38
2014	L-GHG	2	6	S faba bean	2014-06-06	1	3.62917e-08	9.08339	7.82344	19.02	1.03333	0.89
2014	L-GHG	2	6	S faba bean	2014-06-06	2	1.83606e-08	9.08339	7.82344	19.02	1.03333	0.89
2014	L-GHG	2	6	S faba bean	2014-06-06	3	6.39917e-09	9.08339	7.82344	19.02	1.03333	0.89
2014	PHEP	2	7	W rapeseed	2014-06-06	1	MD	5.87763	0.417841	16	0.703333	0.05
2014	PHEP	2	7	W rapeseed	2014-06-06	2	4.43556e-08	5.87763	0.417841	16	0.703333	0.05
2014	PHEP	2	7	W rapeseed	2014-06-06	3	1.4295e-08	5.87763	0.417841	16	0.703333	0.05
2014	L-GHG	3	9	W barley	2014-06-06	1	9.715e-09	6.96936	15.3047	16.04	0.833333	1.83
2014	L-GHG	3	9	W barley	2014-06-06	2	4.80611e-07	6.96936	15.3047	16.04	0.833333	1.83
2014	L-GHG	3	9	W barley	2014-06-06	3	6.91694e-09	6.96936	15.3047	16.04	0.833333	1.83
2014	PHEP	3	10	W rapeseed	2014-06-06	1	5.01333e-09	9.03171	3.2895	18.11	1.04333	0.38
2014	PHEP	3	10	W rapeseed	2014-06-06	2	1.31767e-08	9.03171	3.2895	18.11	1.04333	0.38
2014	PHEP	3	10	W rapeseed	2014-06-06	3	6.56528e-09	9.03171	3.2895	18.11	1.04333	0.38
2014	PHEP	1	1	Bare soil	2014-07-15	1	5.38472e-08	7.48307	5.81377	17.96	0.866667	0.673333
2014	PHEP	1	1	Bare soil	2014-07-15	2	1.51839e-08	7.48307	5.81377	17.96	0.866667	0.673333
2014	PHEP	1	1	Bare soil	2014-07-15	3	1.49239e-08	7.48307	5.81377	17.96	0.866667	0.673333
2014	L-GHG	1	4	W rapeseed	2014-07-15	1	1.38683e-08	5.76517	14.9543	18.95	0.656667	1.70333
2014	L-GHG	1	4	W rapeseed	2014-07-15	2	9.58139e-09	5.76517	14.9543	18.95	0.656667	1.70333
2014	L-GHG	1	4	W rapeseed	2014-07-15	3	1.79514e-08	5.76517	14.9543	18.95	0.656667	1.70333
2014	L-GHG	2	6	Volunteers	2014-07-15	1	8.38e-09	6.2015	0	13.22	0.776667	0
2014	L-GHG	2	6	Volunteers	2014-07-15	2	7.78722e-09	6.2015	0	13.22	0.776667	0
2014	L-GHG	2	6	Volunteers	2014-07-15	3	1.26469e-08	6.2015	0	13.22	0.776667	0
2014	PHEP	2	7	W wheat	2014-07-15	1	2.04358e-08	2.80779	0	17.69	0.326667	0
2014	PHEP	2	7	W wheat	2014-07-15	2	2.04789e-08	2.80779	0	17.69	0.326667	0
2014	PHEP	2	7	W wheat	2014-07-15	3	4.42972e-08	2.80779	0	17.69	0.326667	0
2014	L-GHG	3	9	W barley	2014-07-15	1	1.33553e-07	9.63968	19.0249	16.88	1.13667	2.24333
2014	L-GHG	3	9	W barley	2014-07-15	2	2.73325e-07	9.63968	19.0249	16.88	1.13667	2.24333
2014	L-GHG	3	9	W barley	2014-07-15	3	1.07483e-07	9.63968	19.0249	16.88	1.13667	2.24333
2014	PHEP	3	10	W rapeseed	2014-07-15	1	2.14361e-08	9.84062	0	18.12	1.13667	0
2014	PHEP	3	10	W rapeseed	2014-07-15	2	3.84111e-08	9.84062	0	18.12	1.13667	0
2014	PHEP	3	10	W rapeseed	2014-07-15	3	1.20678e-08	9.84062	0	18.12	1.13667	0
2014	PHEP	1	1	Bare soil	2014-08-05	1	1.83297e-07	13.7768	20.2452	16.31	1.64	2.41
2014	PHEP	1	1	Bare soil	2014-08-05	2	6.35972e-08	13.7768	20.2452	16.31	1.64	2.41
2014	PHEP	1	1	Bare soil	2014-08-05	3	1.41786e-07	13.7768	20.2452	16.31	1.64	2.41
2014	L-GHG	1	4	W rapeseed	2014-08-05	1	3.105e-09	10.7005	2.61386	14.61	1.31	0.32
2014	L-GHG	1	4	W rapeseed	2014-08-05	2	3.29806e-09	10.7005	2.61386	14.61	1.31	0.32
2014	L-GHG	1	4	W rapeseed	2014-08-05	3	5.71111e-09	10.7005	2.61386	14.61	1.31	0.32
2014	L-GHG	2	6	Volunteers	2014-08-05	1	1.00506e-08	15.1397	41.2756	13.09	1.9	5.18
2014	L-GHG	2	6	Volunteers	2014-08-05	2	1.55494e-08	15.1397	41.2756	13.09	1.9	5.18
2014	L-GHG	2	6	Volunteers	2014-08-05	3	3.12194e-08	15.1397	41.2756	13.09	1.9	5.18
2014	PHEP	2	7	W wheat	2014-08-05	1	MD	5.99043	19.8813	18.29	0.69	2.29
2014	PHEP	2	7	W wheat	2014-08-05	2	MD	5.99043	19.8813	18.29	0.69	2.29
2014	PHEP	2	7	W wheat	2014-08-05	3	2.74592e-08	5.99043	19.8813	18.29	0.69	2.29
2014	L-GHG	3	9	W barley	2014-08-05	1	MD	14.355	19.8116	16.27	1.71	2.36
2014	L-GHG	3	9	W barley	2014-08-05	2	MD	14.355	19.8116	16.27	1.71	2.36
2014	L-GHG	3	9	W barley	2014-08-05	3	3.87194e-10	14.355	19.8116	16.27	1.71	2.36
2014	PHEP	3	10	W rapeseed	2014-08-05	1	5.98194e-09	7.19128	34.8435	17.45	0.84	4.07
2014	PHEP	3	10	W rapeseed	2014-08-05	2	1.20844e-08	7.19128	34.8435	17.45	0.84	4.07
2014	PHEP	3	10	W rapeseed	2014-08-05	3	2.99667e-08	7.19128	34.8435	17.45	0.84	4.07
2015	PHEP	1	1	Bare soil	2014-09-04	1	MD	8.67945	28.1248	15.92	1.04	3.37
2015	PHEP	1	1	Bare soil	2014-09-04	2	MD	8.67945	28.1248	15.92	1.04	3.37
2015	PHEP	1	1	Bare soil	2014-09-04	3	MD	8.67945	28.1248	15.92	1.04	3.37
2015	L-GHG	1	4	W rapeseed	2014-09-04	1	MD	5.1569	8.86342	13.78	0.64	1.1
2015	L-GHG	1	4	W rapeseed	2014-09-04	2	MD	5.1569	8.86342	13.78	0.64	1.1
2015	L-GHG	1	4	W rapeseed	2014-09-04	3	MD	5.1569	8.86342	13.78	0.64	1.1
2015	L-GHG	2	6	Volunteers	2014-09-04	1	MD	15.4712	50.3638	15.07	1.88	6.12
2015	L-GHG	2	6	Volunteers	2014-09-04	2	MD	15.4712	50.3638	15.07	1.88	6.12
2015	L-GHG	2	6	Volunteers	2014-09-04	3	MD	15.4712	50.3638	15.07	1.88	6.12
2015	PHEP	2	7	W wheat	2014-09-04	1	MD	6.84821	10.0218	15.96	0.82	1.2
2015	PHEP	2	7	W wheat	2014-09-04	2	MD	6.84821	10.0218	15.96	0.82	1.2
2015	PHEP	2	7	W wheat	2014-09-04	3	MD	6.84821	10.0218	15.96	0.82	1.2
2015	L-GHG	3	9	W barley	2014-09-04	1	MD	13.5617	3.11121	13.16	1.7	0.39
2015	L-GHG	3	9	W barley	2014-09-04	2	MD	13.5617	3.11121	13.16	1.7	0.39
2015	L-GHG	3	9	W barley	2014-09-04	3	MD	13.5617	3.11121	13.16	1.7	0.39
2015	PHEP	3	10	W rapeseed	2014-09-04	1	MD	5.62776	53.5057	16.31	0.67	6.37
2015	PHEP	3	10	W rapeseed	2014-09-04	2	MD	5.62776	53.5057	16.31	0.67	6.37
2015	PHEP	3	10	W rapeseed	2014-09-04	3	MD	5.62776	53.5057	16.31	0.67	6.37
2015	L-GHG	1	4	W rapeseed	2014-09-15	1	1.92461e-09	5.70383	4.50704	10.46	0.746667	0.59
2015	L-GHG	1	4	W rapeseed	2014-09-15	2	3.71583e-09	5.70383	4.50704	10.46	0.746667	0.59
2015	L-GHG	1	4	W rapeseed	2014-09-15	3	7.45667e-10	5.70383	4.50704	10.46	0.746667	0.59
2015	L-GHG	2	6	Volunteers	2014-09-15	1	9.65667e-09	5.6299	72.1651	13.95	0.696667	8.93
2015	L-GHG	2	6	Volunteers	2014-09-15	2	1.77917e-08	5.6299	72.1651	13.95	0.696667	8.93
2015	L-GHG	2	6	Volunteers	2014-09-15	3	1.63733e-08	5.6299	72.1651	13.95	0.696667	8.93
2015	L-GHG	1	4	W rapeseed	2014-09-25	1	7.79778e-09	8.17127	8.27636	12.42	1.03667	1.05
2015	L-GHG	1	4	W rapeseed	2014-09-25	2	4.64472e-09	8.17127	8.27636	12.42	1.03667	1.05
2015	L-GHG	1	4	W rapeseed	2014-09-25	3	1.06219e-08	8.17127	8.27636	12.42	1.03667	1.05
2015	L-GHG	2	6	Volunteers	2014-09-25	1	5.76889e-09	6.58163	92.2806	15.3	0.796667	11.17
2015	L-GHG	2	6	Volunteers	2014-09-25	2	1.36408e-08	6.58163	92.2806	15.3	0.796667	11.17
2015	L-GHG	2	6	Volunteers	2014-09-25	3	1.86408e-08	6.58163	92.2806	15.3	0.796667	11.17
2015	L-GHG	1	4	W rapeseed	2014-10-06	1	1.98028e-09	7.61914	14.2087	11.14	0.986667	1.84
2015	L-GHG	1	4	W rapeseed	2014-10-06	2	3.2325e-09	7.61914	14.2087	11.14	0.986667	1.84
2015	L-GHG	1	4	W rapeseed	2014-10-06	3	8.69472e-09	7.61914	14.2087	11.14	0.986667	1.84
2015	L-GHG	2	6	Volunteers	2014-10-06	1	1.15639e-07	7.35692	94.2875	14.2	0.906667	11.62
2015	L-GHG	2	6	Volunteers	2014-10-06	2	7.61361e-10	7.35692	94.2875	14.2	0.906667	11.62
2015	L-GHG	2	6	Volunteers	2014-10-06	3	8.58833e-09	7.35692	94.2875	14.2	0.906667	11.62
2015	PHEP	1	1	Bare soil	2014-10-20	1	1.99017e-09	3.58039	12.414	19.12	0.406667	1.41
2015	PHEP	1	1	Bare soil	2014-10-20	2	5.64944e-09	3.58039	12.414	19.12	0.406667	1.41
2015	PHEP	1	1	Bare soil	2014-10-20	3	5.96306e-10	3.58039	12.414	19.12	0.406667	1.41
2015	L-GHG	1	4	W rapeseed	2014-10-20	1	MD	14.1308	27.0463	16.87	1.66667	3.19
2015	L-GHG	1	4	W rapeseed	2014-10-20	2	1.31481e-09	14.1308	27.0463	16.87	1.66667	3.19
2015	L-GHG	1	4	W rapeseed	2014-10-20	3	1.12072e-08	14.1308	27.0463	16.87	1.66667	3.19
2015	L-GHG	2	6	Volunteers	2014-10-20	1	6.82056e-09	3.85587	65.7801	17.95	0.446667	7.62
2015	L-GHG	2	6	Volunteers	2014-10-20	2	5.15583e-09	3.85587	65.7801	17.95	0.446667	7.62
2015	L-GHG	2	6	Volunteers	2014-10-20	3	3.75194e-09	3.85587	65.7801	17.95	0.446667	7.62
2015	PHEP	2	7	W wheat	2014-10-20	1	1.77331e-09	2.53349	6.27866	15.3	0.306667	0.76
2015	PHEP	2	7	W wheat	2014-10-20	2	6.23222e-10	2.53349	6.27866	15.3	0.306667	0.76
2015	PHEP	2	7	W wheat	2014-10-20	3	1.90525e-10	2.53349	6.27866	15.3	0.306667	0.76
2015	L-GHG	3	9	W barley	2014-10-20	1	3.91111e-09	4.84229	16.5777	17.34	0.566667	1.94
2015	L-GHG	3	9	W barley	2014-10-20	2	8.24306e-08	4.84229	16.5777	17.34	0.566667	1.94
2015	L-GHG	3	9	W barley	2014-10-20	3	3.09278e-09	4.84229	16.5777	17.34	0.566667	1.94
2015	PHEP	3	10	W rapeseed	2014-10-20	1	1.48194e-09	4.84616	72.6924	19.52	0.546667	8.2
2015	PHEP	3	10	W rapeseed	2014-10-20	2	1.75614e-09	4.84616	72.6924	19.52	0.546667	8.2
2015	PHEP	3	10	W rapeseed	2014-10-20	3	MD	4.84616	72.6924	19.52	0.546667	8.2
2015	PHEP	1	1	W faba bean	2014-11-27	1	5.50028e-08	6.9373	23.8201	21.7421	0.753333	2.58667
2015	PHEP	1	1	W faba bean	2014-11-27	2	1.07442e-07	6.9373	23.8201	21.7421	0.753333	2.58667
2015	PHEP	1	1	W faba bean	2014-11-27	3	3.73972e-08	6.9373	23.8201	21.7421	0.753333	2.58667
2015	L-GHG	1	4	W wheat	2014-11-27	1	2.89694e-09	24.6918	10.8213	20.1994	2.75333	1.20667
2015	L-GHG	1	4	W wheat	2014-11-27	2	MD	24.6918	10.8213	20.1994	2.75333	1.20667
2015	L-GHG	1	4	W wheat	2014-11-27	3	4.22139e-09	24.6918	10.8213	20.1994	2.75333	1.20667
2015	L-GHG	2	6	W rapeseed	2014-11-27	1	8.86639e-09	15.0117	12.6194	20.2201	1.67333	1.40667
2015	L-GHG	2	6	W rapeseed	2014-11-27	2	1.02558e-08	15.0117	12.6194	20.2201	1.67333	1.40667
2015	L-GHG	2	6	W rapeseed	2014-11-27	3	4.35306e-09	15.0117	12.6194	20.2201	1.67333	1.40667
2015	PHEP	2	7	CC mustard	2014-11-27	1	3.83583e-09	5.38033	2.59948	20.8473	0.593333	0.286667
2015	PHEP	2	7	CC mustard	2014-11-27	2	2.36675e-09	5.38033	2.59948	20.8473	0.593333	0.286667
2015	PHEP	2	7	CC mustard	2014-11-27	3	2.65956e-09	5.38033	2.59948	20.8473	0.593333	0.286667
2015	L-GHG	3	9	CC legume	2014-11-27	1	1.56417e-08	20.2421	44.14	27.2655	1.99333	4.34667
2015	L-GHG	3	9	CC legume	2014-11-27	2	1.14711e-08	20.2421	44.14	27.2655	1.99333	4.34667
2015	L-GHG	3	9	CC legume	2014-11-27	3	1.21783e-08	20.2421	44.14	27.2655	1.99333	4.34667
2015	PHEP	3	10	W wheat	2014-11-27	1	2.75944e-08	7.93568	59.3965	20.9673	0.873333	6.53667
2015	PHEP	3	10	W wheat	2014-11-27	2	1.67592e-08	7.93568	59.3965	20.9673	0.873333	6.53667
2015	PHEP	3	10	W wheat	2014-11-27	3	1.17903e-08	7.93568	59.3965	20.9673	0.873333	6.53667
2015	PHEP	1	1	W faba bean	2014-12-19	1	MD	4.94478	5.43315	21.4153	0.54	0.593333
2015	PHEP	1	1	W faba bean	2014-12-19	2	-3.06333e-11	4.94478	5.43315	21.4153	0.54	0.593333
2015	PHEP	1	1	W faba bean	2014-12-19	3	1.99114e-09	4.94478	5.43315	21.4153	0.54	0.593333
2015	L-GHG	1	4	W wheat	2014-12-19	1	MD	4.73021	8.67205	21.0306	0.52	0.953333
2015	L-GHG	1	4	W wheat	2014-12-19	2	0	4.73021	8.67205	21.0306	0.52	0.953333
2015	L-GHG	1	4	W wheat	2014-12-19	3	0	4.73021	8.67205	21.0306	0.52	0.953333
2015	L-GHG	2	6	W rapeseed	2014-12-19	1	MD	5.11537	3.37924	22.3149	0.55	0.363333
2015	L-GHG	2	6	W rapeseed	2014-12-19	2	1.68864e-09	5.11537	3.37924	22.3149	0.55	0.363333
2015	L-GHG	2	6	W rapeseed	2014-12-19	3	MD	5.11537	3.37924	22.3149	0.55	0.363333
2015	PHEP	2	7	CC mustard	2014-12-19	1	6.94694e-09	3.12802	1.81723	19.9981	0.35	0.203333
2015	PHEP	2	7	CC mustard	2014-12-19	2	1.08858e-09	3.12802	1.81723	19.9981	0.35	0.203333
2015	PHEP	2	7	CC mustard	2014-12-19	3	MD	3.12802	1.81723	19.9981	0.35	0.203333
2015	L-GHG	3	9	CC legume	2014-12-19	1	MD	4.08411	15.2535	22.1995	0.44	1.64333
2015	L-GHG	3	9	CC legume	2014-12-19	2	MD	4.08411	15.2535	22.1995	0.44	1.64333
2015	L-GHG	3	9	CC legume	2014-12-19	3	1.98717e-10	4.08411	15.2535	22.1995	0.44	1.64333
2015	PHEP	3	10	W wheat	2014-12-19	1	4.39e-10	5.56619	30.3251	21.2115	0.61	3.32333
2015	PHEP	3	10	W wheat	2014-12-19	2	MD	5.56619	30.3251	21.2115	0.61	3.32333
2015	PHEP	3	10	W wheat	2014-12-19	3	8.74806e-12	5.56619	30.3251	21.2115	0.61	3.32333
2015	PHEP	1	1	W faba bean	2015-01-28	1	0	5.89425	13.9457	21.1473	0.646667	1.53
2015	PHEP	1	1	W faba bean	2015-01-28	2	MD	5.89425	13.9457	21.1473	0.646667	1.53
2015	PHEP	1	1	W faba bean	2015-01-28	3	3.48944e-09	5.89425	13.9457	21.1473	0.646667	1.53
2015	L-GHG	1	4	W wheat	2015-01-28	1	MD	4.25618	9.82196	19.9446	0.476667	1.1
2015	L-GHG	1	4	W wheat	2015-01-28	2	2.8575e-10	4.25618	9.82196	19.9446	0.476667	1.1
2015	L-GHG	1	4	W wheat	2015-01-28	3	MD	4.25618	9.82196	19.9446	0.476667	1.1
2015	L-GHG	2	6	W rapeseed	2015-01-28	1	2.65942e-10	5.2189	5.96022	19.7257	0.586667	0.67
2015	L-GHG	2	6	W rapeseed	2015-01-28	2	4.96361e-09	5.2189	5.96022	19.7257	0.586667	0.67
2015	L-GHG	2	6	W rapeseed	2015-01-28	3	6.9875e-10	5.2189	5.96022	19.7257	0.586667	0.67
2015	PHEP	2	7	CC mustard	2015-01-28	1	0	4.93415	6.73644	19.5129	0.556667	0.76
2015	PHEP	2	7	CC mustard	2015-01-28	2	3.25389e-09	4.93415	6.73644	19.5129	0.556667	0.76
2015	PHEP	2	7	CC mustard	2015-01-28	3	0	4.93415	6.73644	19.5129	0.556667	0.76
2015	L-GHG	3	9	CC legume	2015-01-28	1	1.08181e-10	5.14028	18.8972	19.844	0.576667	2.12
2015	L-GHG	3	9	CC legume	2015-01-28	2	MD	5.14028	18.8972	19.844	0.576667	2.12
2015	L-GHG	3	9	CC legume	2015-01-28	3	1.38108e-10	5.14028	18.8972	19.844	0.576667	2.12
2015	PHEP	3	10	W wheat	2015-01-28	1	1.50864e-10	3.27233	46.6753	19.9148	0.366667	5.23
2015	PHEP	3	10	W wheat	2015-01-28	2	8.50722e-09	3.27233	46.6753	19.9148	0.366667	5.23
2015	PHEP	3	10	W wheat	2015-01-28	3	3.57333e-10	3.27233	46.6753	19.9148	0.366667	5.23
2015	PHEP	1	1	W faba bean	2015-02-27	1	6.97e-09	17.8437	10.0427	20.191	1.99	1.12
2015	PHEP	1	1	W faba bean	2015-02-27	2	7.47111e-10	17.8437	10.0427	20.191	1.99	1.12
2015	PHEP	1	1	W faba bean	2015-02-27	3	0	17.8437	10.0427	20.191	1.99	1.12
2015	L-GHG	1	4	W wheat	2015-02-27	1	1.77769e-09	31.4438	3.49376	17.1718	3.69	0.41
2015	L-GHG	1	4	W wheat	2015-02-27	2	MD	31.4438	3.49376	17.1718	3.69	0.41
2015	L-GHG	1	4	W wheat	2015-02-27	3	MD	31.4438	3.49376	17.1718	3.69	0.41
2015	L-GHG	2	6	W rapeseed	2015-02-27	1	3.25722e-09	7.88534	6.63086	20.1515	0.88	0.74
2015	L-GHG	2	6	W rapeseed	2015-02-27	2	1.72839e-08	7.88534	6.63086	20.1515	0.88	0.74
2015	L-GHG	2	6	W rapeseed	2015-02-27	3	2.87361e-08	7.88534	6.63086	20.1515	0.88	0.74
2015	PHEP	2	7	Bare soil	2015-02-27	1	MD	17.6359	7.68744	20.6933	1.95	0.85
2015	PHEP	2	7	Bare soil	2015-02-27	2	MD	17.6359	7.68744	20.6933	1.95	0.85
2015	PHEP	2	7	Bare soil	2015-02-27	3	MD	17.6359	7.68744	20.6933	1.95	0.85
2015	L-GHG	3	9	CC legume	2015-02-27	1	2.70969e-09	17.9066	16.255	18.3589	2.06	1.87
2015	L-GHG	3	9	CC legume	2015-02-27	2	1.13792e-09	17.9066	16.255	18.3589	2.06	1.87
2015	L-GHG	3	9	CC legume	2015-02-27	3	0	17.9066	16.255	18.3589	2.06	1.87
2015	PHEP	3	10	W wheat	2015-02-27	1	1.12372e-08	13.3209	25.495	19.2333	1.51	2.89
2015	PHEP	3	10	W wheat	2015-02-27	2	2.68772e-08	13.3209	25.495	19.2333	1.51	2.89
2015	PHEP	3	10	W wheat	2015-02-27	3	5.44917e-09	13.3209	25.495	19.2333	1.51	2.89
2015	PHEP	1	1	W faba bean	2015-03-30	1	1.21789e-08	5.55493	17.3022	21.0938	0.61	1.9
2015	PHEP	1	1	W faba bean	2015-03-30	2	6.82083e-10	5.55493	17.3022	21.0938	0.61	1.9
2015	PHEP	1	1	W faba bean	2015-03-30	3	MD	5.55493	17.3022	21.0938	0.61	1.9
2015	L-GHG	1	4	W wheat	2015-03-30	1	4.12611e-08	12.6984	26.3038	20.8622	1.4	2.9
2015	L-GHG	1	4	W wheat	2015-03-30	2	5.46306e-09	12.6984	26.3038	20.8622	1.4	2.9
2015	L-GHG	1	4	W wheat	2015-03-30	3	1.59494e-09	12.6984	26.3038	20.8622	1.4	2.9
2015	L-GHG	2	6	W rapeseed	2015-03-30	1	1.55461e-07	27.4506	21.4869	18.8863	3.13	2.45
2015	L-GHG	2	6	W rapeseed	2015-03-30	2	2.11603e-07	27.4506	21.4869	18.8863	3.13	2.45
2015	L-GHG	2	6	W rapeseed	2015-03-30	3	2.12814e-07	27.4506	21.4869	18.8863	3.13	2.45
2015	PHEP	2	7	S barley	2015-03-30	1	5.11444e-09	5.43526	16.3058	20.7882	0.6	1.8
2015	PHEP	2	7	S barley	2015-03-30	2	1.36761e-09	5.43526	16.3058	20.7882	0.6	1.8
2015	PHEP	2	7	S barley	2015-03-30	3	4.98389e-09	5.43526	16.3058	20.7882	0.6	1.8
2015	L-GHG	3	9	CC legume	2015-03-30	1	3.46556e-08	2.71613	24.9709	18.8292	0.31	2.85
2015	L-GHG	3	9	CC legume	2015-03-30	2	0	2.71613	24.9709	18.8292	0.31	2.85
2015	L-GHG	3	9	CC legume	2015-03-30	3	2.14056e-08	2.71613	24.9709	18.8292	0.31	2.85
2015	PHEP	3	10	W wheat	2015-03-30	1	1.76308e-08	5.31003	17.4346	19.4218	0.6	1.97
2015	PHEP	3	10	W wheat	2015-03-30	2	1.51028e-08	5.31003	17.4346	19.4218	0.6	1.97
2015	PHEP	3	10	W wheat	2015-03-30	3	1.75336e-08	5.31003	17.4346	19.4218	0.6	1.97
2015	L-GHG	1	4	W wheat	2015-04-02	1	9.73944e-09	33.4438	53.581	19.5613	3.77	6.04
2015	L-GHG	1	4	W wheat	2015-04-02	2	MD	33.4438	53.581	19.5613	3.77	6.04
2015	L-GHG	1	4	W wheat	2015-04-02	3	3.69861e-09	33.4438	53.581	19.5613	3.77	6.04
2015	L-GHG	2	6	W rapeseed	2015-04-02	1	1.73517e-08	69.8595	34.0928	19.151	7.93	3.87
2015	L-GHG	2	6	W rapeseed	2015-04-02	2	3.39556e-08	69.8595	34.0928	19.151	7.93	3.87
2015	L-GHG	2	6	W rapeseed	2015-04-02	3	7.29639e-09	69.8595	34.0928	19.151	7.93	3.87
2015	L-GHG	1	4	W wheat	2015-04-07	1	4.76722e-08	26.7866	45.2757	20.5319	2.97	5.02
2015	L-GHG	1	4	W wheat	2015-04-07	2	1.85778e-08	26.7866	45.2757	20.5319	2.97	5.02
2015	L-GHG	1	4	W wheat	2015-04-07	3	3.12972e-08	26.7866	45.2757	20.5319	2.97	5.02
2015	L-GHG	2	6	W rapeseed	2015-04-07	1	1.78767e-08	56.854	25.659	19.0019	6.47	2.92
2015	L-GHG	2	6	W rapeseed	2015-04-07	2	1.03472e-08	56.854	25.659	19.0019	6.47	2.92
2015	L-GHG	2	6	W rapeseed	2015-04-07	3	1.96889e-08	56.854	25.659	19.0019	6.47	2.92
2015	L-GHG	1	4	W wheat	2015-04-10	1	2.19267e-08	11.0867	20.4809	16.7603	1.31	2.42
2015	L-GHG	1	4	W wheat	2015-04-10	2	1.16631e-08	11.0867	20.4809	16.7603	1.31	2.42
2015	L-GHG	1	4	W wheat	2015-04-10	3	1.93442e-08	11.0867	20.4809	16.7603	1.31	2.42
2015	L-GHG	2	6	W rapeseed	2015-04-10	1	8.86167e-09	21.6412	6.63894	17.874	2.51	0.77
2015	L-GHG	2	6	W rapeseed	2015-04-10	2	8.66917e-09	21.6412	6.63894	17.874	2.51	0.77
2015	L-GHG	2	6	W rapeseed	2015-04-10	3	9.05556e-09	21.6412	6.63894	17.874	2.51	0.77
2015	PHEP	1	1	W faba bean	2015-04-28	1	1.80617e-09	6.53192	21.5553	14.5853	0.8	2.64
2015	PHEP	1	1	W faba bean	2015-04-28	2	1.52278e-09	6.53192	21.5553	14.5853	0.8	2.64
2015	PHEP	1	1	W faba bean	2015-04-28	3	9.98889e-10	6.53192	21.5553	14.5853	0.8	2.64
2015	L-GHG	1	4	W wheat	2015-04-28	1	MD	14.8634	32.5911	11.2939	1.92	4.21
2015	L-GHG	1	4	W wheat	2015-04-28	2	3.60944e-09	14.8634	32.5911	11.2939	1.92	4.21
2015	L-GHG	1	4	W wheat	2015-04-28	3	2.63169e-09	14.8634	32.5911	11.2939	1.92	4.21
2015	L-GHG	2	6	W rapeseed	2015-04-28	1	2.61047e-09	6.17518	4.53367	11.8977	0.79	0.58
2015	L-GHG	2	6	W rapeseed	2015-04-28	2	4.12194e-09	6.17518	4.53367	11.8977	0.79	0.58
2015	L-GHG	2	6	W rapeseed	2015-04-28	3	2.35669e-09	6.17518	4.53367	11.8977	0.79	0.58
2015	PHEP	2	7	S barley	2015-04-28	1	MD	8.89622	30.2472	16.8273	1.05	3.57
2015	PHEP	2	7	S barley	2015-04-28	2	MD	8.89622	30.2472	16.8273	1.05	3.57
2015	PHEP	2	7	S barley	2015-04-28	3	1.10008e-08	8.89622	30.2472	16.8273	1.05	3.57
2015	L-GHG	3	9	Maize	2015-04-28	1	6.62778e-09	6.85601	56.4175	15.2929	0.83	6.83
2015	L-GHG	3	9	Maize	2015-04-28	2	4.02417e-09	6.85601	56.4175	15.2929	0.83	6.83
2015	L-GHG	3	9	Maize	2015-04-28	3	5.33528e-09	6.85601	56.4175	15.2929	0.83	6.83
2015	PHEP	3	10	W wheat	2015-04-28	1	2.26511e-09	4.00418	2.24234	13.3976	0.5	0.28
2015	PHEP	3	10	W wheat	2015-04-28	2	5.19472e-09	4.00418	2.24234	13.3976	0.5	0.28
2015	PHEP	3	10	W wheat	2015-04-28	3	5.37194e-09	4.00418	2.24234	13.3976	0.5	0.28
2015	PHEP	2	7	S barley	2015-05-04	1	1.65536e-07	7.25108	24.976	20.0948	0.81	2.79
2015	PHEP	2	7	S barley	2015-05-04	2	4.66583e-07	7.25108	24.976	20.0948	0.81	2.79
2015	PHEP	2	7	S barley	2015-05-04	3	1.41758e-07	7.25108	24.976	20.0948	0.81	2.79
2015	L-GHG	3	9	Maize	2015-05-04	1	1.42831e-08	11.4296	87.2071	20.4062	1.27	9.69
2015	L-GHG	3	9	Maize	2015-05-04	2	1.69708e-08	11.4296	87.2071	20.4062	1.27	9.69
2015	L-GHG	3	9	Maize	2015-05-04	3	1.92869e-08	11.4296	87.2071	20.4062	1.27	9.69
2015	PHEP	2	7	S barley	2015-05-07	1	2.35261e-08	57.6607	59.9357	18.7482	6.59	6.85
2015	PHEP	2	7	S barley	2015-05-07	2	7.61472e-08	57.6607	59.9357	18.7482	6.59	6.85
2015	PHEP	2	7	S barley	2015-05-07	3	5.56417e-08	57.6607	59.9357	18.7482	6.59	6.85
2015	L-GHG	3	9	Maize	2015-05-07	1	9.2925e-09	56.0323	65.7146	20.1812	6.25	7.33
2015	L-GHG	3	9	Maize	2015-05-07	2	1.05192e-08	56.0323	65.7146	20.1812	6.25	7.33
2015	L-GHG	3	9	Maize	2015-05-07	3	8.13833e-09	56.0323	65.7146	20.1812	6.25	7.33
2015	PHEP	2	7	S barley	2015-05-11	1	3.28667e-08	68.655	87.5764	18.27	7.91	10.09
2015	PHEP	2	7	S barley	2015-05-11	2	3.05639e-08	68.655	87.5764	18.27	7.91	10.09
2015	PHEP	2	7	S barley	2015-05-11	3	3.06806e-08	68.655	87.5764	18.27	7.91	10.09
2015	L-GHG	3	9	Maize	2015-05-11	1	3.46694e-08	42.9302	108.728	17.0285	5.05	12.79
2015	L-GHG	3	9	Maize	2015-05-11	2	2.31903e-08	42.9302	108.728	17.0285	5.05	12.79
2015	L-GHG	3	9	Maize	2015-05-11	3	3.24306e-08	42.9302	108.728	17.0285	5.05	12.79
2015	PHEP	2	7	S barley	2015-05-13	1	1.86244e-08	34.6145	117.586	17.6465	4.03	13.69
2015	PHEP	2	7	S barley	2015-05-13	2	2.20308e-08	34.6145	117.586	17.6465	4.03	13.69
2015	PHEP	2	7	S barley	2015-05-13	3	3.46694e-08	34.6145	117.586	17.6465	4.03	13.69
2015	L-GHG	3	9	Maize	2015-05-13	1	1.25114e-08	140.146	111.47	15.4947	16.91	13.45
2015	L-GHG	3	9	Maize	2015-05-13	2	1.94369e-08	140.146	111.47	15.4947	16.91	13.45
2015	L-GHG	3	9	Maize	2015-05-13	3	2.20044e-08	140.146	111.47	15.4947	16.91	13.45
2015	PHEP	1	1	W faba bean	2015-06-08	1	MD	2.18265	4.44056	9.52423	0.29	0.59
2015	PHEP	1	1	W faba bean	2015-06-08	2	MD	2.18265	4.44056	9.52423	0.29	0.59
2015	PHEP	1	1	W faba bean	2015-06-08	3	MD	2.18265	4.44056	9.52423	0.29	0.59
2015	L-GHG	1	4	W wheat	2015-06-08	1	MD	1.84942	1.77544	8.43062	0.25	0.24
2015	L-GHG	1	4	W wheat	2015-06-08	2	MD	1.84942	1.77544	8.43062	0.25	0.24
2015	L-GHG	1	4	W wheat	2015-06-08	3	MD	1.84942	1.77544	8.43062	0.25	0.24
2015	L-GHG	2	6	W rapeseed	2015-06-08	1	3.27389e-09	1.54106	1.61811	11.0018	0.2	0.21
2015	L-GHG	2	6	W rapeseed	2015-06-08	2	3.22917e-09	1.54106	1.61811	11.0018	0.2	0.21
2015	L-GHG	2	6	W rapeseed	2015-06-08	3	1.71769e-09	1.54106	1.61811	11.0018	0.2	0.21
2015	PHEP	2	7	S barley	2015-06-08	1	MD	2.79464	2.26592	9.74787	0.37	0.3
2015	PHEP	2	7	S barley	2015-06-08	2	8.76889e-09	2.79464	2.26592	9.74787	0.37	0.3
2015	PHEP	2	7	S barley	2015-06-08	3	2.91806e-09	2.79464	2.26592	9.74787	0.37	0.3
2015	L-GHG	3	9	Maize	2015-06-08	1	2.68386e-09	3.89615	97.4037	15.5089	0.47	11.75
2015	L-GHG	3	9	Maize	2015-06-08	2	3.58472e-09	3.89615	97.4037	15.5089	0.47	11.75
2015	L-GHG	3	9	Maize	2015-06-08	3	MD	3.89615	97.4037	15.5089	0.47	11.75
2015	PHEP	3	10	W wheat	2015-06-08	1	4.9875e-10	1.35262	0.901746	9.42491	0.18	0.12
2015	PHEP	3	10	W wheat	2015-06-08	2	6.385e-10	1.35262	0.901746	9.42491	0.18	0.12
2015	PHEP	3	10	W wheat	2015-06-08	3	5.90806e-10	1.35262	0.901746	9.42491	0.18	0.12
2015	PHEP	1	1	W faba bean	2015-07-16	1	5.00278e-09	8.14089	12.3297	5.79359	1.14667	1.73667
2015	PHEP	1	1	W faba bean	2015-07-16	2	MD	8.14089	12.3297	5.79359	1.14667	1.73667
2015	PHEP	1	1	W faba bean	2015-07-16	3	3.50944e-09	8.14089	12.3297	5.79359	1.14667	1.73667
2015	L-GHG	1	4	W wheat	2015-07-16	1	MD	7.8983	3.97294	6.13284	1.10667	0.556667
2015	L-GHG	1	4	W wheat	2015-07-16	2	MD	7.8983	3.97294	6.13284	1.10667	0.556667
2015	L-GHG	1	4	W wheat	2015-07-16	3	MD	7.8983	3.97294	6.13284	1.10667	0.556667
2015	L-GHG	2	6	W rapeseed	2015-07-16	1	MD	10.1082	6.06979	7.9536	1.37667	0.826667
2015	L-GHG	2	6	W rapeseed	2015-07-16	2	MD	10.1082	6.06979	7.9536	1.37667	0.826667
2015	L-GHG	2	6	W rapeseed	2015-07-16	3	MD	10.1082	6.06979	7.9536	1.37667	0.826667
2015	PHEP	2	7	S barley	2015-07-16	1	MD	6.11156	6.1829	6.10659	0.856667	0.866667
2015	PHEP	2	7	S barley	2015-07-16	2	4.39722e-09	6.11156	6.1829	6.10659	0.856667	0.866667
2015	PHEP	2	7	S barley	2015-07-16	3	MD	6.11156	6.1829	6.10659	0.856667	0.866667
2015	L-GHG	3	9	Maize	2015-07-16	1	7.25306e-09	9.14669	23.2336	7.90517	1.24667	3.16667
2015	L-GHG	3	9	Maize	2015-07-16	2	MD	9.14669	23.2336	7.90517	1.24667	3.16667
2015	L-GHG	3	9	Maize	2015-07-16	3	1.22192e-09	9.14669	23.2336	7.90517	1.24667	3.16667
2015	PHEP	3	10	W wheat	2015-07-16	1	MD	11.7787	5.26941	6.27749	1.64667	0.736667
2015	PHEP	3	10	W wheat	2015-07-16	2	MD	11.7787	5.26941	6.27749	1.64667	0.736667
2015	PHEP	3	10	W wheat	2015-07-16	3	MD	11.7787	5.26941	6.27749	1.64667	0.736667
2016	PHEP	1	1	Bare soil	2015-08-26	1	0	7.50764	51.0461	18.3834	0.863333	5.87
2016	PHEP	1	1	Bare soil	2015-08-26	2	0	7.50764	51.0461	18.3834	0.863333	5.87
2016	PHEP	1	1	Bare soil	2015-08-26	3	0	7.50764	51.0461	18.3834	0.863333	5.87
2016	L-GHG	1	4	Bare soil	2015-08-26	1	0	14.4638	34.4885	18.0241	1.67333	3.99
2016	L-GHG	1	4	Bare soil	2015-08-26	2	MD	14.4638	34.4885	18.0241	1.67333	3.99
2016	L-GHG	1	4	Bare soil	2015-08-26	3	MD	14.4638	34.4885	18.0241	1.67333	3.99
2016	L-GHG	2	6	Volunteers	2015-08-26	1	0	6.48915	71.9191	17.0288	0.763333	8.46
2016	L-GHG	2	6	Volunteers	2015-08-26	2	0	6.48915	71.9191	17.0288	0.763333	8.46
2016	L-GHG	2	6	Volunteers	2015-08-26	3	0	6.48915	71.9191	17.0288	0.763333	8.46
2016	PHEP	2	7	Bare soil	2015-08-26	1	MD	11.87	20.02	17.1562	1.39333	2.35
2016	PHEP	2	7	Bare soil	2015-08-26	2	MD	11.87	20.02	17.1562	1.39333	2.35
2016	PHEP	2	7	Bare soil	2015-08-26	3	2.56878e-09	11.87	20.02	17.1562	1.39333	2.35
2015	L-GHG	3	9	Maize	2015-08-26	1	5.72222e-08	62.9519	88.9297	18.595	7.21333	10.19
2015	L-GHG	3	9	Maize	2015-08-26	2	9.7575e-09	62.9519	88.9297	18.595	7.21333	10.19
2015	L-GHG	3	9	Maize	2015-08-26	3	6.62389e-09	62.9519	88.9297	18.595	7.21333	10.19
2016	PHEP	3	10	Bare soil	2015-08-26	1	0	4.86834	31.8891	18.0123	0.563333	3.69
2016	PHEP	3	10	Bare soil	2015-08-26	2	9.60028e-09	4.86834	31.8891	18.0123	0.563333	3.69
2016	PHEP	3	10	Bare soil	2015-08-26	3	0	4.86834	31.8891	18.0123	0.563333	3.69
2016	PHEP	1	1	Bare soil	2015-09-04	1	0	6.29031	32.6484	15.9481	0.753333	3.91
2016	PHEP	1	1	Bare soil	2015-09-04	2	0	6.29031	32.6484	15.9481	0.753333	3.91
2016	PHEP	1	1	Bare soil	2015-09-04	3	1.96111e-09	6.29031	32.6484	15.9481	0.753333	3.91
2016	PHEP	2	7	Bare soil	2015-09-04	1	5.97222e-09	5.17147	26.3745	14.5897	0.633333	3.23
2016	PHEP	2	7	Bare soil	2015-09-04	2	1.59444e-09	5.17147	26.3745	14.5897	0.633333	3.23
2016	PHEP	2	7	Bare soil	2015-09-04	3	2.65278e-09	5.17147	26.3745	14.5897	0.633333	3.23
2016	PHEP	1	1	Bare soil	2015-09-14	1	0	7.9591	21.3827	19.8154	0.893333	2.4
2016	PHEP	1	1	Bare soil	2015-09-14	2	1.44775e-09	7.9591	21.3827	19.8154	0.893333	2.4
2016	PHEP	1	1	Bare soil	2015-09-14	3	4.5275e-09	7.9591	21.3827	19.8154	0.893333	2.4
2016	PHEP	2	7	Bare soil	2015-09-14	1	2.02478e-08	4.88485	18.4506	19.275	0.553333	2.09
2016	PHEP	2	7	Bare soil	2015-09-14	2	1.19847e-09	4.88485	18.4506	19.275	0.553333	2.09
2016	PHEP	2	7	Bare soil	2015-09-14	3	1.45033e-09	4.88485	18.4506	19.275	0.553333	2.09
2016	PHEP	1	1	Bare soil	2015-09-23	1	MD	8.87802	22.2983	19.4117	1.00333	2.52
2016	PHEP	1	1	Bare soil	2015-09-23	2	8.80639e-09	8.87802	22.2983	19.4117	1.00333	2.52
2016	PHEP	1	1	Bare soil	2015-09-23	3	1.99194e-09	8.87802	22.2983	19.4117	1.00333	2.52
2016	L-GHG	1	4	CC mustard	2015-09-23	1	2.79861e-09	9.06674	19.2262	19.4881	1.02333	2.17
2016	L-GHG	1	4	CC mustard	2015-09-23	2	6.31139e-09	9.06674	19.2262	19.4881	1.02333	2.17
2016	L-GHG	1	4	CC mustard	2015-09-23	3	1.38522e-09	9.06674	19.2262	19.4881	1.02333	2.17
2016	L-GHG	2	6	Volunteers	2015-09-23	1	6.16806e-10	10.1872	42.2083	18.7968	1.16333	4.82
2016	L-GHG	2	6	Volunteers	2015-09-23	2	2.81833e-09	10.1872	42.2083	18.7968	1.16333	4.82
2016	L-GHG	2	6	Volunteers	2015-09-23	3	1.28992e-09	10.1872	42.2083	18.7968	1.16333	4.82
2016	PHEP	2	7	Bare soil	2015-09-23	1	1.24389e-08	4.41296	21.3926	18.8681	0.503333	2.44
2016	PHEP	2	7	Bare soil	2015-09-23	2	2.8425e-09	4.41296	21.3926	18.8681	0.503333	2.44
2016	PHEP	2	7	Bare soil	2015-09-23	3	2.67097e-09	4.41296	21.3926	18.8681	0.503333	2.44
2015	L-GHG	3	9	Maize	2015-09-23	1	6.5475e-09	10.8904	62.494	19.7681	1.22333	7.02
2015	L-GHG	3	9	Maize	2015-09-23	2	1.11792e-08	10.8904	62.494	19.7681	1.22333	7.02
2015	L-GHG	3	9	Maize	2015-09-23	3	1.04211e-08	10.8904	62.494	19.7681	1.22333	7.02
2016	PHEP	3	10	CC mustard	2015-09-23	1	1.74192e-09	4.85987	10.9124	20.0463	0.543333	1.22
2016	PHEP	3	10	CC mustard	2015-09-23	2	2.27725e-09	4.85987	10.9124	20.0463	0.543333	1.22
2016	PHEP	3	10	CC mustard	2015-09-23	3	9.2325e-10	4.85987	10.9124	20.0463	0.543333	1.22
2016	PHEP	1	1	W wheat	2015-10-29	1	MD	5.95082	40.9344	20.5146	0.66	4.54
2016	PHEP	1	1	W wheat	2015-10-29	2	MD	5.95082	40.9344	20.5146	0.66	4.54
2016	PHEP	1	1	W wheat	2015-10-29	3	MD	5.95082	40.9344	20.5146	0.66	4.54
2016	L-GHG	1	4	W barley	2015-10-29	1	MD	20.1831	7.23377	19.9546	2.26	0.81
2016	L-GHG	1	4	W barley	2015-10-29	2	MD	20.1831	7.23377	19.9546	2.26	0.81
2016	L-GHG	1	4	W barley	2015-10-29	3	MD	20.1831	7.23377	19.9546	2.26	0.81
2016	L-GHG	2	6	W wheat	2015-10-29	1	MD	9.77391	13.2129	20.7311	1.08	1.46
2016	L-GHG	2	6	W wheat	2015-10-29	2	MD	9.77391	13.2129	20.7311	1.08	1.46
2016	L-GHG	2	6	W wheat	2015-10-29	3	MD	9.77391	13.2129	20.7311	1.08	1.46
2016	PHEP	2	7	Bare soil	2015-10-29	1	MD	7.77679	21.4745	19.3365	0.88	2.43
2016	PHEP	2	7	Bare soil	2015-10-29	2	MD	7.77679	21.4745	19.3365	0.88	2.43
2016	PHEP	2	7	Bare soil	2015-10-29	3	MD	7.77679	21.4745	19.3365	0.88	2.43
2016	L-GHG	3	9	Triticale	2015-10-29	1	MD	6.8223	23.0701	20.2565	0.76	2.57
2016	L-GHG	3	9	Triticale	2015-10-29	2	MD	6.8223	23.0701	20.2565	0.76	2.57
2016	L-GHG	3	9	Triticale	2015-10-29	3	MD	6.8223	23.0701	20.2565	0.76	2.57
2016	PHEP	3	10	CC mustard	2015-10-29	1	MD	5.19623	6.62967	20.141	0.58	0.74
2016	PHEP	3	10	CC mustard	2015-10-29	2	MD	5.19623	6.62967	20.141	0.58	0.74
2016	PHEP	3	10	CC mustard	2015-10-29	3	MD	5.19623	6.62967	20.141	0.58	0.74
2016	PHEP	1	1	W wheat	2015-12-01	1	1.03733e-08	8.00208	23.1071	20.3503	0.89	2.57
2016	PHEP	1	1	W wheat	2015-12-01	2	4.63611e-09	8.00208	23.1071	20.3503	0.89	2.57
2016	PHEP	1	1	W wheat	2015-12-01	3	3.77917e-09	8.00208	23.1071	20.3503	0.89	2.57
2016	L-GHG	1	4	CC mustard	2015-12-01	1	6.10528e-10	6.93969	3.92641	21.2514	0.76	0.43
2016	L-GHG	1	4	CC mustard	2015-12-01	2	0	6.93969	3.92641	21.2514	0.76	0.43
2016	L-GHG	1	4	CC mustard	2015-12-01	3	8.73194e-10	6.93969	3.92641	21.2514	0.76	0.43
2016	L-GHG	2	6	W wheat	2015-12-01	1	1.55239e-09	4.97394	10.6584	19.6342	0.56	1.2
2016	L-GHG	2	6	W wheat	2015-12-01	2	1.79056e-09	4.97394	10.6584	19.6342	0.56	1.2
2016	L-GHG	2	6	W wheat	2015-12-01	3	2.79444e-09	4.97394	10.6584	19.6342	0.56	1.2
2016	PHEP	2	7	W faba bean	2015-12-01	1	2.78083e-09	5.08438	23.1919	19.8848	0.57	2.6
2016	PHEP	2	7	W faba bean	2015-12-01	2	0	5.08438	23.1919	19.8848	0.57	2.6
2016	PHEP	2	7	W faba bean	2015-12-01	3	5.67556e-09	5.08438	23.1919	19.8848	0.57	2.6
2016	L-GHG	3	9	W pea	2015-12-01	1	1.91731e-08	5.01196	25.7758	20.0815	0.56	2.88
2016	L-GHG	3	9	W pea	2015-12-01	2	1.80197e-08	5.01196	25.7758	20.0815	0.56	2.88
2016	L-GHG	3	9	W pea	2015-12-01	3	2.79639e-09	5.01196	25.7758	20.0815	0.56	2.88
2016	PHEP	3	10	CC mustard	2015-12-01	1	0	4.67563	1.41151	19.2342	0.53	0.16
2016	PHEP	3	10	CC mustard	2015-12-01	2	2.56869e-09	4.67563	1.41151	19.2342	0.53	0.16
2016	PHEP	3	10	CC mustard	2015-12-01	3	0	4.67563	1.41151	19.2342	0.53	0.16
2016	PHEP	1	1	W wheat	2016-04-01	1	3.51556e-09	15.8676	2.81083	20.8424	1.75	0.31
2016	PHEP	1	1	W wheat	2016-04-01	2	2.56306e-08	15.8676	2.81083	20.8424	1.75	0.31
2016	PHEP	1	1	W wheat	2016-04-01	3	1.66492e-08	15.8676	2.81083	20.8424	1.75	0.31
2016	L-GHG	1	4	Bare soil	2016-04-01	1	2.58928e-09	8.82118	11.4315	20.416	0.98	1.27
2016	L-GHG	1	4	Bare soil	2016-04-01	2	MD	8.82118	11.4315	20.416	0.98	1.27
2016	L-GHG	1	4	Bare soil	2016-04-01	3	1.61672e-08	8.82118	11.4315	20.416	0.98	1.27
2016	L-GHG	2	6	W wheat	2016-04-01	1	2.16056e-09	15.9005	0.551462	21.6303	1.73	0.06
2016	L-GHG	2	6	W wheat	2016-04-01	2	1.453e-09	15.9005	0.551462	21.6303	1.73	0.06
2016	L-GHG	2	6	W wheat	2016-04-01	3	6.77278e-09	15.9005	0.551462	21.6303	1.73	0.06
2016	PHEP	2	7	W faba bean	2016-04-01	1	5.03889e-09	13.4978	5.66907	20.3986	1.5	0.63
2016	PHEP	2	7	W faba bean	2016-04-01	2	1.04931e-08	13.4978	5.66907	20.3986	1.5	0.63
2016	PHEP	2	7	W faba bean	2016-04-01	3	1.03611e-08	13.4978	5.66907	20.3986	1.5	0.63
2016	L-GHG	3	9	W pea	2016-04-01	1	1.29892e-08	6.21698	4.23475	20.4738	0.69	0.47
2016	L-GHG	3	9	W pea	2016-04-01	2	2.10631e-08	6.21698	4.23475	20.4738	0.69	0.47
2016	L-GHG	3	9	W pea	2016-04-01	3	1.23936e-08	6.21698	4.23475	20.4738	0.69	0.47
2016	PHEP	3	10	S barley	2016-04-01	1	7.47417e-09	6.81751	18.0572	21.7675	0.74	1.96
2016	PHEP	3	10	S barley	2016-04-01	2	1.20475e-08	6.81751	18.0572	21.7675	0.74	1.96
2016	PHEP	3	10	S barley	2016-04-01	3	2.28758e-08	6.81751	18.0572	21.7675	0.74	1.96
2016	PHEP	1	1	W wheat	2016-04-08	1	8.28611e-08	229.828	185.214	20.4916	25.5	20.55
2016	PHEP	1	1	W wheat	2016-04-08	2	3.95028e-08	229.828	185.214	20.4916	25.5	20.55
2016	PHEP	1	1	W wheat	2016-04-08	3	6.56389e-08	229.828	185.214	20.4916	25.5	20.55
2016	L-GHG	2	6	W wheat	2016-04-08	1	3.81167e-08	68.3479	53.2819	21.602	7.44	5.8
2016	L-GHG	2	6	W wheat	2016-04-08	2	5.57139e-08	68.3479	53.2819	21.602	7.44	5.8
2016	L-GHG	2	6	W wheat	2016-04-08	3	3.10361e-08	68.3479	53.2819	21.602	7.44	5.8
2016	PHEP	1	1	W wheat	2016-04-11	1	MD	17.2709	18.6132	20.0733	1.93	2.08
2016	PHEP	1	1	W wheat	2016-04-11	2	6.49278e-08	17.2709	18.6132	20.0733	1.93	2.08
2016	PHEP	1	1	W wheat	2016-04-11	3	9.74389e-08	17.2709	18.6132	20.0733	1.93	2.08
2016	L-GHG	2	6	W wheat	2016-04-11	1	9.37194e-08	13.0367	13.9296	19.9456	1.46	1.56
2016	L-GHG	2	6	W wheat	2016-04-11	2	1.71683e-08	13.0367	13.9296	19.9456	1.46	1.56
2016	L-GHG	2	6	W wheat	2016-04-11	3	MD	13.0367	13.9296	19.9456	1.46	1.56
2016	PHEP	1	1	W wheat	2016-04-14	1	3.79083e-07	101.745	55.9277	21.1085	11.17	6.14
2016	PHEP	1	1	W wheat	2016-04-14	2	2.38381e-07	101.745	55.9277	21.1085	11.17	6.14
2016	PHEP	1	1	W wheat	2016-04-14	3	2.25631e-07	101.745	55.9277	21.1085	11.17	6.14
2016	L-GHG	2	6	W wheat	2016-04-14	1	1.63325e-07	33.5135	28.8288	20.4667	3.72	3.2
2016	L-GHG	2	6	W wheat	2016-04-14	2	1.76111e-07	33.5135	28.8288	20.4667	3.72	3.2
2016	L-GHG	2	6	W wheat	2016-04-14	3	2.86722e-07	33.5135	28.8288	20.4667	3.72	3.2
2016	PHEP	1	1	W wheat	2016-04-18	1	1.07075e-07	20.6142	11.9065	19.6567	2.32	1.34
2016	PHEP	1	1	W wheat	2016-04-18	2	1.00903e-07	20.6142	11.9065	19.6567	2.32	1.34
2016	PHEP	1	1	W wheat	2016-04-18	3	7.47778e-08	20.6142	11.9065	19.6567	2.32	1.34
2016	L-GHG	2	6	W wheat	2016-04-18	1	6.79361e-08	67.0346	18.5769	18.8359	7.65	2.12
2016	L-GHG	2	6	W wheat	2016-04-18	2	6.27111e-08	67.0346	18.5769	18.8359	7.65	2.12
2016	L-GHG	2	6	W wheat	2016-04-18	3	MD	67.0346	18.5769	18.8359	7.65	2.12
2016	PHEP	1	1	W wheat	2016-05-04	1	8.21611e-09	13.556	8.28903	17.9597	1.57	0.96
2016	PHEP	1	1	W wheat	2016-05-04	2	1.20381e-08	13.556	8.28903	17.9597	1.57	0.96
2016	PHEP	1	1	W wheat	2016-05-04	3	7.33111e-09	13.556	8.28903	17.9597	1.57	0.96
2016	L-GHG	1	4	Bare soil	2016-05-04	1	5.56306e-09	5.93055	38.1618	17.6868	0.69	4.44
2016	L-GHG	1	4	Bare soil	2016-05-04	2	1.82858e-09	5.93055	38.1618	17.6868	0.69	4.44
2016	L-GHG	1	4	Bare soil	2016-05-04	3	1.24178e-08	5.93055	38.1618	17.6868	0.69	4.44
2016	L-GHG	2	6	W wheat	2016-05-04	1	1.21286e-08	15.5514	5.73402	18.3274	1.79	0.66
2016	L-GHG	2	6	W wheat	2016-05-04	2	1.07678e-08	15.5514	5.73402	18.3274	1.79	0.66
2016	L-GHG	2	6	W wheat	2016-05-04	3	2.89028e-08	15.5514	5.73402	18.3274	1.79	0.66
2016	PHEP	2	7	W faba bean	2016-05-04	1	3.18556e-09	9.93004	8.33113	16.4187	1.18	0.99
2016	PHEP	2	7	W faba bean	2016-05-04	2	7.22361e-09	9.93004	8.33113	16.4187	1.18	0.99
2016	PHEP	2	7	W faba bean	2016-05-04	3	3.78389e-09	9.93004	8.33113	16.4187	1.18	0.99
2016	L-GHG	3	9	W pea	2016-05-04	1	0	8.67935	7.65825	17.086	1.02	0.9
2016	L-GHG	3	9	W pea	2016-05-04	2	3.08472e-09	8.67935	7.65825	17.086	1.02	0.9
2016	L-GHG	3	9	W pea	2016-05-04	3	6.65139e-09	8.67935	7.65825	17.086	1.02	0.9
2016	PHEP	3	10	S barley	2016-05-04	1	2.44756e-09	9.95148	2.2305	17.5745	1.16	0.26
2016	PHEP	3	10	S barley	2016-05-04	2	MD	9.95148	2.2305	17.5745	1.16	0.26
2016	PHEP	3	10	S barley	2016-05-04	3	9.97972e-09	9.95148	2.2305	17.5745	1.16	0.26
2016	L-GHG	2	6	W wheat	2016-05-12	1	MD	9.87658	3.46547	18.1612	1.14	0.4
2016	L-GHG	2	6	W wheat	2016-05-12	2	1.50417e-07	9.87658	3.46547	18.1612	1.14	0.4
2016	L-GHG	2	6	W wheat	2016-05-12	3	4.68611e-07	9.87658	3.46547	18.1612	1.14	0.4
2016	PHEP	3	10	S barley	2016-05-12	1	MD	16.7371	7.80485	18.2188	1.93	0.9
2016	PHEP	3	10	S barley	2016-05-12	2	5.01139e-08	16.7371	7.80485	18.2188	1.93	0.9
2016	PHEP	3	10	S barley	2016-05-12	3	9.03861e-08	16.7371	7.80485	18.2188	1.93	0.9
2016	L-GHG	2	6	W wheat	2016-05-17	1	0	24.8253	16.0136	16.8287	2.93	1.89
2016	L-GHG	2	6	W wheat	2016-05-17	2	3.08111e-08	24.8253	16.0136	16.8287	2.93	1.89
2016	L-GHG	2	6	W wheat	2016-05-17	3	0	24.8253	16.0136	16.8287	2.93	1.89
2016	PHEP	3	10	S barley	2016-05-17	1	0	54.6692	20.928	17.3172	6.4	2.45
2016	PHEP	3	10	S barley	2016-05-17	2	8.87806e-09	54.6692	20.928	17.3172	6.4	2.45
2016	PHEP	3	10	S barley	2016-05-17	3	MD	54.6692	20.928	17.3172	6.4	2.45
2016	L-GHG	2	6	W wheat	2016-05-20	1	1.22119e-07	13.3935	5.95266	18.7764	1.53	0.68
2016	L-GHG	2	6	W wheat	2016-05-20	2	1.36422e-07	13.3935	5.95266	18.7764	1.53	0.68
2016	L-GHG	2	6	W wheat	2016-05-20	3	2.85083e-07	13.3935	5.95266	18.7764	1.53	0.68
2016	PHEP	3	10	S barley	2016-05-20	1	9.3225e-08	33.9321	8.68237	19.4851	3.83	0.98
2016	PHEP	3	10	S barley	2016-05-20	2	7.4225e-08	33.9321	8.68237	19.4851	3.83	0.98
2016	PHEP	3	10	S barley	2016-05-20	3	7.15972e-08	33.9321	8.68237	19.4851	3.83	0.98
2016	L-GHG	2	6	W wheat	2016-05-24	1	1.24767e-08	12.7218	3.3622	20.9697	1.4	0.37
2016	L-GHG	2	6	W wheat	2016-05-24	2	MD	12.7218	3.3622	20.9697	1.4	0.37
2016	L-GHG	2	6	W wheat	2016-05-24	3	3.11917e-07	12.7218	3.3622	20.9697	1.4	0.37
2016	PHEP	3	10	S barley	2016-05-24	1	1.10017e-07	10.2219	4.30394	20.1902	1.14	0.48
2016	PHEP	3	10	S barley	2016-05-24	2	MD	10.2219	4.30394	20.1902	1.14	0.48
2016	PHEP	3	10	S barley	2016-05-24	3	1.49725e-07	10.2219	4.30394	20.1902	1.14	0.48
2016	PHEP	1	1	W wheat	2016-06-09	1	3.90389e-08	9.49173	3.60334	19.0108	1.08	0.41
2016	PHEP	1	1	W wheat	2016-06-09	2	1.20439e-08	9.49173	3.60334	19.0108	1.08	0.41
2016	PHEP	1	1	W wheat	2016-06-09	3	7.87778e-09	9.49173	3.60334	19.0108	1.08	0.41
2016	L-GHG	1	4	Bare soil	2016-06-09	1	MD	8.71106	15.7503	19.0807	0.99	1.79
2016	L-GHG	1	4	Bare soil	2016-06-09	2	6.96361e-09	8.71106	15.7503	19.0807	0.99	1.79
2016	L-GHG	1	4	Bare soil	2016-06-09	3	3.07611e-09	8.71106	15.7503	19.0807	0.99	1.79
2016	L-GHG	2	6	W wheat	2016-06-09	1	1.38186e-08	13.1629	4.29989	18.9209	1.5	0.49
2016	L-GHG	2	6	W wheat	2016-06-09	2	MD	13.1629	4.29989	18.9209	1.5	0.49
2016	L-GHG	2	6	W wheat	2016-06-09	3	1.51558e-07	13.1629	4.29989	18.9209	1.5	0.49
2016	PHEP	2	7	W faba bean	2016-06-09	1	4.72361e-08	7.87168	6.03495	18.725	0.9	0.69
2016	PHEP	2	7	W faba bean	2016-06-09	2	3.04556e-08	7.87168	6.03495	18.725	0.9	0.69
2016	PHEP	2	7	W faba bean	2016-06-09	3	1.37628e-08	7.87168	6.03495	18.725	0.9	0.69
2016	L-GHG	3	9	W pea	2016-06-09	1	8.82722e-09	8.67198	4.2046	18.8148	0.99	0.48
2016	L-GHG	3	9	W pea	2016-06-09	2	7.82417e-09	8.67198	4.2046	18.8148	0.99	0.48
2016	L-GHG	3	9	W pea	2016-06-09	3	7.7625e-09	8.67198	4.2046	18.8148	0.99	0.48
2016	PHEP	3	10	S barley	2016-06-09	1	5.59222e-09	6.63766	1.92143	18.6399	0.76	0.22
2016	PHEP	3	10	S barley	2016-06-09	2	4.33667e-09	6.63766	1.92143	18.6399	0.76	0.22
2016	PHEP	3	10	S barley	2016-06-09	3	5.02278e-09	6.63766	1.92143	18.6399	0.76	0.22
2016	PHEP	1	1	W wheat	2016-07-11	1	3.73167e-09	24.9598	6.10128	12.7418	3.15	0.77
2016	PHEP	1	1	W wheat	2016-07-11	2	1.17067e-08	24.9598	6.10128	12.7418	3.15	0.77
2016	PHEP	1	1	W wheat	2016-07-11	3	5.99667e-09	24.9598	6.10128	12.7418	3.15	0.77
2016	L-GHG	1	4	Buckwheat	2016-07-11	1	0	6.98218	40.7294	15.6729	0.84	4.9
2016	L-GHG	1	4	Buckwheat	2016-07-11	2	MD	6.98218	40.7294	15.6729	0.84	4.9
2016	L-GHG	1	4	Buckwheat	2016-07-11	3	4.72944e-09	6.98218	40.7294	15.6729	0.84	4.9
2016	L-GHG	2	6	W wheat	2016-07-11	1	MD	7.57765	1.31449	11.2208	0.98	0.17
2016	L-GHG	2	6	W wheat	2016-07-11	2	MD	7.57765	1.31449	11.2208	0.98	0.17
2016	L-GHG	2	6	W wheat	2016-07-11	3	MD	7.57765	1.31449	11.2208	0.98	0.17
2016	PHEP	2	7	W faba bean	2016-07-11	1	1.61322e-08	6.87737	23.1403	14.0289	0.85	2.86
2016	PHEP	2	7	W faba bean	2016-07-11	2	2.69372e-09	6.87737	23.1403	14.0289	0.85	2.86
2016	PHEP	2	7	W faba bean	2016-07-11	3	3.35278e-09	6.87737	23.1403	14.0289	0.85	2.86
2016	L-GHG	3	9	W pea	2016-07-11	1	2.29956e-08	10.5311	21.0622	14.5759	1.29	2.58
2016	L-GHG	3	9	W pea	2016-07-11	2	MD	10.5311	21.0622	14.5759	1.29	2.58
2016	L-GHG	3	9	W pea	2016-07-11	3	MD	10.5311	21.0622	14.5759	1.29	2.58
2016	PHEP	3	10	S barley	2016-07-11	1	MD	7.92269	2.85217	12.7336	1	0.36
2016	PHEP	3	10	S barley	2016-07-11	2	MD	7.92269	2.85217	12.7336	1	0.36
2016	PHEP	3	10	S barley	2016-07-11	3	2.90139e-08	7.92269	2.85217	12.7336	1	0.36
2016	PHEP	1	1	Bare soil	2016-08-05	1	2.76619e-09	7.47181	16.1111	11.6298	0.96	2.07
2016	PHEP	1	1	Bare soil	2016-08-05	2	2.22336e-09	7.47181	16.1111	11.6298	0.96	2.07
2016	PHEP	1	1	Bare soil	2016-08-05	3	3.35667e-09	7.47181	16.1111	11.6298	0.96	2.07
2016	L-GHG	1	4	Buckwheat	2016-08-05	1	7.15667e-10	3.0334	5.76346	10.0014	0.4	0.76
2016	L-GHG	1	4	Buckwheat	2016-08-05	2	8.11417e-10	3.0334	5.76346	10.0014	0.4	0.76
2016	L-GHG	1	4	Buckwheat	2016-08-05	3	MD	3.0334	5.76346	10.0014	0.4	0.76
2016	L-GHG	2	6	Bare soil	2016-08-05	1	1.97983e-09	4.3725	8.04227	11.8288	0.56	1.03
2016	L-GHG	2	6	Bare soil	2016-08-05	2	4.08694e-09	4.3725	8.04227	11.8288	0.56	1.03
2016	L-GHG	2	6	Bare soil	2016-08-05	3	4.26417e-08	4.3725	8.04227	11.8288	0.56	1.03
2016	PHEP	2	7	W faba bean	2016-08-05	1	9.7975e-10	4.64782	27.5718	12.3805	0.59	3.5
2016	PHEP	2	7	W faba bean	2016-08-05	2	9.17028e-10	4.64782	27.5718	12.3805	0.59	3.5
2016	PHEP	2	7	W faba bean	2016-08-05	3	9.23639e-10	4.64782	27.5718	12.3805	0.59	3.5
2016	L-GHG	3	9	W rapeseed	2016-08-05	1	7.07111e-09	8.10116	36.2547	13.4944	1.01	4.52
2016	L-GHG	3	9	W rapeseed	2016-08-05	2	MD	8.10116	36.2547	13.4944	1.01	4.52
2016	L-GHG	3	9	W rapeseed	2016-08-05	3	1.64814e-09	8.10116	36.2547	13.4944	1.01	4.52
2016	PHEP	3	10	S barley	2016-08-05	1	2.67717e-09	7.18614	11.876	9.84208	0.95	1.57
2016	PHEP	3	10	S barley	2016-08-05	2	1.20856e-09	7.18614	11.876	9.84208	0.95	1.57
2016	PHEP	3	10	S barley	2016-08-05	3	2.88306e-09	7.18614	11.876	9.84208	0.95	1.57
2016	PHEP	1	1	W rapeseed	2016-09-06	1	7.32278e-09	9.51236	40.5211	9.21824	1.27	5.41
2016	PHEP	1	1	W rapeseed	2016-09-06	2	3.50694e-09	9.51236	40.5211	9.21824	1.27	5.41
2016	PHEP	1	1	W rapeseed	2016-09-06	3	4.41639e-09	9.51236	40.5211	9.21824	1.27	5.41
2016	L-GHG	1	4	Buckwheat	2016-09-06	1	3.21417e-09	9.98124	37.5985	9.34188	1.33	5.01
2016	L-GHG	1	4	Buckwheat	2016-09-06	2	MD	9.98124	37.5985	9.34188	1.33	5.01
2016	L-GHG	1	4	Buckwheat	2016-09-06	3	4.99139e-10	9.98124	37.5985	9.34188	1.33	5.01
2016	L-GHG	2	6	Bare soil	2016-09-06	1	3.96417e-09	7.49756	24.592	9.28172	1	3.28
2016	L-GHG	2	6	Bare soil	2016-09-06	2	3.25861e-09	7.49756	24.592	9.28172	1	3.28
2016	L-GHG	2	6	Bare soil	2016-09-06	3	2.73806e-08	7.49756	24.592	9.28172	1	3.28
2016	PHEP	2	7	W faba bean	2016-09-06	1	1.96503e-09	24.9118	122.008	9.33223	3.32	16.26
2016	PHEP	2	7	W faba bean	2016-09-06	2	2.50008e-09	24.9118	122.008	9.33223	3.32	16.26
2016	PHEP	2	7	W faba bean	2016-09-06	3	3.34972e-09	24.9118	122.008	9.33223	3.32	16.26
2016	L-GHG	3	9	W rapeseed	2016-09-06	1	7.55917e-09	11.1794	99.3979	10.18	1.47	13.07
2016	L-GHG	3	9	W rapeseed	2016-09-06	2	2.91111e-09	11.1794	99.3979	10.18	1.47	13.07
2016	L-GHG	3	9	W rapeseed	2016-09-06	3	1.49153e-09	11.1794	99.3979	10.18	1.47	13.07
2016	PHEP	3	10	Bare soil	2016-09-06	1	1.69592e-09	11.7389	19.5401	8.70525	1.58	2.63
2016	PHEP	3	10	Bare soil	2016-09-06	2	MD	11.7389	19.5401	8.70525	1.58	2.63
2016	PHEP	3	10	Bare soil	2016-09-06	3	1.12439e-09	11.7389	19.5401	8.70525	1.58	2.63
2016	PHEP	2	7	W faba bean	2016-09-23	1	5.81056e-10	6.36677	54.8163	11.4791	0.82	7.06
2016	PHEP	2	7	W faba bean	2016-09-23	2	1.39661e-09	6.36677	54.8163	11.4791	0.82	7.06
2016	PHEP	2	7	W faba bean	2016-09-23	3	1.15739e-09	6.36677	54.8163	11.4791	0.82	7.06
2016	L-GHG	3	9	W rapeseed	2016-09-23	1	0	5.86607	101.071	12.7682	0.74	12.75
2016	L-GHG	3	9	W rapeseed	2016-09-23	2	0	5.86607	101.071	12.7682	0.74	12.75
2016	L-GHG	3	9	W rapeseed	2016-09-23	3	0	5.86607	101.071	12.7682	0.74	12.75
2016	PHEP	3	10	Bare soil	2016-09-23	1	0	4.61587	23.5409	10.9029	0.6	3.06
2016	PHEP	3	10	Bare soil	2016-09-23	2	0	4.61587	23.5409	10.9029	0.6	3.06
2016	PHEP	3	10	Bare soil	2016-09-23	3	0	4.61587	23.5409	10.9029	0.6	3.06
2016	PHEP	2	7	W faba bean	2016-10-03	1	1.92264e-09	6.75953	84.2999	11.5211	0.87	10.85
2016	PHEP	2	7	W faba bean	2016-10-03	2	5.16e-09	6.75953	84.2999	11.5211	0.87	10.85
2016	PHEP	2	7	W faba bean	2016-10-03	3	1.41733e-09	6.75953	84.2999	11.5211	0.87	10.85
2016	L-GHG	3	9	W rapeseed	2016-10-03	1	MD	6.84494	104.877	12.3024	0.87	13.33
2016	L-GHG	3	9	W rapeseed	2016-10-03	2	3.05167e-09	6.84494	104.877	12.3024	0.87	13.33
2016	L-GHG	3	9	W rapeseed	2016-10-03	3	1.34467e-09	6.84494	104.877	12.3024	0.87	13.33
2016	PHEP	3	10	Bare soil	2016-10-03	1	0	6.68481	22.7437	10.8261	0.87	2.96
2016	PHEP	3	10	Bare soil	2016-10-03	2	0	6.68481	22.7437	10.8261	0.87	2.96
2016	PHEP	3	10	Bare soil	2016-10-03	3	0	6.68481	22.7437	10.8261	0.87	2.96
2016	PHEP	1	1	W rapeseed	2016-10-13	2	0	4.66138	79.6319	11.5162	0.6	10.25
2016	PHEP	1	1	W rapeseed	2016-10-13	1	0	4.66138	79.6319	11.5162	0.6	10.25
2016	PHEP	1	1	W rapeseed	2016-10-13	2	0	4.66138	79.6319	11.5162	0.6	10.25
2016	L-GHG	1	4	Bare soil	2016-10-13	3	0	3.87532	6.26013	8.9001	0.52	0.84
2016	L-GHG	1	4	Bare soil	2016-10-13	1	0	3.87532	6.26013	8.9001	0.52	0.84
2016	L-GHG	1	4	Bare soil	2016-10-13	2	0	3.87532	6.26013	8.9001	0.52	0.84
2016	L-GHG	2	6	Bare soil	2016-10-13	3	1.96753e-09	5.772	47.112	11.7647	0.74	6.04
2016	L-GHG	2	6	Bare soil	2016-10-13	1	4.17917e-10	5.772	47.112	11.7647	0.74	6.04
2016	L-GHG	2	6	Bare soil	2016-10-13	2	3.05917e-09	5.772	47.112	11.7647	0.74	6.04
2016	PHEP	2	7	W faba bean	2016-10-13	3	0	4.44941	42.8831	10.7257	0.58	5.59
2016	PHEP	2	7	W faba bean	2016-10-13	1	0	4.44941	42.8831	10.7257	0.58	5.59
2016	PHEP	2	7	W faba bean	2016-10-13	2	0	4.44941	42.8831	10.7257	0.58	5.59
2016	L-GHG	3	9	W rapeseed	2016-10-13	3	1.26892e-09	5.44997	113.265	12.5444	0.69	14.34
2016	L-GHG	3	9	W rapeseed	2016-10-13	1	0	5.44997	113.265	12.5444	0.69	14.34
2016	L-GHG	3	9	W rapeseed	2016-10-13	2	0	5.44997	113.265	12.5444	0.69	14.34
2016	PHEP	3	10	Bare soil	2016-10-13	3	0	6.85991	24.1621	10.3211	0.9	3.17
2016	PHEP	3	10	Bare soil	2016-10-13	1	0	6.85991	24.1621	10.3211	0.9	3.17
2016	PHEP	3	10	Bare soil	2016-10-13	2	0	6.85991	24.1621	10.3211	0.9	3.17
2016	PHEP	2	7	W faba bean	2016-10-24	3	1.53631e-09	4.97487	95.533	11.5505	0.64	12.29
2016	PHEP	2	7	W faba bean	2016-10-24	2	3.88722e-09	4.97487	95.533	11.5505	0.64	12.29
2016	PHEP	2	7	W faba bean	2016-10-24	3	1.89331e-09	4.97487	95.533	11.5505	0.64	12.29
2016	L-GHG	3	9	W rapeseed	2016-10-24	1	6.64833e-09	6.88364	112.023	14.8085	0.84	13.67
2016	L-GHG	3	9	W rapeseed	2016-10-24	2	4.54611e-09	6.88364	112.023	14.8085	0.84	13.67
2016	L-GHG	3	9	W rapeseed	2016-10-24	3	5.33611e-09	6.88364	112.023	14.8085	0.84	13.67
2016	PHEP	3	10	Bare soil	2016-10-24	1	2.85556e-09	4.6741	14.6561	12.7299	0.59	1.85
2016	PHEP	3	10	Bare soil	2016-10-24	2	2.04919e-09	4.6741	14.6561	12.7299	0.59	1.85
2016	PHEP	3	10	Bare soil	2016-10-24	3	1.56106e-09	4.6741	14.6561	12.7299	0.59	1.85
