# Supplementary material for: Nitrous oxide fluxes and soil nitrogen contents over eight years in four cropping systems designed to meet both environmental and production goals: A French field nitrogen data set
Source: Data Brief. 2021 Aug 16;38:107303. doi: 10.1016/j.dib.2021.107303 (PMC8379275; doi:10.1016/j.dib.2021.107303)
Supplement: Supplementary file 2 [file mmc2.xlsx]

## Sheet: data
Year	Cropping system	Replicate	Plot	Sample	Crop species	Period	Date (DD/MM/YYYY)	Soil layer (cm)	Soil bulk density	Soil N-NH4 content (kgN. ha-1)	Soil N-NO3 content (kgN.ha-1)	Soil moisture ((wet soil biomass - dry soil biomass)/ dry soil biomass)*100)	Soil N-NH4 content (mgN.l-1)	Soil N-NO3 content (mgN.l-1)
2009	PHEP	1	1	1	S barley	BW	2008-12-12	00- 30	1.3	21.9586	4.13082	20.7884	2.02	0.38
2009	PHEP	1	1	1	S barley	BW	2008-12-12	30-60	1.4	10.1621	6.77474	18.6637	0.9	0.6
2009	PHEP	1	1	1	S barley	BW	2008-12-12	60-90	1.4	3.0311	5.62919	16.1418	0.28	0.52
2009	PHEP	1	1	1	S barley	BW	2008-12-12	90-120	1.4	2.14559	4.18391	15.5947	0.2	0.39
2009	PHEP	1	1	1	S barley	BW	2008-12-12	120-150	1.4	0.415033	6.74429	13.5555	0.04	0.65
2009	PHEP	1	1	2	S barley	BW	2008-12-12	00- 30	1.3	9.19157	4.09745	21.8655	0.83	0.37
2009	PHEP	1	1	2	S barley	BW	2008-12-12	30-60	1.4	8.65579	4.66957	19.1748	0.76	0.41
2009	PHEP	1	1	2	S barley	BW	2008-12-12	60-90	1.4	2.9304	3.14746	16.2975	0.27	0.29
2009	PHEP	1	1	2	S barley	BW	2008-12-12	90-120	1.4	1.06216	4.67351	14.9891	0.1	0.44
2009	PHEP	1	1	2	S barley	BW	2008-12-12	120-150	1.4	0.626398	5.21999	13.9343	0.06	0.5
2009	PHEP	1	1	1	S barley	PW	2009-02-25	00- 30	1.3	1.72935	13.2944	20.4538	0.16	1.23
2009	PHEP	1	1	1	S barley	PW	2009-02-25	30-60	1.4	2.9378	18.5425	19.4682	0.256667	1.62
2009	PHEP	1	1	1	S barley	PW	2009-02-25	60-90	1.4	2.42815	12.8879	18.2182	0.216667	1.15
2009	PHEP	1	1	1	S barley	PW	2009-02-25	90-120	1.4	1.0836	6.3895	18.2331	0.0966667	0.57
2009	PHEP	1	1	1	S barley	PW	2009-02-25	120-150	1.4	0.617488	4.68564	16.5389	0.0566667	0.43
2009	PHEP	1	1	2	S barley	PW	2009-02-25	00- 30	1.3	2.24633	19.3474	20.7817	0.206667	1.78
2009	PHEP	1	1	2	S barley	PW	2009-02-25	30-60	1.4	4.2821	17.7347	19.0668	0.376667	1.56
2009	PHEP	1	1	2	S barley	PW	2009-02-25	60-90	1.4	2.09869	11.5803	18.4097	0.186667	1.03
2009	PHEP	1	1	2	S barley	PW	2009-02-25	90-120	1.4	1.20125	10.9239	18.5085	0.106667	0.97
2009	PHEP	1	1	2	S barley	PW	2009-02-25	120-150	1.4	0.727036	8.28821	16.5869	0.0666667	0.76
2009	PHEP	1	1	1	S barley	PH	2009-07-17	00- 30	1.3	9.74	13.2734	10.8073	1.05667	1.44
2009	PHEP	1	1	1	S barley	PH	2009-07-17	30-60	1.4	4.28534	2.41051	11.5403	0.426667	0.24
2009	PHEP	1	1	1	S barley	PH	2009-07-17	60-90	1.4	1.74608	0.523825	14.1484	0.166667	0.05
2009	PHEP	1	1	1	S barley	PH	2009-07-17	90-120	1.4	1.21995	5.75119	14.0326	0.116667	0.55
2009	PHEP	1	1	1	S barley	PH	2009-07-17	120-150	1.4	0.278143	3.44202	13.8778	0.0266667	0.33
2009	PHEP	1	1	2	S barley	PH	2009-07-17	00- 30	1.3	8.79328	10.624	9.32592	0.976667	1.18
2009	PHEP	1	1	2	S barley	PH	2009-07-17	30-60	1.4	3.73423	1.7845	10.7262	0.376667	0.18
2009	PHEP	1	1	2	S barley	PH	2009-07-17	60-90	1.4	2.03834	0.725511	13.488	0.196667	0.07
2009	PHEP	1	1	2	S barley	PH	2009-07-17	90-120	1.4	1.45423	3.72426	15.0985	0.136667	0.35
2009	PHEP	1	1	2	S barley	PH	2009-07-17	120-150	1.4	0.280391	5.67791	14.371	0.0266667	0.54
2009	No-Pest	1	2	1	Maize	BW	2008-12-12	00- 30	1.3	8.17319	7.4204	20.1594	0.76	0.69
2009	No-Pest	1	2	1	Maize	BW	2008-12-12	30-60	1.4	5.60651	3.02752	18.251	0.5	0.27
2009	No-Pest	1	2	1	Maize	BW	2008-12-12	60-90	1.4	2.73317	1.6399	16.7366	0.25	0.15
2009	No-Pest	1	2	1	Maize	BW	2008-12-12	90-120	1.4	0.93328	5.91077	13.5196	0.09	0.57
2009	No-Pest	1	2	1	Maize	BW	2008-12-12	120-150	1.4	0.202041	8.88979	11.9006	0.02	0.88
2009	No-Pest	1	2	2	Maize	BW	2008-12-12	00- 30	1.3	11.1963	5.21016	21.9243	1.01	0.47
2009	No-Pest	1	2	2	Maize	BW	2008-12-12	30-60	1.4	7.8194	5.21293	18.8796	0.69	0.46
2009	No-Pest	1	2	2	Maize	BW	2008-12-12	60-90	1.4	3.09989	5.09267	17.4908	0.28	0.46
2009	No-Pest	1	2	2	Maize	BW	2008-12-12	90-120	1.4	2.08616	3.96371	13.8804	0.2	0.38
2009	No-Pest	1	2	2	Maize	BW	2008-12-12	120-150	1.4	0.613085	5.10904	12.6098	0.06	0.5
2009	No-Pest	1	2	1	Maize	PW	2009-02-25	00- 30	1.3	2.8424	7.5433	21.1182	0.26	0.69
2009	No-Pest	1	2	1	Maize	PW	2009-02-25	30-60	1.4	4.1955	8.84457	18.9147	0.37	0.78
2009	No-Pest	1	2	1	Maize	PW	2009-02-25	60-90	1.4	1.55825	1.78085	17.81	0.14	0.16
2009	No-Pest	1	2	1	Maize	PW	2009-02-25	90-120	1.4	0.776074	3.21516	17.5758	0.07	0.29
2009	No-Pest	1	2	1	Maize	PW	2009-02-25	120-150	1.4	0.431027	8.18951	15.8635	0.04	0.76
2009	No-Pest	1	2	2	Maize	PW	2009-02-25	00- 30	1.3	6.38679	7.79405	20.5437	0.59	0.72
2009	No-Pest	1	2	2	Maize	PW	2009-02-25	30-60	1.4	3.39934	7.25193	18.8727	0.3	0.64
2009	No-Pest	1	2	2	Maize	PW	2009-02-25	60-90	1.4	1.55445	4.88543	17.6645	0.14	0.44
2009	No-Pest	1	2	2	Maize	PW	2009-02-25	90-120	1.4	0.54808	4.05579	16.8953	0.05	0.37
2009	No-Pest	1	2	2	Maize	PW	2009-02-25	120-150	1.4	0.317047	3.69888	14.6817	0.03	0.35
2009	No-Pest	1	2	1	Maize	PH	2009-10-01	00- 30	1.3	3.55144	69.6787	7.91191	0.403333	7.91333
2009	No-Pest	1	2	1	Maize	PH	2009-10-01	30-60	1.4	2.09763	8.2922	10.2094	0.213333	0.843333
2009	No-Pest	1	2	1	Maize	PH	2009-10-01	60-90	1.4	0.727241	2.90896	10.7454	0.0733333	0.293333
2009	No-Pest	1	2	1	Maize	PH	2009-10-01	90-120	1.4	0.424391	6.69232	9.95914	0.0433333	0.683333
2009	No-Pest	1	2	1	Maize	PH	2009-10-01	120-150	1.4	-0.166975	8.24856	11.383	-0.0166667	0.823333
2009	No-Pest	1	2	2	Maize	PH	2009-10-01	00- 30	1.3	5.84956	73.4478	8.97355	0.653333	8.20333
2009	No-Pest	1	2	2	Maize	PH	2009-10-01	30-60	1.4	1.21828	8.92309	10.4984	0.123333	0.903333
2009	No-Pest	1	2	2	Maize	PH	2009-10-01	60-90	1.4	0.72962	5.20684	10.9501	0.0733333	0.523333
2009	No-Pest	1	2	2	Maize	PH	2009-10-01	90-120	1.4	0.224821	4.56065	8.92775	0.0233333	0.473333
2009	No-Pest	1	2	2	Maize	PH	2009-10-01	120-150	1.4	-0.0656965	8.40915	10.3489	-0.00666667	0.853333
2009	L-EN	1	3	1	W flax	BW	2008-12-12	00- 30	1.3	2.92271	4.71287	21.266	0.266667	0.43
2009	L-EN	1	3	1	W flax	BW	2008-12-12	30-60	1.4	2.56567	75.3853	18.8098	0.226667	6.66
2009	L-EN	1	3	1	W flax	BW	2008-12-12	60-90	1.4	2.07668	41.0515	17.7817	0.186667	3.69
2009	L-EN	1	3	1	W flax	BW	2008-12-12	90-120	1.4	0.807082	8.31646	14.4438	0.0766667	0.79
2009	L-EN	1	3	1	W flax	BW	2008-12-12	120-150	1.4	0.365691	12.8657	11.1011	0.0366667	1.29
2009	L-EN	1	3	2	W flax	BW	2008-12-12	00- 30	1.3	10.5286	5.33689	20.9011	0.966667	0.49
2009	L-EN	1	3	2	W flax	BW	2008-12-12	30-60	1.4	3.70193	38.077	18.8794	0.326667	3.36
2009	L-EN	1	3	2	W flax	BW	2008-12-12	60-90	1.4	2.18199	25.5182	17.6195	0.196667	2.3
2009	L-EN	1	3	2	W flax	BW	2008-12-12	90-120	1.4	0.700447	6.61923	14.3248	0.0666667	0.63
2009	L-EN	1	3	2	W flax	BW	2008-12-12	120-150	1.4	0.358916	9.69073	9.92676	0.0366667	0.99
2009	L-EN	1	3	1	W flax	PW	2009-02-25	00- 30	1.3	4.15429	11.3696	21.1184	0.38	1.04
2009	L-EN	1	3	1	W flax	PW	2009-02-25	30-60	1.4	3.26313	17.3284	18.4581	0.29	1.54
2009	L-EN	1	3	1	W flax	PW	2009-02-25	60-90	1.4	2.10784	40.6036	17.6141	0.19	3.66
2009	L-EN	1	3	1	W flax	PW	2009-02-25	90-120	1.4	0.993254	48.1176	17.302	0.09	4.36
2009	L-EN	1	3	1	W flax	PW	2009-02-25	120-150	1.4	0.424771	19.5395	14.9756	0.04	1.84
2009	L-EN	1	3	2	W flax	PW	2009-02-25	00- 30	1.3	1.29539	9.82337	20.3806	0.12	0.91
2009	L-EN	1	3	2	W flax	PW	2009-02-25	30-60	1.4	4.63812	13.2356	18.7751	0.41	1.17
2009	L-EN	1	3	2	W flax	PW	2009-02-25	60-90	1.4	2.44595	25.4601	17.7435	0.22	2.29
2009	L-EN	1	3	2	W flax	PW	2009-02-25	90-120	1.4	0.776527	37.2733	17.6107	0.07	3.36
2009	L-EN	1	3	2	W flax	PW	2009-02-25	120-150	1.4	0.31397	7.63994	14.0851	0.03	0.73
2009	L-EN	1	3	1	W flax	PH	2009-07-23	00- 30	1.3	5.13763	13.22	12.0175	0.546667	1.40667
2009	L-EN	1	3	1	W flax	PH	2009-07-23	30-60	1.4	2.71011	2.02442	9.9716	0.276667	0.206667
2009	L-EN	1	3	1	W flax	PH	2009-07-23	60-90	1.4	1.38077	1.58283	11.9077	0.136667	0.156667
2009	L-EN	1	3	1	W flax	PH	2009-07-23	90-120	1.4	1.2811	24.8465	11.9738	0.126667	2.45667
2009	L-EN	1	3	1	W flax	PH	2009-07-23	120-150	1.4	0.665486	22.3271	11.1568	0.0666667	2.23667
2009	L-EN	1	3	2	W flax	PH	2009-07-23	00- 30	1.3	5.3795	12.4401	10.4793	0.586667	1.35667
2009	L-EN	1	3	2	W flax	PH	2009-07-23	30-60	1.4	2.83229	3.3263	10.512	0.286667	0.336667
2009	L-EN	1	3	2	W flax	PH	2009-07-23	60-90	1.4	1.40315	7.04997	12.9049	0.136667	0.686667
2009	L-EN	1	3	2	W flax	PH	2009-07-23	90-120	1.4	0.770331	13.2296	11.5653	0.0766667	1.31667
2009	L-EN	1	3	2	W flax	PH	2009-07-23	120-150	1.4	0.858741	10.0737	10.6925	0.0866667	1.01667
2009	L-GHG	1	4	1	W wheat	BW	2008-12-12	00- 30	1.3	2.54708	16.5739	20.2035	0.236667	1.54
2009	L-GHG	1	4	1	W wheat	BW	2008-12-12	30-60	1.4	2.88126	51.8627	18.3181	0.256667	4.62
2009	L-GHG	1	4	1	W wheat	BW	2008-12-12	60-90	1.4	1.62754	50.047	17.6303	0.146667	4.51
2009	L-GHG	1	4	1	W wheat	BW	2008-12-12	90-120	1.4	1.34493	20.5986	14.9674	0.126667	1.94
2009	L-GHG	1	4	1	W wheat	BW	2008-12-12	120-150	1.4	0.788128	12.2331	12.983	0.0766667	1.19
2009	L-GHG	1	4	2	W wheat	BW	2008-12-12	00- 30	1.3	1.68175	5.90402	20.0524	0.156667	0.55
2009	L-GHG	1	4	2	W wheat	BW	2008-12-12	30-60	1.4	2.9985	61.057	18.4169	0.266667	5.43
2009	L-GHG	1	4	2	W wheat	BW	2008-12-12	60-90	1.4	2.07892	53.1239	17.8462	0.186667	4.77
2009	L-GHG	1	4	2	W wheat	BW	2008-12-12	90-120	1.4	1.15537	6.17402	16.1766	0.106667	0.57
2009	L-GHG	1	4	2	W wheat	BW	2008-12-12	120-150	1.4	0.374597	2.96272	12.5989	0.0366667	0.29
2009	L-GHG	1	4	1	W wheat	PW	2009-02-25	00- 30	1.3	1.72363	9.15678	20.26	0.16	0.85
2009	L-GHG	1	4	1	W wheat	PW	2009-02-25	30-60	1.4	2.69721	13.2613	18.3852	0.24	1.18
2009	L-GHG	1	4	1	W wheat	PW	2009-02-25	60-90	1.4	2.42695	39.7137	17.2771	0.22	3.6
2009	L-GHG	1	4	1	W wheat	PW	2009-02-25	90-120	1.4	1.32216	31.7318	17.2033	0.12	2.88
2009	L-GHG	1	4	1	W wheat	PW	2009-02-25	120-150	1.4	0.75123	14.166	15.6166	0.07	1.32
2009	L-GHG	1	4	2	W wheat	PW	2009-02-25	00- 30	1.3	1.39425	7.0785	20	0.13	0.66
2009	L-GHG	1	4	2	W wheat	PW	2009-02-25	30-60	1.4	2.02817	10.4789	18.5396	0.18	0.93
2009	L-GHG	1	4	2	W wheat	PW	2009-02-25	60-90	1.4	2.20681	28.9092	17.2905	0.2	2.62
2009	L-GHG	1	4	2	W wheat	PW	2009-02-25	90-120	1.4	1.33069	34.2652	17.5881	0.12	3.09
2009	L-GHG	1	4	2	W wheat	PW	2009-02-25	120-150	1.4	0.535702	9.21408	15.5159	0.05	0.86
2009	L-GHG	1	4	1	W wheat	PH	2009-07-23	00- 30	1.3	4.7938	15.0792	10.0149	0.526667	1.65667
2009	L-GHG	1	4	1	W wheat	PH	2009-07-23	30-60	1.4	3.05423	3.82582	8.99193	0.316667	0.396667
2009	L-GHG	1	4	1	W wheat	PH	2009-07-23	60-90	1.4	1.18242	3.81752	12.1033	0.116667	0.376667
2009	L-GHG	1	4	1	W wheat	PH	2009-07-23	90-120	1.4	0.887345	12.9689	12.7339	0.0866667	1.26667
2009	L-GHG	1	4	1	W wheat	PH	2009-07-23	120-150	1.4	0.884103	11.0853	12.5072	0.0866667	1.08667
2009	L-GHG	1	4	2	W wheat	PH	2009-07-23	00- 30	1.3	4.16927	10.834	10.2058	0.456667	1.18667
2009	L-GHG	1	4	2	W wheat	PH	2009-07-23	30-60	1.4	3.08485	1.91585	9.6231	0.316667	0.196667
2009	L-GHG	1	4	2	W wheat	PH	2009-07-23	60-90	1.4	1.37073	-0.133729	11.4528	0.136667	-0.0133333
2009	L-GHG	1	4	2	W wheat	PH	2009-07-23	90-120	1.4	0.561898	0.363581	10.7386	0.0566667	0.0366667
2009	L-GHG	1	4	2	W wheat	PH	2009-07-23	120-150	1.4	0.47173	4.21187	11.9404	0.0466667	0.416667
2009	L-EN	2	5	1	S oat	BW	2008-12-12	00- 30	1.3	9.41991	3.13997	20.5567	0.87	0.29
2009	L-EN	2	5	1	S oat	BW	2008-12-12	30-60	1.4	6.82867	3.91809	18.1528	0.61	0.35
2009	L-EN	2	5	1	S oat	BW	2008-12-12	60-90	1.4	2.50665	0.544924	16.5479	0.23	0.05
2009	L-EN	2	5	1	S oat	BW	2008-12-12	90-120	1.4	1.5079	0	15.8355	0.14	0
2009	L-EN	2	5	1	S oat	BW	2008-12-12	120-150	1.4	0.457618	1.28133	5.63467	0.05	0.14
2009	L-EN	2	5	2	S oat	BW	2008-12-12	00- 30	1.3	12.4542	6.6641	21.0779	1.14	0.61
2009	L-EN	2	5	2	S oat	BW	2008-12-12	30-60	1.4	9.65646	4.08979	19.0259	0.85	0.36
2009	L-EN	2	5	2	S oat	BW	2008-12-12	60-90	1.4	3.56376	2.11598	17.8444	0.32	0.19
2009	L-EN	2	5	2	S oat	BW	2008-12-12	90-120	1.4	1.27708	0.532118	15.1078	0.12	0.05
2009	L-EN	2	5	2	S oat	BW	2008-12-12	120-150	1.4	0.624183	2.91285	13.7166	0.06	0.28
2009	L-EN	2	5	1	S oat	PW	2009-02-25	00- 30	1.3	2.77699	11.9014	20.5133	0.256667	1.1
2009	L-EN	2	5	1	S oat	PW	2009-02-25	30-60	1.4	5.65352	19.351	19.1422	0.496667	1.7
2009	L-EN	2	5	1	S oat	PW	2009-02-25	60-90	1.4	2.31384	11.084	18.1605	0.206667	0.99
2009	L-EN	2	5	1	S oat	PW	2009-02-25	90-120	1.4	0.745523	1.90108	18.0906	0.0666667	0.17
2009	L-EN	2	5	1	S oat	PW	2009-02-25	120-150	1.4	0.62362	1.43066	17.1328	0.0566667	0.13
2009	L-EN	2	5	2	S oat	PW	2009-02-25	00- 30	1.3	1.69513	15.9054	20.5162	0.156667	1.47
2009	L-EN	2	5	2	S oat	PW	2009-02-25	30-60	1.4	4.21688	21.9661	19.7482	0.366667	1.91
2009	L-EN	2	5	2	S oat	PW	2009-02-25	60-90	1.4	2.74916	19.3927	17.8898	0.246667	1.74
2009	L-EN	2	5	2	S oat	PW	2009-02-25	90-120	1.4	0.747314	13.1154	18.2333	0.0666667	1.17
2009	L-EN	2	5	2	S oat	PW	2009-02-25	120-150	1.4	0.510661	5.25251	16.7917	0.0466667	0.48
2009	L-EN	2	5	1	S oat	PH	2009-08-03	00- 30	1.3	6.71024	6.53519	7.52809	0.766667	0.746667
2009	L-EN	2	5	1	S oat	PH	2009-08-03	30-60	1.4	3.36138	-0.129284	9.32828	0.346667	-0.0133333
2009	L-EN	2	5	1	S oat	PH	2009-08-03	60-90	1.4	1.17669	-0.134479	11.8013	0.116667	-0.0133333
2009	L-EN	2	5	1	S oat	PH	2009-08-03	90-120	1.4	0.707421	-0.12303	6.16081	0.0766667	-0.0133333
2009	L-EN	2	5	1	S oat	PH	2009-08-03	120-150	1.4	0.37984	1.83014	13.4573	0.0366667	0.176667
2009	L-EN	2	5	2	S oat	PH	2009-08-03	00- 30	1.3	4.97008	3.54156	8.79536	0.556667	0.396667
2009	L-EN	2	5	2	S oat	PH	2009-08-03	30-60	1.4	2.60681	-0.13034	9.8424	0.266667	-0.0133333
2009	L-EN	2	5	2	S oat	PH	2009-08-03	60-90	1.4	1.0739	-0.134238	11.6894	0.106667	-0.0133333
2009	L-EN	2	5	2	S oat	PH	2009-08-03	90-120	1.4	0.573443	-0.134928	12.0087	0.0566667	-0.0133333
2009	L-EN	2	5	2	S oat	PH	2009-08-03	120-150	1.4	0.68408	1.81281	12.8703	0.0666667	0.176667
2009	L-GHG	2	6	1	W rapeseed	BW	2008-12-12	00- 30	1.3	3.31083	5.72198	20.3875	0.306667	0.53
2009	L-GHG	2	6	1	W rapeseed	BW	2008-12-12	30-60	1.4	2.66799	2.59283	18.5688	0.236667	0.23
2009	L-GHG	2	6	1	W rapeseed	BW	2008-12-12	60-90	1.4	1.41473	7.92996	18.0165	0.126667	0.71
2009	L-GHG	2	6	1	W rapeseed	BW	2008-12-12	90-120	1.4	0.280838	7.4773	14.4685	0.0266667	0.71
2009	L-GHG	2	6	1	W rapeseed	BW	2008-12-12	120-150	1.4	0.172184	8.88469	13.289	0.0166667	0.86
2009	L-GHG	2	6	2	W rapeseed	BW	2008-12-12	00- 30	1.3	2.93911	5.06997	21.5906	0.266667	0.46
2009	L-GHG	2	6	2	W rapeseed	BW	2008-12-12	30-60	1.4	2.5783	11.9436	19.1004	0.226667	1.05
2009	L-GHG	2	6	2	W rapeseed	BW	2008-12-12	60-90	1.4	1.62776	13.7619	17.6381	0.146667	1.24
2009	L-GHG	2	6	2	W rapeseed	BW	2008-12-12	90-120	1.4	0.387254	2.00668	14.6426	0.0366667	0.19
2009	L-GHG	2	6	2	W rapeseed	BW	2008-12-12	120-150	1.4	0.0679823	2.65131	12.4838	0.00666667	0.26
2009	L-GHG	2	6	1	W rapeseed	PW	2009-02-25	00- 30	1.3	3.50267	15.3331	19.9861	0.326667	1.43
2009	L-GHG	2	6	1	W rapeseed	PW	2009-02-25	30-60	1.4	4.08432	9.4682	17.8567	0.366667	0.85
2009	L-GHG	2	6	1	W rapeseed	PW	2009-02-25	60-90	1.4	1.85409	9.78959	17.7789	0.166667	0.88
2009	L-GHG	2	6	1	W rapeseed	PW	2009-02-25	90-120	1.4	0.732842	18.2478	17.0651	0.0666667	1.66
2009	L-GHG	2	6	1	W rapeseed	PW	2009-02-25	120-150	1.4	0.401048	8.53138	16.7639	0.0366667	0.78
2009	L-GHG	2	6	2	W rapeseed	PW	2009-02-25	00- 30	1.3	2.4531	13.8528	20.5299	0.226667	1.28
2009	L-GHG	2	6	2	W rapeseed	PW	2009-02-25	30-60	1.4	2.56054	9.26314	18.6914	0.226667	0.82
2009	L-GHG	2	6	2	W rapeseed	PW	2009-02-25	60-90	1.4	1.96522	15.6846	17.7753	0.176667	1.41
2009	L-GHG	2	6	2	W rapeseed	PW	2009-02-25	90-120	1.4	0.964839	10.6875	17.823	0.0866667	0.96
2009	L-GHG	2	6	2	W rapeseed	PW	2009-02-25	120-150	1.4	0.505133	4.76268	16.1357	0.0466667	0.44
2009	L-GHG	2	6	1	W rapeseed	PH	2009-07-17	00- 30	1.3	7.90955	7.84576	13.1275	0.826667	0.82
2009	L-GHG	2	6	1	W rapeseed	PH	2009-07-17	30-60	1.4	4.07731	1.43905	12.977	0.396667	0.14
2009	L-GHG	2	6	1	W rapeseed	PH	2009-07-17	60-90	1.4	2.44074	0	13.1811	0.236667	0
2009	L-GHG	2	6	1	W rapeseed	PH	2009-07-17	90-120	1.4	1.34527	0	10.2784	0.136667	0
2009	L-GHG	2	6	1	W rapeseed	PH	2009-07-17	120-150	1.4	0.471593	0	11.9224	0.0466667	0
2009	L-GHG	2	6	2	W rapeseed	PH	2009-07-17	00- 30	1.3	6.76172	1.76797	11.398	0.726667	0.19
2009	L-GHG	2	6	2	W rapeseed	PH	2009-07-17	30-60	1.4	4.33916	-0.101699	12.3167	0.426667	-0.01
2009	L-GHG	2	6	2	W rapeseed	PH	2009-07-17	60-90	1.4	1.50392	0	12.827	0.146667	0
2009	L-GHG	2	6	2	W rapeseed	PH	2009-07-17	90-120	1.4	1.35639	0	10.7955	0.136667	0
2009	L-GHG	2	6	2	W rapeseed	PH	2009-07-17	120-150	1.4	0.16406	0	10.2794	0.0166667	0
2009	PHEP	2	7	1	W wheat	BW	2008-12-12	00- 30	1.3	1.69784	9.42844	20.6095	0.156667	0.87
2009	PHEP	2	7	1	W wheat	BW	2008-12-12	30-60	1.4	2.43765	49.053	18.4503	0.216667	4.36
2009	PHEP	2	7	1	W wheat	BW	2008-12-12	60-90	1.4	1.85752	16.6062	17.8891	0.166667	1.49
2009	PHEP	2	7	1	W wheat	BW	2008-12-12	90-120	1.4	0.812	3.91878	14.8148	0.0766667	0.37
2009	PHEP	2	7	1	W wheat	BW	2008-12-12	120-150	1.4	0.265029	6.65886	10.8823	0.0266667	0.67
2009	PHEP	2	7	2	W wheat	BW	2008-12-12	00- 30	1.3	1.60101	10.8068	21.0312	0.146667	0.99
2009	PHEP	2	7	2	W wheat	BW	2008-12-12	30-60	1.4	2.01001	54.3841	19.1137	0.176667	4.78
2009	PHEP	2	7	2	W wheat	BW	2008-12-12	60-90	1.4	1.86253	18.4391	18.0498	0.166667	1.65
2009	PHEP	2	7	2	W wheat	BW	2008-12-12	90-120	1.4	0.829182	7.7871	16.0863	0.0766667	0.72
2009	PHEP	2	7	2	W wheat	BW	2008-12-12	120-150	1.4	0.365558	8.37461	11.0783	0.0366667	0.84
2009	PHEP	2	7	1	W wheat	PW	2009-02-25	00- 30	1.3	1.36019	7.83896	20.0727	0.126667	0.73
2009	PHEP	2	7	1	W wheat	PW	2009-02-25	30-60	1.4	2.11692	17.4646	18.9223	0.186667	1.54
2009	PHEP	2	7	1	W wheat	PW	2009-02-25	60-90	1.4	1.95818	29.8161	17.5611	0.176667	2.69
2009	PHEP	2	7	1	W wheat	PW	2009-02-25	90-120	1.4	1.28706	34.7505	17.2789	0.116667	3.15
2009	PHEP	2	7	1	W wheat	PW	2009-02-25	120-150	1.4	0.590143	7.81072	13.7831	0.0566667	0.75
2009	PHEP	2	7	2	W wheat	PW	2009-02-25	00- 30	1.3	4.81861	10.3564	20.3428	0.446667	0.96
2009	PHEP	2	7	2	W wheat	PW	2009-02-25	30-60	1.4	3.81413	19.1462	18.862	0.336667	1.69
2009	PHEP	2	7	2	W wheat	PW	2009-02-25	60-90	1.4	2.42459	31.6689	18.131	0.216667	2.83
2009	PHEP	2	7	2	W wheat	PW	2009-02-25	90-120	1.4	1.19521	39.5541	18.2091	0.106667	3.53
2009	PHEP	2	7	2	W wheat	PW	2009-02-25	120-150	1.4	0.487642	10.9719	13.9901	0.0466667	1.05
2009	PHEP	2	7	1	W wheat	PH	2009-07-23	00- 30	1.3	5.92327	11.4124	11.3876	0.636667	1.22667
2009	PHEP	2	7	1	W wheat	PH	2009-07-23	30-60	1.4	3.53731	1.25624	10.7503	0.356667	0.126667
2009	PHEP	2	7	1	W wheat	PH	2009-07-23	60-90	1.4	1.93873	1.73101	13.6161	0.186667	0.166667
2009	PHEP	2	7	1	W wheat	PH	2009-07-23	90-120	1.4	1.06588	11.5581	11.2214	0.106667	1.15667
2009	PHEP	2	7	1	W wheat	PH	2009-07-23	120-150	1.4	0.368575	12.1295	11.5916	0.0366667	1.20667
2009	PHEP	2	7	2	W wheat	PH	2009-07-23	00- 30	1.3	5.77348	11.4845	11.7807	0.616667	1.22667
2009	PHEP	2	7	2	W wheat	PH	2009-07-23	30-60	1.4	2.96481	6.6625	11.2285	0.296667	0.666667
2009	PHEP	2	7	2	W wheat	PH	2009-07-23	60-90	1.4	1.32344	0.592065	13.9826	0.126667	0.0566667
2009	PHEP	2	7	2	W wheat	PH	2009-07-23	90-120	1.4	0.915971	4.82646	14.6855	0.0866667	0.456667
2009	PHEP	2	7	2	W wheat	PH	2009-07-23	120-150	1.4	0.875247	12.2871	11.882	0.0866667	1.21667
2009	No-Pest	2	8	1	S faba bean	BW	2008-12-12	00- 30	1.3	15.0908	9.77101	20.7139	1.39	0.9
2009	No-Pest	2	8	1	S faba bean	BW	2008-12-12	30-60	1.4	6.66272	43.59	18.6716	0.59	3.86
2009	No-Pest	2	8	1	S faba bean	BW	2008-12-12	60-90	1.4	2.43392	23.5647	17.4488	0.22	2.13
2009	No-Pest	2	8	1	S faba bean	BW	2008-12-12	90-120	1.4	1.29463	4.31543	15.936	0.12	0.4
2009	No-Pest	2	8	1	S faba bean	BW	2008-12-12	120-150	1.4	0.499882	4.59891	11.2528	0.05	0.46
2009	No-Pest	2	8	2	S faba bean	BW	2008-12-12	00- 30	1.3	8.5886	9.13915	21.5346	0.78	0.83
2009	No-Pest	2	8	2	S faba bean	BW	2008-12-12	30-60	1.4	7.27722	33.923	18.1591	0.65	3.03
2009	No-Pest	2	8	2	S faba bean	BW	2008-12-12	60-90	1.4	3.95112	36.8771	16.9705	0.36	3.36
2009	No-Pest	2	8	2	S faba bean	BW	2008-12-12	90-120	1.4	2.03195	4.38474	15.4049	0.19	0.41
2009	No-Pest	2	8	2	S faba bean	BW	2008-12-12	120-150	1.4	0.829109	1.65822	13.4845	0.08	0.16
2009	No-Pest	2	8	1	S faba bean	PW	2009-02-25	00- 30	1.3	1.87997	14.8979	19.5398	0.176667	1.4
2009	No-Pest	2	8	1	S faba bean	PW	2009-02-25	30-60	1.4	3.03874	29.9696	19.2063	0.266667	2.63
2009	No-Pest	2	8	1	S faba bean	PW	2009-02-25	60-90	1.4	2.7429	43.1451	17.7539	0.246667	3.88
2009	No-Pest	2	8	1	S faba bean	PW	2009-02-25	90-120	1.4	1.1904	36.0469	17.9689	0.106667	3.23
2009	No-Pest	2	8	1	S faba bean	PW	2009-02-25	120-150	1.4	0.505372	9.74647	16.1644	0.0466667	0.9
2009	No-Pest	2	8	2	S faba bean	PW	2009-02-25	00- 30	1.3	4.25744	18.7828	20.0439	0.396667	1.75
2009	No-Pest	2	8	2	S faba bean	PW	2009-02-25	30-60	1.4	7.28696	30.2161	19.4656	0.636667	2.64
2009	No-Pest	2	8	2	S faba bean	PW	2009-02-25	60-90	1.4	2.64097	41.4	17.9635	0.236667	3.71
2009	No-Pest	2	8	2	S faba bean	PW	2009-02-25	90-120	1.4	1.2908	52.0008	17.4528	0.116667	4.7
2009	No-Pest	2	8	2	S faba bean	PW	2009-02-25	120-150	1.4	0.7394	20.8511	17.5986	0.0666667	1.88
2009	No-Pest	2	8	1	S faba bean	PH	2009-08-12	00- 30	1.3	5.90295	15.7807	8.58601	0.663333	1.77333
2009	No-Pest	2	8	1	S faba bean	PH	2009-08-12	30-60	1.4	1.89417	3.46175	9.98334	0.193333	0.353333
2009	No-Pest	2	8	1	S faba bean	PH	2009-08-12	60-90	1.4	0.541322	7.64618	12.1939	0.0533333	0.753333
2009	No-Pest	2	8	1	S faba bean	PH	2009-08-12	90-120	1.4	0.339705	12.5691	12.4462	0.0333333	1.23333
2009	No-Pest	2	8	1	S faba bean	PH	2009-08-12	120-150	1.4	-0.166498	6.32692	11.2043	-0.0166667	0.633333
2009	No-Pest	2	8	2	S faba bean	PH	2009-08-12	00- 30	1.3	6.44949	16.0792	8.71036	0.723333	1.80333
2009	No-Pest	2	8	2	S faba bean	PH	2009-08-12	30-60	1.4	1.9659	5.15646	9.14575	0.203333	0.533333
2009	No-Pest	2	8	2	S faba bean	PH	2009-08-12	60-90	1.4	0.957315	24.856	12.8447	0.0933333	2.42333
2009	No-Pest	2	8	2	S faba bean	PH	2009-08-12	90-120	1.4	0.247976	20.5466	15.023	0.0233333	1.93333
2009	No-Pest	2	8	2	S faba bean	PH	2009-08-12	120-150	1.4	0.137573	8.90783	13.2109	0.0133333	0.863333
2009	L-GHG	3	9	1	Maize	BW	2008-12-12	00- 30	1.3	4.471	1.35257	22.8814	0.396667	0.12
2009	L-GHG	3	9	1	Maize	BW	2008-12-12	30-60	1.4	4.69188	3.92272	19.936	0.406667	0.34
2009	L-GHG	3	9	1	Maize	BW	2008-12-12	60-90	1.4	4.38749	7.6781	16.9343	0.4	0.7
2009	L-GHG	3	9	1	Maize	BW	2008-12-12	90-120	1.4	1.16112	5.70003	14.6087	0.11	0.54
2009	L-GHG	3	9	1	Maize	BW	2008-12-12	120-150	1.4	0.5725	3.91208	8.30806	0.06	0.41
2009	L-GHG	3	9	2	Maize	BW	2008-12-12	00- 30	1.3	9.48888	4.47177	20.982	0.87	0.41
2009	L-GHG	3	9	2	Maize	BW	2008-12-12	30-60	1.4	6.24592	5.33742	19.0034	0.55	0.47
2009	L-GHG	3	9	2	Maize	BW	2008-12-12	60-90	1.4	3.08233	4.73358	17.1506	0.28	0.43
2009	L-GHG	3	9	2	Maize	BW	2008-12-12	90-120	1.4	1.02059	4.69473	12.5361	0.1	0.46
2009	L-GHG	3	9	2	Maize	BW	2008-12-12	120-150	1.4	0.501516	6.21879	11.4566	0.05	0.62
2009	L-GHG	3	9	1	Maize	PW	2009-02-25	00- 30	1.3	9.13388	7.25024	19.6545	0.856667	0.68
2009	L-GHG	3	9	1	Maize	PW	2009-02-25	30-60	1.4	6.18973	11.3227	18.8284	0.546667	1
2009	L-GHG	3	9	1	Maize	PW	2009-02-25	60-90	1.4	2.30787	4.91352	18.0066	0.206667	0.44
2009	L-GHG	3	9	1	Maize	PW	2009-02-25	90-120	1.4	0.52142	5.8101	18.0396	0.0466667	0.52
2009	L-GHG	3	9	1	Maize	PW	2009-02-25	120-150	1.4	0.0723916	4.23491	16.3277	0.00666667	0.39
2009	L-GHG	3	9	2	Maize	PW	2009-02-25	00- 30	1.3	8.02655	17.6297	20.1357	0.746667	1.64
2009	L-GHG	3	9	2	Maize	PW	2009-02-25	30-60	1.4	3.58153	14.3638	18.7627	0.316667	1.27
2009	L-GHG	3	9	2	Maize	PW	2009-02-25	60-90	1.4	1.29961	5.12416	17.859	0.116667	0.46
2009	L-GHG	3	9	2	Maize	PW	2009-02-25	90-120	1.4	0.724256	3.58507	16.356	0.0666667	0.33
2009	L-GHG	3	9	2	Maize	PW	2009-02-25	120-150	1.4	0.49932	4.27988	15.4346	0.0466667	0.4
2009	L-GHG	3	9	1	Maize	PH	2009-10-01	00- 30	1.3	26.2524	60.0309	8.51564	2.95333	6.75333
2009	L-GHG	3	9	1	Maize	PH	2009-10-01	30-60	1.4	2.26725	9.84634	9.46186	0.233333	1.01333
2009	L-GHG	3	9	1	Maize	PH	2009-10-01	60-90	1.4	0.925967	3.40623	10.7716	0.0933333	0.343333
2009	L-GHG	3	9	1	Maize	PH	2009-10-01	90-120	1.4	0.534246	5.84331	11.3744	0.0533333	0.583333
2009	L-GHG	3	9	1	Maize	PH	2009-10-01	120-150	1.4	0.0335015	5.76226	11.5818	0.00333333	0.573333
2009	L-GHG	3	9	2	Maize	PH	2009-10-01	00- 30	1.3	15.7168	73.9196	8.68745	1.76333	8.29333
2009	L-GHG	3	9	2	Maize	PH	2009-10-01	30-60	1.4	2.58151	7.48311	10.0206	0.263333	0.763333
2009	L-GHG	3	9	2	Maize	PH	2009-10-01	60-90	1.4	1.19852	3.23925	9.46811	0.123333	0.333333
2009	L-GHG	3	9	2	Maize	PH	2009-10-01	90-120	1.4	0.129005	4.19267	9.19173	0.0133333	0.433333
2009	L-GHG	3	9	2	Maize	PH	2009-10-01	120-150	1.4	1.52592	12.9703	10.9646	0.153333	1.30333
2009	PHEP	3	10	1	W rapeseed	BW	2008-12-12	00- 30	1.3	2.26219	5.36358	21.1913	0.206667	0.49
2009	PHEP	3	10	1	W rapeseed	BW	2008-12-12	30-60	1.4	2.56903	8.38714	18.8874	0.226667	0.74
2009	PHEP	3	10	1	W rapeseed	BW	2008-12-12	60-90	1.4	1.62223	9.95457	17.4346	0.146667	0.9
2009	PHEP	3	10	1	W rapeseed	BW	2008-12-12	90-120	1.4	0.606774	3.53356	15.4803	0.0566667	0.33
2009	PHEP	3	10	1	W rapeseed	BW	2008-12-12	120-150	1.4	0.06955	5.0076	13.8904	0.00666667	0.48
2009	PHEP	3	10	2	W rapeseed	BW	2008-12-12	00- 30	1.3	3.13218	6.44647	21.0858	0.286667	0.59
2009	PHEP	3	10	2	W rapeseed	BW	2008-12-12	30-60	1.4	3.15906	11.1899	19.3254	0.276667	0.98
2009	PHEP	3	10	2	W rapeseed	BW	2008-12-12	60-90	1.4	1.30872	22.5474	18.2753	0.116667	2.01
2009	PHEP	3	10	2	W rapeseed	BW	2008-12-12	90-120	1.4	0.503159	7.1161	15.8989	0.0466667	0.66
2009	PHEP	3	10	2	W rapeseed	BW	2008-12-12	120-150	1.4	0.0678181	10.1727	12.3339	0.00666667	1
2009	PHEP	3	10	1	W rapeseed	PW	2009-02-25	00- 30	1.3	2.58407	11.4645	21.0452	0.236667	1.05
2009	PHEP	3	10	1	W rapeseed	PW	2009-02-25	30-60	1.4	3.94271	7.05138	19.0917	0.346667	0.62
2009	PHEP	3	10	1	W rapeseed	PW	2009-02-25	60-90	1.4	1.86854	6.27831	18.2416	0.166667	0.56
2009	PHEP	3	10	1	W rapeseed	PW	2009-02-25	90-120	1.4	0.970808	9.74542	18.1905	0.0866667	0.87
2009	PHEP	3	10	1	W rapeseed	PW	2009-02-25	120-150	1.4	0.401934	8.87908	16.8966	0.0366667	0.81
2009	PHEP	3	10	2	W rapeseed	PW	2009-02-25	00- 30	1.3	1.4886	16.5562	20.9044	0.136667	1.52
2009	PHEP	3	10	2	W rapeseed	PW	2009-02-25	30-60	1.4	5.7458	15.7631	18.9209	0.506667	1.39
2009	PHEP	3	10	2	W rapeseed	PW	2009-02-25	60-90	1.4	2.30013	6.23261	17.8064	0.206667	0.56
2009	PHEP	3	10	2	W rapeseed	PW	2009-02-25	90-120	1.4	0.85203	10.4466	17.7193	0.0766667	0.94
2009	PHEP	3	10	2	W rapeseed	PW	2009-02-25	120-150	1.4	0.527976	10.0693	18.7818	0.0466667	0.89
2009	PHEP	3	10	1	W rapeseed	PH	2009-07-17	00- 30	1.3	5.69785	5.82105	10.9573	0.616667	0.63
2009	PHEP	3	10	1	W rapeseed	PH	2009-07-17	30-60	1.4	3.23175	2.27542	10.5947	0.326667	0.23
2009	PHEP	3	10	1	W rapeseed	PH	2009-07-17	60-90	1.4	2.22588	0	12.9432	0.216667	0
2009	PHEP	3	10	1	W rapeseed	PH	2009-07-17	90-120	1.4	0.661857	0	10.8145	0.0666667	0
2009	PHEP	3	10	1	W rapeseed	PH	2009-07-17	120-150	1.4	0.450812	0	9.09263	0.0466667	0
2009	PHEP	3	10	2	W rapeseed	PH	2009-07-17	00- 30	1.3	7.62623	6.91029	11.6196	0.816667	0.74
2009	PHEP	3	10	2	W rapeseed	PH	2009-07-17	30-60	1.4	3.71209	0.886959	10.3528	0.376667	0.09
2009	PHEP	3	10	2	W rapeseed	PH	2009-07-17	60-90	1.4	1.09108	0	12.6751	0.106667	0
2009	PHEP	3	10	2	W rapeseed	PH	2009-07-17	90-120	1.4	0.988121	0	12.6331	0.0966667	0
2009	PHEP	3	10	2	W rapeseed	PH	2009-07-17	120-150	1.4	0.920971	0	8.21199	0.0966667	0
2009	No-Pest	3	11	1	W wheat	BW	2008-12-12	00- 30	1.3	7.33429	23.9831	21.484	0.666667	2.18
2009	No-Pest	3	11	1	W wheat	BW	2008-12-12	30-60	1.4	12.8779	57.8937	18.8641	1.13667	5.11
2009	No-Pest	3	11	1	W wheat	BW	2008-12-12	60-90	1.4	2.85694	20.147	17.8132	0.256667	1.81
2009	No-Pest	3	11	1	W wheat	BW	2008-12-12	90-120	1.4	1.6958	9.09238	16.1357	0.156667	0.84
2009	No-Pest	3	11	1	W wheat	BW	2008-12-12	120-150	1.4	0.463743	6.3599	10.8744	0.0466667	0.64
2009	No-Pest	3	11	2	W wheat	BW	2008-12-12	00- 30	1.3	7.33429	23.9831	21.484	0.666667	2.18
2009	No-Pest	3	11	2	W wheat	BW	2008-12-12	30-60	1.4	12.8779	57.8937	18.8641	1.13667	5.11
2009	No-Pest	3	11	2	W wheat	BW	2008-12-12	60-90	1.4	2.85694	20.147	17.8132	0.256667	1.81
2009	No-Pest	3	11	2	W wheat	BW	2008-12-12	90-120	1.4	1.6958	9.09238	16.1357	0.156667	0.84
2009	No-Pest	3	11	2	W wheat	BW	2008-12-12	120-150	1.4	0.463743	6.3599	10.8744	0.0466667	0.64
2009	No-Pest	3	11	1	W wheat	PW	2009-02-25	00- 30	1.3	1.79891	12.5204	20.3728	0.166667	1.16
2009	No-Pest	3	11	1	W wheat	PW	2009-02-25	30-60	1.4	4.04308	25.2787	18.8967	0.356667	2.23
2009	No-Pest	3	11	1	W wheat	PW	2009-02-25	60-90	1.4	2.97	41.0973	17.8483	0.266667	3.69
2009	No-Pest	3	11	1	W wheat	PW	2009-02-25	90-120	1.4	1.02012	25.9602	14.5932	0.0966667	2.46
2009	No-Pest	3	11	1	W wheat	PW	2009-02-25	120-150	1.4	0.508372	9.80431	16.5213	0.0466667	0.9
2009	No-Pest	3	11	2	W wheat	PW	2009-02-25	00- 30	1.3	1.04135	10.234	20.2594	0.0966667	0.95
2009	No-Pest	3	11	2	W wheat	PW	2009-02-25	30-60	1.4	1.76866	27.5459	18.6536	0.156667	2.44
2009	No-Pest	3	11	2	W wheat	PW	2009-02-25	60-90	1.4	2.06617	39.4047	17.4785	0.186667	3.56
2009	No-Pest	3	11	2	W wheat	PW	2009-02-25	90-120	1.4	0.947646	37.7236	16.7458	0.0866667	3.45
2009	No-Pest	3	11	2	W wheat	PW	2009-02-25	120-150	1.4	0.385183	13.5514	14.3148	0.0366667	1.29
2009	No-Pest	3	11	1	W wheat	PH	2009-07-23	00- 30	1.3	8.72804	8.07577	11.4856	0.936667	0.866667
2009	No-Pest	3	11	1	W wheat	PH	2009-07-23	30-60	1.4	3.19991	0.261217	9.97194	0.326667	0.0266667
2009	No-Pest	3	11	1	W wheat	PH	2009-07-23	60-90	1.4	1.60661	-0.136733	12.8326	0.156667	-0.0133333
2009	No-Pest	3	11	1	W wheat	PH	2009-07-23	90-120	1.4	2.17167	-0.140108	14.3329	0.206667	-0.0133333
2009	No-Pest	3	11	1	W wheat	PH	2009-07-23	120-150	1.4	1.07605	1.68133	11.814	0.106667	0.166667
2009	No-Pest	3	11	2	W wheat	PH	2009-07-23	00- 30	1.3	4.92718	7.64025	11.7341	0.526667	0.816667
2009	No-Pest	3	11	2	W wheat	PH	2009-07-23	30-60	1.4	3.01669	0.372849	12.3089	0.296667	0.0366667
2009	No-Pest	3	11	2	W wheat	PH	2009-07-23	60-90	1.4	1.60887	-0.146261	16.939	0.146667	-0.0133333
2009	No-Pest	3	11	2	W wheat	PH	2009-07-23	90-120	1.4	0.973196	3.59076	11.6877	0.0966667	0.356667
2009	No-Pest	3	11	2	W wheat	PH	2009-07-23	120-150	1.4	0.465339	10.6363	11.0894	0.0466667	1.06667
2009	L-EN	3	12	1	W faba bean	BW	2008-12-12	00- 30	1.3	2.34275	20.8685	20.4769	0.216667	1.93
2009	L-EN	3	12	1	W faba bean	BW	2008-12-12	30-60	1.4	2.0091	43.7832	19.0869	0.176667	3.85
2009	L-EN	3	12	1	W faba bean	BW	2008-12-12	60-90	1.4	1.75454	35.5014	18.1774	0.156667	3.17
2009	L-EN	3	12	1	W faba bean	BW	2008-12-12	90-120	1.4	0.951458	7.24572	16.9871	0.0866667	0.66
2009	L-EN	3	12	1	W faba bean	BW	2008-12-12	120-150	1.4	0.469408	6.03525	11.6332	0.0466667	0.6
2009	L-EN	3	12	2	W faba bean	BW	2008-12-12	00- 30	1.3	2.60284	29.1445	21.4656	0.236667	2.65
2009	L-EN	3	12	2	W faba bean	BW	2008-12-12	30-60	1.4	2.1246	27.0887	19.1364	0.186667	2.38
2009	L-EN	3	12	2	W faba bean	BW	2008-12-12	60-90	1.4	1.96902	18.2785	17.8907	0.176667	1.64
2009	L-EN	3	12	2	W faba bean	BW	2008-12-12	90-120	1.4	0.826459	4.41976	15.8873	0.0766667	0.41
2009	L-EN	3	12	2	W faba bean	BW	2008-12-12	120-150	1.4	0.2729	8.90336	12.7046	0.0266667	0.87
2009	L-EN	3	12	1	W faba bean	PW	2009-02-25	00- 30	1.3	1.02971	10.3326	19.5995	0.0966667	0.97
2009	L-EN	3	12	1	W faba bean	PW	2009-02-25	30-60	1.4	2.23358	24.6451	19.0084	0.196667	2.17
2009	L-EN	3	12	1	W faba bean	PW	2009-02-25	60-90	1.4	1.96108	41.6267	17.6495	0.176667	3.75
2009	L-EN	3	12	1	W faba bean	PW	2009-02-25	90-120	1.4	1.18364	37.2846	17.6288	0.106667	3.36
2009	L-EN	3	12	1	W faba bean	PW	2009-02-25	120-150	1.4	0.609133	15.4791	15.7157	0.0566667	1.44
2009	L-EN	3	12	2	W faba bean	PW	2009-02-25	00- 30	1.3	1.24493	10.1373	19.7025	0.116667	0.95
2009	L-EN	3	12	2	W faba bean	PW	2009-02-25	30-60	1.4	1.42671	22.3017	18.5178	0.126667	1.98
2009	L-EN	3	12	2	W faba bean	PW	2009-02-25	60-90	1.4	1.51521	31.9302	17.5763	0.136667	2.88
2009	L-EN	3	12	2	W faba bean	PW	2009-02-25	90-120	1.4	1.17666	34.5276	17.275	0.106667	3.13
2009	L-EN	3	12	2	W faba bean	PW	2009-02-25	120-150	1.4	0.390502	11.7151	15.1518	0.0366667	1.1
2009	L-EN	3	12	1	W faba bean	PH	2009-08-03	00- 30	1.3	11.805	17.3585	10.0284	1.29667	1.90667
2009	L-EN	3	12	1	W faba bean	PH	2009-08-03	30-60	1.4	2.20147	5.45287	12.2601	0.216667	0.536667
2009	L-EN	3	12	1	W faba bean	PH	2009-08-03	60-90	1.4	1.07713	23.091	11.8765	0.106667	2.28667
2009	L-EN	3	12	1	W faba bean	PH	2009-08-03	90-120	1.4	0.712641	21.1298	15.3773	0.0666667	1.97667
2009	L-EN	3	12	1	W faba bean	PH	2009-08-03	120-150	1.4	1.39809	11.5258	12.6817	0.136667	1.12667
2009	L-EN	3	12	2	W faba bean	PH	2009-08-03	00- 30	1.3	5.12832	15.3548	9.65236	0.566667	1.69667
2009	L-EN	3	12	2	W faba bean	PH	2009-08-03	30-60	1.4	1.66591	2.76541	11.2392	0.166667	0.276667
2009	L-EN	3	12	2	W faba bean	PH	2009-08-03	60-90	1.4	1.19283	20.3122	12.6472	0.116667	1.98667
2009	L-EN	3	12	2	W faba bean	PH	2009-08-03	90-120	1.4	0.794228	21.0988	13.4586	0.0766667	2.03667
2009	L-EN	3	12	2	W faba bean	PH	2009-08-03	120-150	1.4	0.580771	11.8546	12.7961	0.0566667	1.15667
2010	PHEP	1	1	1	W faba bean	BW	2009-12-01	00- 30	1.3	10.523	49.5479	19.1758	0.995	4.685
2010	PHEP	1	1	1	W faba bean	BW	2009-12-01	30-60	1.4	1.93787	26.6588	14.1394	0.185	2.545
2010	PHEP	1	1	1	W faba bean	BW	2009-12-01	60-90	1.4	0	2.57098	14.2495	0	0.245
2010	PHEP	1	1	1	W faba bean	BW	2009-12-01	90-120	1.4	0	3.41423	14.3167	0	0.325
2010	PHEP	1	1	1	W faba bean	BW	2009-12-01	120-150	1.4	0	2.5602	13.9919	0	0.245
2010	PHEP	1	1	2	W faba bean	BW	2009-12-01	00- 30	1.3	5.80586	49.6961	19.604	0.545	4.665
2010	PHEP	1	1	2	W faba bean	BW	2009-12-01	30-60	1.4	2.93824	49.7365	15.3483	0.275	4.655
2010	PHEP	1	1	2	W faba bean	BW	2009-12-01	60-90	1.4	0	6.62275	14.8441	0	0.625
2010	PHEP	1	1	2	W faba bean	BW	2009-12-01	90-120	1.4	0	5.4567	14.8392	0	0.515
2010	PHEP	1	1	2	W faba bean	BW	2009-12-01	120-150	1.4	0	7.53593	13.6654	0	0.725
2010	PHEP	1	1	1	W faba bean	PW	2010-02-22	00- 30	1.3	0.860336	11.9372	20.1594	0.08	1.11
2010	PHEP	1	1	1	W faba bean	PW	2010-02-22	30-60	1.4	2.12549	17.4514	18.1114	0.19	1.56
2010	PHEP	1	1	1	W faba bean	PW	2010-02-22	60-90	1.4	1.11417	39.8874	17.8711	0.1	3.58
2010	PHEP	1	1	1	W faba bean	PW	2010-02-22	90-120	1.4	0	16.305	17.1973	0	1.48
2010	PHEP	1	1	1	W faba bean	PW	2010-02-22	120-150	1.4	0	9.01726	15.6335	0	0.84
2010	PHEP	1	1	2	W faba bean	PW	2010-02-22	00- 30	1.3	1.29044	10.6462	20.1567	0.12	0.99
2010	PHEP	1	1	2	W faba bean	PW	2010-02-22	30-60	1.4	1.92042	17.8486	18.6918	0.17	1.58
2010	PHEP	1	1	2	W faba bean	PW	2010-02-22	60-90	1.4	1.0014	27.3717	17.7906	0.09	2.46
2010	PHEP	1	1	2	W faba bean	PW	2010-02-22	90-120	1.4	0.671912	26.5405	18.174	0.06	2.37
2010	PHEP	1	1	2	W faba bean	PW	2010-02-22	120-150	1.4	0	11.1556	16.7592	0	1.02
2010	PHEP	1	1	1	W faba bean	PH	2010-07-27	00- 30	1.3	3.73523	17.9291	4.10231	0.45	2.16
2010	PHEP	1	1	1	W faba bean	PH	2010-07-27	30-60	1.4	1.40294	11.5242	11.3987	0.14	1.15
2010	PHEP	1	1	1	W faba bean	PH	2010-07-27	60-90	1.4	0.738187	31.9529	14.5503	0.07	3.03
2010	PHEP	1	1	1	W faba bean	PH	2010-07-27	90-120	1.4	0.750996	28.6452	15.5978	0.07	2.67
2010	PHEP	1	1	1	W faba bean	PH	2010-07-27	120-150	1.4	0.471558	10.6572	7.56478	0.05	1.13
2010	PHEP	1	1	2	W faba bean	PH	2010-07-27	00- 30	1.3	5.69836	6.28495	4.72261	0.68	0.75
2010	PHEP	1	1	2	W faba bean	PH	2010-07-27	30-60	1.4	1.59702	4.49163	11.1512	0.16	0.45
2010	PHEP	1	1	2	W faba bean	PH	2010-07-27	60-90	1.4	1.14391	15.8068	13.6941	0.11	1.52
2010	PHEP	1	1	2	W faba bean	PH	2010-07-27	90-120	1.4	0.51369	11.3012	12.9462	0.05	1.1
2010	PHEP	1	1	2	W faba bean	PH	2010-07-27	120-150	1.4	0	9.94033	14.0724	0	0.95
2010	No-Pest	1	2	1	W wheat	BW	2009-12-01	00- 30	1.3	3.3217	75.4501	19.0036	0.315	7.155
2010	No-Pest	1	2	1	W wheat	BW	2009-12-01	30-60	1.4	0.975581	19.6657	12.9189	0.095	1.915
2010	No-Pest	1	2	1	W wheat	BW	2009-12-01	60-90	1.4	0	2.3611	11.5618	0	0.235
2010	No-Pest	1	2	1	W wheat	BW	2009-12-01	90-120	1.4	0	5.04897	11.2549	0	0.505
2010	No-Pest	1	2	1	W wheat	BW	2009-12-01	120-150	1.4	0	2.66124	11.5318	0	0.265
2010	No-Pest	1	2	2	W wheat	BW	2009-12-01	00- 30	1.3	4.16615	75.9926	19.0155	0.395	7.205
2010	No-Pest	1	2	2	W wheat	BW	2009-12-01	30-60	1.4	0.461519	21.4863	12.8388	0.045	2.095
2010	No-Pest	1	2	2	W wheat	BW	2009-12-01	60-90	1.4	-1.04915	2.34809	11.2169	-0.105	0.235
2010	No-Pest	1	2	2	W wheat	BW	2009-12-01	90-120	1.4	0	4.34986	9.83879	0	0.445
2010	No-Pest	1	2	2	W wheat	BW	2009-12-01	120-150	1.4	0	2.94785	11.2221	0	0.295
2010	No-Pest	1	2	1	W wheat	PW	2009-12-01	00- 30	1.3	0	7.59679	19.8614	0	0.71
2010	No-Pest	1	2	1	W wheat	PW	2009-12-01	30-60	1.4	1.9088	21.5582	18.3314	0.17	1.92
2010	No-Pest	1	2	1	W wheat	PW	2009-12-01	60-90	1.4	0	36.9808	17.6758	0	3.33
2010	No-Pest	1	2	1	W wheat	PW	2009-12-01	90-120	1.4	0	17.8774	15.829	0	1.66
2010	No-Pest	1	2	1	W wheat	PW	2009-12-01	120-150	1.4	0	6.02235	13.6001	0	0.58
2010	No-Pest	1	2	2	W wheat	PW	2010-02-22	00- 30	1.3	1.39701	11.7134	20.1159	0.13	1.09
2010	No-Pest	1	2	2	W wheat	PW	2010-02-22	30-60	1.4	2.51087	24.819	9.07241	0.26	2.57
2010	No-Pest	1	2	2	W wheat	PW	2010-02-22	60-90	1.4	1.66051	52.9148	17.4855	0.15	4.78
2010	No-Pest	1	2	2	W wheat	PW	2010-02-22	90-120	1.4	0	15.1738	14.9285	0	1.43
2010	No-Pest	1	2	2	W wheat	PW	2010-02-22	120-150	1.4	0	9.08374	12.5392	0	0.89
2010	No-Pest	1	2	1	W wheat	PH	2010-07-26	00- 30	1.3	5.39702	17.9258	13.5737	0.56	1.86
2010	No-Pest	1	2	1	W wheat	PH	2010-07-26	30-60	1.4	1.37513	1.6698	10.1435	0.14	0.17
2010	No-Pest	1	2	1	W wheat	PH	2010-07-26	60-90	1.4	1.58998	0.397495	10.8746	0.16	0.04
2010	No-Pest	1	2	1	W wheat	PH	2010-07-26	90-120	1.4	0.777179	0	9.44849	0.08	0
2010	No-Pest	1	2	1	W wheat	PH	2010-07-26	120-150	1.4	0.469851	2.72514	7.33264	0.05	0.29
2010	No-Pest	1	2	2	W wheat	PH	2010-07-26	00- 30	1.3	6.09046	19.7449	14.7437	0.62	2.01
2010	No-Pest	1	2	2	W wheat	PH	2010-07-26	30-60	1.4	2.8389	4.3073	9.93127	0.29	0.44
2010	No-Pest	1	2	2	W wheat	PH	2010-07-26	60-90	1.4	1.39384	0.9956	10.9918	0.14	0.1
2010	No-Pest	1	2	2	W wheat	PH	2010-07-26	90-120	1.4	1.72465	2.20372	8.57247	0.18	0.23
2010	No-Pest	1	2	2	W wheat	PH	2010-07-26	120-150	1.4	0.981988	4.22255	10.1276	0.1	0.43
2010	L-EN	1	3	1	W wheat	BW	2009-12-01	00- 30	1.3	2.23976	19.1161	18.2818	0.215	1.835
2010	L-EN	1	3	1	W wheat	BW	2009-12-01	30-60	1.4	0.156687	26.6889	13.9684	0.015	2.555
2010	L-EN	1	3	1	W wheat	BW	2009-12-01	60-90	1.4	-0.764683	8.10564	12.4743	-0.075	0.795
2010	L-EN	1	3	1	W wheat	BW	2009-12-01	90-120	1.4	0	10.778	10.8512	0	1.085
2010	L-EN	1	3	1	W wheat	BW	2009-12-01	120-150	1.4	0	5.3202	10.9182	0	0.535
2010	L-EN	1	3	2	W wheat	BW	2009-12-01	00- 30	1.3	4.79538	26.6117	18.9711	0.455	2.525
2010	L-EN	1	3	2	W wheat	BW	2009-12-01	30-60	1.4	1.09129	23.6446	13.6586	0.105	2.275
2010	L-EN	1	3	2	W wheat	BW	2009-12-01	60-90	1.4	0	10.0542	12.5442	0	0.985
2010	L-EN	1	3	2	W wheat	BW	2009-12-01	90-120	1.4	0	11.1597	10.763	0	1.125
2010	L-EN	1	3	2	W wheat	BW	2009-12-01	120-150	1.4	0	5.14398	8.79421	0	0.535
2010	L-EN	1	3	1	W wheat	PW	2009-12-01	00- 30	1.3	1.3025	5.75273	20.7005	0.12	0.53
2010	L-EN	1	3	1	W wheat	PW	2009-12-01	30-60	1.4	2.82492	5.64983	18.7079	0.25	0.5
2010	L-EN	1	3	1	W wheat	PW	2009-12-01	60-90	1.4	0.555017	24.4207	17.6488	0.05	2.2
2010	L-EN	1	3	1	W wheat	PW	2009-12-01	90-120	1.4	0	20.4931	16.5596	0	1.88
2010	L-EN	1	3	1	W wheat	PW	2009-12-01	120-150	1.4	0	23.407	13.4442	0	2.26
2010	L-EN	1	3	2	W wheat	PW	2010-02-22	00- 30	1.3	0	4.38205	19.7967	0	0.41
2010	L-EN	1	3	2	W wheat	PW	2010-02-22	30-60	1.4	0.562567	5.8507	18.4537	0.05	0.52
2010	L-EN	1	3	2	W wheat	PW	2010-02-22	60-90	1.4	0	15.0755	17.5657	0	1.36
2010	L-EN	1	3	2	W wheat	PW	2010-02-22	90-120	1.4	0	17.9022	16.2782	0	1.65
2010	L-EN	1	3	2	W wheat	PW	2010-02-22	120-150	1.4	0	14.2754	12.4802	0	1.4
2010	L-EN	1	3	1	W wheat	PH	2010-07-26	00- 30	1.3	5.82224	17.4667	15.0216	0.59	1.77
2010	L-EN	1	3	1	W wheat	PH	2010-07-26	30-60	1.4	2.7008	2.7008	11.2862	0.27	0.27
2010	L-EN	1	3	1	W wheat	PH	2010-07-26	60-90	1.4	1.12505	0	12.6683	0.11	0
2010	L-EN	1	3	1	W wheat	PH	2010-07-26	90-120	1.4	1.21286	0	11.932	0.12	0
2010	L-EN	1	3	1	W wheat	PH	2010-07-26	120-150	1.4	0.687829	6.68177	10.1677	0.07	0.68
2010	L-EN	1	3	2	W wheat	PH	2010-07-26	00- 30	1.3	4.98214	20.1278	15.6104	0.5	2.02
2010	L-EN	1	3	2	W wheat	PH	2010-07-26	30-60	1.4	3.39343	4.09208	11.1468	0.34	0.41
2010	L-EN	1	3	2	W wheat	PH	2010-07-26	60-90	1.4	1.63883	0.614561	12.7585	0.16	0.06
2010	L-EN	1	3	2	W wheat	PH	2010-07-26	90-120	1.4	1.08678	0	10.5104	0.11	0
2010	L-EN	1	3	2	W wheat	PH	2010-07-26	120-150	1.4	0.478981	2.01172	8.56068	0.05	0.21
2010	L-GHG	1	4	1	W barley	BW	2009-12-01	00- 30	1.3	4.38269	15.049	19.091	0.415	1.425
2010	L-GHG	1	4	1	W barley	BW	2009-12-01	30-60	1.4	1.20262	25.8826	14.0378	0.115	2.475
2010	L-GHG	1	4	1	W barley	BW	2009-12-01	60-90	1.4	-0.355139	4.81975	12.1758	-0.035	0.475
2010	L-GHG	1	4	1	W barley	BW	2009-12-01	90-120	1.4	0	8.59671	12.3394	0	0.845
2010	L-GHG	1	4	1	W barley	BW	2009-12-01	120-150	1.4	0	11.1261	12.2614	0	1.095
2010	L-GHG	1	4	2	W barley	BW	2009-12-01	00- 30	1.3	2.478	8.48847	19.0013	0.235	0.805
2010	L-GHG	1	4	2	W barley	BW	2009-12-01	30-60	1.4	0.461568	17.3857	12.8454	0.045	1.695
2010	L-GHG	1	4	2	W barley	BW	2009-12-01	60-90	1.4	0	-0.456922	12.2185	0	-0.045
2010	L-GHG	1	4	2	W barley	BW	2009-12-01	90-120	1.4	0	0	11.3616	0	0
2010	L-GHG	1	4	2	W barley	BW	2009-12-01	120-150	1.4	0	2.25798	11.4886	0	0.225
2010	L-GHG	1	4	1	W barley	PW	2010-02-22	00- 30	1.3	1.17764	5.24586	19.895	0.11	0.49
2010	L-GHG	1	4	1	W barley	PW	2010-02-22	30-60	1.4	10.7629	7.17529	18.2423	0.96	0.64
2010	L-GHG	1	4	1	W barley	PW	2010-02-22	60-90	1.4	0.774495	15.2686	17.454	0.07	1.38
2010	L-GHG	1	4	1	W barley	PW	2010-02-22	90-120	1.4	0	28.3559	17.2871	0	2.57
2010	L-GHG	1	4	1	W barley	PW	2010-02-22	120-150	1.4	0	24.2619	14.8344	0	2.29
2010	L-GHG	1	4	2	W barley	PW	2010-02-22	00- 30	1.3	6.803	6.91098	20.3996	0.63	0.64
2010	L-GHG	1	4	2	W barley	PW	2010-02-22	30-60	1.4	3.24083	5.81114	18.0502	0.29	0.52
2010	L-GHG	1	4	2	W barley	PW	2010-02-22	60-90	1.4	0.667635	5.45235	17.7935	0.06	0.49
2010	L-GHG	1	4	2	W barley	PW	2010-02-22	90-120	1.4	0	12.4898	17.3928	0	1.13
2010	L-GHG	1	4	2	W barley	PW	2010-02-22	120-150	1.4	0	13.6278	14.1861	0	1.3
2010	L-GHG	1	4	1	W barley	PH	2010-07-06	00- 30	1.3	3.49954	7.75574	12.4135	0.37	0.82
2010	L-GHG	1	4	1	W barley	PH	2010-07-06	30-60	1.4	1.3522	1.3522	9.08136	0.14	0.14
2010	L-GHG	1	4	1	W barley	PH	2010-07-06	60-90	1.4	0.79642	0.597315	10.9871	0.08	0.06
2010	L-GHG	1	4	1	W barley	PH	2010-07-06	90-120	1.4	0	1.63455	12.5969	0	0.16
2010	L-GHG	1	4	1	W barley	PH	2010-07-06	120-150	1.4	0	8.43986	13.0585	0	0.82
2010	L-GHG	1	4	2	W barley	PH	2010-07-06	00- 30	1.3	2.4139	7.62793	13.6888	0.25	0.79
2010	L-GHG	1	4	2	W barley	PH	2010-07-06	30-60	1.4	1.39151	0.993935	10.887	0.14	0.1
2010	L-GHG	1	4	2	W barley	PH	2010-07-06	60-90	1.4	0.511097	0	12.6331	0.05	0
2010	L-GHG	1	4	2	W barley	PH	2010-07-06	90-120	1.4	0.51405	2.26182	12.9895	0.05	0.22
2010	L-GHG	1	4	2	W barley	PH	2010-07-06	120-150	1.4	0	5.78317	12.1702	0	0.57
2010	L-EN	2	5	1	W faba bean	BW	2009-12-01	00- 30	1.3	4.78098	8.6688	18.7931	0.455	0.825
2010	L-EN	2	5	1	W faba bean	BW	2009-12-01	30-60	1.4	0	11.8311	12.7629	0	1.155
2010	L-EN	2	5	1	W faba bean	BW	2009-12-01	60-90	1.4	0	0	11.8678	0	0
2010	L-EN	2	5	1	W faba bean	BW	2009-12-01	90-120	1.4	0	0	12.9475	0	0
2010	L-EN	2	5	1	W faba bean	BW	2009-12-01	120-150	1.4	0	3.48448	13.7072	0	0.335
2010	L-EN	2	5	2	W faba bean	BW	2009-12-01	00- 30	1.3	3.73019	1.62868	18.7928	0.355	0.155
2010	L-EN	2	5	2	W faba bean	BW	2009-12-01	30-60	1.4	1.5921	7.54962	12.9329	0.155	0.735
2010	L-EN	2	5	2	W faba bean	BW	2009-12-01	60-90	1.4	0	0	12.4143	0	0
2010	L-EN	2	5	2	W faba bean	BW	2009-12-01	90-120	1.4	0	0	11.2747	0	0
2010	L-EN	2	5	2	W faba bean	BW	2009-12-01	120-150	1.4	0	0	13.708	0	0
2010	L-EN	2	5	1	W faba bean	PW	2010-02-22	00- 30	1.3	1.58158	8.32964	18.9967	0.15	0.79
2010	L-EN	2	5	1	W faba bean	PW	2010-02-22	30-60	1.4	1.68952	13.0656	18.5177	0.15	1.16
2010	L-EN	2	5	1	W faba bean	PW	2010-02-22	60-90	1.4	0	17.086	17.619	0	1.54
2010	L-EN	2	5	1	W faba bean	PW	2010-02-22	90-120	1.4	0	6.98785	17.6031	0	0.63
2010	L-EN	2	5	1	W faba bean	PW	2010-02-22	120-150	1.4	0	4.31986	14.4965	0	0.41
2010	L-EN	2	5	2	W faba bean	PW	2010-02-22	00- 30	1.3	3.45229	7.01247	20.3454	0.32	0.65
2010	L-EN	2	5	2	W faba bean	PW	2010-02-22	30-60	1.4	4.33746	9.70221	19.3051	0.38	0.85
2010	L-EN	2	5	2	W faba bean	PW	2010-02-22	60-90	1.4	0	6.28606	18.315	0	0.56
2010	L-EN	2	5	2	W faba bean	PW	2010-02-22	90-120	1.4	0	4.8654	17.4189	0	0.44
2010	L-EN	2	5	2	W faba bean	PW	2010-02-22	120-150	1.4	0	2.94519	14.3937	0	0.28
2010	L-EN	2	5	1	W faba bean	PH	2010-07-27	00- 30	1.3	9.25819	11.222	11.7095	0.99	1.2
2010	L-EN	2	5	1	W faba bean	PH	2010-07-27	30-60	1.4	2.1055	5.91546	11.431	0.21	0.59
2010	L-EN	2	5	1	W faba bean	PH	2010-07-27	60-90	1.4	1.15028	10.2479	14.0347	0.11	0.98
2010	L-EN	2	5	1	W faba bean	PH	2010-07-27	90-120	1.4	0.429329	8.69391	15.6244	0.04	0.81
2010	L-EN	2	5	1	W faba bean	PH	2010-07-27	120-150	1.4	0	4.32615	14.5855	0	0.41
2010	L-EN	2	5	2	W faba bean	PH	2010-07-27	00- 30	1.3	6.72426	13.7326	12.4958	0.71	1.45
2010	L-EN	2	5	2	W faba bean	PH	2010-07-27	30-60	1.4	2.40243	5.50557	11.3308	0.24	0.55
2010	L-EN	2	5	2	W faba bean	PH	2010-07-27	60-90	1.4	0	7.6655	14.2897	0	0.73
2010	L-EN	2	5	2	W faba bean	PH	2010-07-27	90-120	1.4	0	9.16475	14.4846	0	0.87
2010	L-EN	2	5	2	W faba bean	PH	2010-07-27	120-150	1.4	0	8.34589	14.6597	0	0.79
2010	L-GHG	2	6	1	W wheat	BW	2009-12-01	00- 30	1.3	6.50571	36.8657	19.671	0.61	3.45667
2010	L-GHG	2	6	1	W wheat	BW	2009-12-01	30-60	1.4	2.69868	16.0537	13.5775	0.26	1.54667
2010	L-GHG	2	6	1	W wheat	BW	2009-12-01	60-90	1.4	0.719118	1.81492	12.942	0.07	0.176667
2010	L-GHG	2	6	1	W wheat	BW	2009-12-01	90-120	1.4	0	1.24385	10.1274	0	0.126667
2010	L-GHG	2	6	1	W wheat	BW	2009-12-01	120-150	1.4	0	0.375719	12.7839	0	0.0366667
2010	L-GHG	2	6	2	W wheat	BW	2009-12-01	00- 30	1.3	5.82681	19.564	19.2781	0.55	1.84667
2010	L-GHG	2	6	2	W wheat	BW	2009-12-01	30-60	1.4	1.43483	6.01261	12.7954	0.14	0.586667
2010	L-GHG	2	6	2	W wheat	BW	2009-12-01	60-90	1.4	0.506944	1.08148	12.127	0.05	0.106667
2010	L-GHG	2	6	2	W wheat	BW	2009-12-01	90-120	1.4	0	0.872715	11.7016	0	0.0866667
2010	L-GHG	2	6	2	W wheat	BW	2009-12-01	120-150	1.4	0	0	10.7254	0	0
2010	L-GHG	2	6	1	W wheat	PW	2010-02-22	00- 30	1.3	0.858556	5.58061	20.038	0.08	0.52
2010	L-GHG	2	6	1	W wheat	PW	2010-02-22	30-60	1.4	0.558015	10.6023	17.9703	0.05	0.95
2010	L-GHG	2	6	1	W wheat	PW	2010-02-22	60-90	1.4	0	17.773	17.6906	0	1.6
2010	L-GHG	2	6	1	W wheat	PW	2010-02-22	90-120	1.4	0	9.0341	15.0276	0	0.85
2010	L-GHG	2	6	1	W wheat	PW	2010-02-22	120-150	1.4	0	3.71104	14.882	0	0.35
2010	L-GHG	2	6	2	W wheat	PW	2010-02-22	00- 30	1.3	0.541617	8.23258	20.5829	0.05	0.76
2010	L-GHG	2	6	2	W wheat	PW	2010-02-22	30-60	1.4	1.01827	7.69356	18.7834	0.09	0.68
2010	L-GHG	2	6	2	W wheat	PW	2010-02-22	60-90	1.4	0	16.1281	17.7699	0	1.45
2010	L-GHG	2	6	2	W wheat	PW	2010-02-22	90-120	1.4	0	8.93755	15.8212	0	0.83
2010	L-GHG	2	6	2	W wheat	PW	2010-02-22	120-150	1.4	0	5.29685	13.6157	0	0.51
2010	L-GHG	2	6	1	W wheat	PH	2010-07-26	00- 30	1.3	5.69951	19.6983	15.8221	0.57	1.97
2010	L-GHG	2	6	1	W wheat	PH	2010-07-26	30-60	1.4	2.11384	2.31516	11.6775	0.21	0.23
2010	L-GHG	2	6	1	W wheat	PH	2010-07-26	60-90	1.4	1.19375	0.596874	10.9408	0.12	0.06
2010	L-GHG	2	6	1	W wheat	PH	2010-07-26	90-120	1.4	0.568608	0	7.87322	0.06	0
2010	L-GHG	2	6	1	W wheat	PH	2010-07-26	120-150	1.4	0	0.504239	11.7942	0	0.05
2010	L-GHG	2	6	2	W wheat	PH	2010-07-26	00- 30	1.3	6.05586	17.9657	16.3873	0.6	1.78
2010	L-GHG	2	6	2	W wheat	PH	2010-07-26	30-60	1.4	1.80936	3.21665	11.5915	0.18	0.32
2010	L-GHG	2	6	2	W wheat	PH	2010-07-26	60-90	1.4	0.401553	0	11.5095	0.04	0
2010	L-GHG	2	6	2	W wheat	PH	2010-07-26	90-120	1.4	0	0	9.7766	0	0
2010	L-GHG	2	6	2	W wheat	PH	2010-07-26	120-150	1.4	0	0	10.207	0	0
2010	PHEP	2	7	1	S barley	BW	2009-12-01	00- 30	1.3	10.2653	5.83097	18.6076	0.98	0.556667
2010	PHEP	2	7	1	S barley	BW	2009-12-01	30-60	1.4	2.1058	0.167127	11.4399	0.21	0.0166667
2010	PHEP	2	7	1	S barley	BW	2009-12-01	60-90	1.4	0.610878	0	12.3862	0.06	0
2010	PHEP	2	7	1	S barley	BW	2009-12-01	90-120	1.4	0.489416	0	9.92486	0.05	0
2010	PHEP	2	7	1	S barley	BW	2009-12-01	120-150	1.4	0	0	9.59671	0	0
2010	PHEP	2	7	2	S barley	BW	2009-12-01	00- 30	1.3	7.24614	2.03582	17.9041	0.7	0.196667
2010	PHEP	2	7	2	S barley	BW	2009-12-01	30-60	1.4	2.90126	0.566913	11.2948	0.29	0.0566667
2010	PHEP	2	7	2	S barley	BW	2009-12-01	60-90	1.4	1.02844	0.479937	13.0096	0.1	0.0466667
2010	PHEP	2	7	2	S barley	BW	2009-12-01	90-120	1.4	0.695111	0.0662011	10.829	0.07	0.00666667
2010	PHEP	2	7	2	S barley	BW	2009-12-01	120-150	1.4	0	1.13393	9.47867	0	0.116667
2010	PHEP	2	7	1	S barley	PW	2010-02-22	00- 30	1.3	0	15.6783	20.0741	0	1.46
2010	PHEP	2	7	1	S barley	PW	2010-02-22	30-60	1.4	1.36391	14.7757	19.0541	0.12	1.3
2010	PHEP	2	7	1	S barley	PW	2010-02-22	60-90	1.4	0	3.63998	17.2699	0	0.33
2010	PHEP	2	7	1	S barley	PW	2010-02-22	90-120	1.4	0	1.0616	14.9565	0	0.1
2010	PHEP	2	7	1	S barley	PW	2010-02-22	120-150	1.4	0	0	10.6403	0	0
2010	PHEP	2	7	2	S barley	PW	2010-02-22	00- 30	1.3	0	16.4562	20.1674	0	1.53
2010	PHEP	2	7	2	S barley	PW	2010-02-22	30-60	1.4	1.717	14.3083	19.4716	0.15	1.25
2010	PHEP	2	7	2	S barley	PW	2010-02-22	60-90	1.4	0	4.44541	17.7198	0	0.4
2010	PHEP	2	7	2	S barley	PW	2010-02-22	90-120	1.4	0	2.87927	17.5075	0	0.26
2010	PHEP	2	7	2	S barley	PW	2010-02-22	120-150	1.4	0	0	9.72612	0	0
2010	PHEP	2	7	1	S barley	PH	2010-07-26	00- 30	1.3	6.11617	20.5726	11.141	0.66	2.22
2010	PHEP	2	7	1	S barley	PH	2010-07-26	30-60	1.4	2.14356	8.47218	12.5452	0.21	0.83
2010	PHEP	2	7	1	S barley	PH	2010-07-26	60-90	1.4	0.936083	3.3283	13.7041	0.09	0.32
2010	PHEP	2	7	1	S barley	PH	2010-07-26	90-120	1.4	0.616653	5.65265	12.9687	0.06	0.55
2010	PHEP	2	7	1	S barley	PH	2010-07-26	120-150	1.4	0	4.36143	10.7165	0	0.44
2010	PHEP	2	7	2	S barley	PH	2010-07-26	00- 30	1.3	7.54087	23.6019	14.557	0.77	2.41
2010	PHEP	2	7	2	S barley	PH	2010-07-26	30-60	1.4	2.09547	4.59008	11.1326	0.21	0.46
2010	PHEP	2	7	2	S barley	PH	2010-07-26	60-90	1.4	0.821848	0	12.9419	0.08	0
2010	PHEP	2	7	2	S barley	PH	2010-07-26	90-120	1.4	0.469373	1.12649	7.26738	0.05	0.12
2010	PHEP	2	7	2	S barley	PH	2010-07-26	120-150	1.4	0	1.50091	3.2916	0	0.17
2010	No-Pest	2	8	1	W wheat	BW	2009-12-01	00- 30	1.3	4.27097	57.7796	18.2789	0.41	5.54667
2010	No-Pest	2	8	1	W wheat	BW	2009-12-01	30-60	1.4	2.13039	18.531	12.1628	0.21	1.82667
2010	No-Pest	2	8	1	W wheat	BW	2009-12-01	60-90	1.4	0.723331	20.4255	13.3026	0.07	1.97667
2010	No-Pest	2	8	1	W wheat	BW	2009-12-01	90-120	1.4	0.643184	14.6707	5.88828	0.07	1.59667
2010	No-Pest	2	8	1	W wheat	BW	2009-12-01	120-150	1.4	0	7.78608	10.6228	0	0.786667
2010	No-Pest	2	8	2	W wheat	BW	2009-12-01	00- 30	1.3	7.90254	49.1483	18.1709	0.76	4.72667
2010	No-Pest	2	8	2	W wheat	BW	2009-12-01	30-60	1.4	1.7962	25.6125	11.1355	0.18	2.56667
2010	No-Pest	2	8	2	W wheat	BW	2009-12-01	60-90	1.4	1.0319	29.0651	13.217	0.1	2.81667
2010	No-Pest	2	8	2	W wheat	BW	2009-12-01	90-120	1.4	0.515714	18.2219	13.189	0.05	1.76667
2010	No-Pest	2	8	2	W wheat	BW	2009-12-01	120-150	1.4	0	8.27631	12.8624	0	0.806667
2010	No-Pest	2	8	1	W wheat	PW	2010-02-22	00- 30	1.3	1.93243	5.36785	20.0585	0.18	0.5
2010	No-Pest	2	8	1	W wheat	PW	2010-02-22	30-60	1.4	0.671061	16.1055	18.0986	0.06	1.44
2010	No-Pest	2	8	1	W wheat	PW	2010-02-22	60-90	1.4	0.776459	40.154	17.6054	0.07	3.62
2010	No-Pest	2	8	1	W wheat	PW	2010-02-22	90-120	1.4	0	31.5131	16.788	0	2.88
2010	No-Pest	2	8	1	W wheat	PW	2010-02-22	120-150	1.4	0	17.9352	13.5042	0	1.73
2010	No-Pest	2	8	2	W wheat	PW	2010-02-22	00- 30	1.3	1.8222	10.0757	19.9661	0.17	0.94
2010	No-Pest	2	8	2	W wheat	PW	2010-02-22	30-60	1.4	1.23964	26.2578	18.5492	0.11	2.33
2010	No-Pest	2	8	2	W wheat	PW	2010-02-22	60-90	1.4	0.77272	55.5255	17.3166	0.07	5.03
2010	No-Pest	2	8	2	W wheat	PW	2010-02-22	90-120	1.4	0	43.4906	17.1613	0	3.95
2010	No-Pest	2	8	2	W wheat	PW	2010-02-22	120-150	1.4	0	17.361	15.1568	0	1.63
2010	No-Pest	2	8	1	W wheat	PH	2010-07-26	00- 30	1.3	5.71945	10.6634	13.9326	0.59	1.1
2010	No-Pest	2	8	1	W wheat	PH	2010-07-26	30-60	1.4	2.66623	2.27123	10.4791	0.27	0.23
2010	No-Pest	2	8	1	W wheat	PH	2010-07-26	60-90	1.4	1.11965	0	12.3698	0.11	0
2010	No-Pest	2	8	1	W wheat	PH	2010-07-26	90-120	1.4	0.591991	0	10.4256	0.06	0
2010	No-Pest	2	8	1	W wheat	PH	2010-07-26	120-150	1.4	0	5.38428	8.79336	0	0.56
2010	No-Pest	2	8	2	W wheat	PH	2010-07-26	00- 30	1.3	7.36523	10.9509	13.9142	0.76	1.13
2010	No-Pest	2	8	2	W wheat	PH	2010-07-26	30-60	1.4	1.65095	3.01056	9.42725	0.17	0.31
2010	No-Pest	2	8	2	W wheat	PH	2010-07-26	60-90	1.4	0.699559	0	11.2282	0.07	0
2010	No-Pest	2	8	2	W wheat	PH	2010-07-26	90-120	1.4	0.708981	0	12.0622	0.07	0
2010	No-Pest	2	8	2	W wheat	PH	2010-07-26	120-150	1.4	0	4.61097	11.4164	0	0.46
2010	L-GHG	3	9	1	Triticale	BW	2009-12-01	00- 30	1.3	5.20099	107.912	19.3897	0.49	10.1667
2010	L-GHG	3	9	1	Triticale	BW	2009-12-01	30-60	1.4	1.8532	52.3701	13.0768	0.18	5.08667
2010	L-GHG	3	9	1	Triticale	BW	2009-12-01	60-90	1.4	0.404769	10.5915	12.0064	0.04	1.04667
2010	L-GHG	3	9	1	Triticale	BW	2009-12-01	90-120	1.4	0	9.39527	12.7991	0	0.916667
2010	L-GHG	3	9	1	Triticale	BW	2009-12-01	120-150	1.4	0.505399	7.54729	11.9373	0.05	0.746667
2010	L-GHG	3	9	2	Triticale	BW	2009-12-01	00- 30	1.3	5.49427	111.012	19.1201	0.52	10.5067
2010	L-GHG	3	9	2	Triticale	BW	2009-12-01	30-60	1.4	2.4749	41.4202	13.1758	0.24	4.01667
2010	L-GHG	3	9	2	Triticale	BW	2009-12-01	60-90	1.4	0.603785	7.21187	11.66	0.06	0.716667
2010	L-GHG	3	9	2	Triticale	BW	2009-12-01	90-120	1.4	0	7.04876	10.2275	0	0.716667
2010	L-GHG	3	9	2	Triticale	BW	2009-12-01	120-150	1.4	0	5.38086	11.4326	0	0.536667
2010	L-GHG	3	9	1	Triticale	PW	2010-02-22	00- 30	1.3	1.51067	6.79804	20.3569	0.14	0.63
2010	L-GHG	3	9	1	Triticale	PW	2010-02-22	30-60	1.4	1.23102	44.2047	18.1343	0.11	3.95
2010	L-GHG	3	9	1	Triticale	PW	2010-02-22	60-90	1.4	0.66846	62.9466	17.8671	0.06	5.65
2010	L-GHG	3	9	1	Triticale	PW	2010-02-22	90-120	1.4	0	26.9276	17.0554	0	2.45
2010	L-GHG	3	9	1	Triticale	PW	2010-02-22	120-150	1.4	0	7.98202	12.7022	0	0.78
2010	L-GHG	3	9	2	Triticale	PW	2010-02-22	00- 30	1.3	1.7236	12.0652	20.2589	0.16	1.12
2010	L-GHG	3	9	2	Triticale	PW	2010-02-22	30-60	1.4	1.91624	40.1283	18.5626	0.17	3.56
2010	L-GHG	3	9	2	Triticale	PW	2010-02-22	60-90	1.4	0.779384	45.9836	17.8299	0.07	4.13
2010	L-GHG	3	9	2	Triticale	PW	2010-02-22	90-120	1.4	0	19.5819	15.4391	0	1.83
2010	L-GHG	3	9	2	Triticale	PW	2010-02-22	120-150	1.4	0	6.88157	13.8557	0	0.66
2010	L-GHG	3	9	1	Triticale	PH	2010-07-26	00- 30	1.3	6.52904	10.427	14.2533	0.67	1.07
2010	L-GHG	3	9	1	Triticale	PH	2010-07-26	30-60	1.4	2.70932	0.870852	9.19659	0.28	0.09
2010	L-GHG	3	9	1	Triticale	PH	2010-07-26	60-90	1.4	0.805603	0.503502	11.7031	0.08	0.05
2010	L-GHG	3	9	1	Triticale	PH	2010-07-26	90-120	1.4	0.39743	0.496787	10.8643	0.04	0.05
2010	L-GHG	3	9	1	Triticale	PH	2010-07-26	120-150	1.4	3.0101	6.02021	9.41777	0.31	0.62
2010	L-GHG	3	9	2	Triticale	PH	2010-07-26	00- 30	1.3	5.25633	6.13239	14.1848	0.54	0.63
2010	L-GHG	3	9	2	Triticale	PH	2010-07-26	30-60	1.4	1.89076	0.895625	10.9628	0.19	0.09
2010	L-GHG	3	9	2	Triticale	PH	2010-07-26	60-90	1.4	0.800758	0	11.3268	0.08	0
2010	L-GHG	3	9	2	Triticale	PH	2010-07-26	90-120	1.4	0	0	8.6917	0	0
2010	L-GHG	3	9	2	Triticale	PH	2010-07-26	120-150	1.4	0	1.42715	8.12513	0	0.15
2010	PHEP	3	10	1	W wheat	BW	2009-12-01	00- 30	1.3	6.95657	20.5184	18.9765	0.66	1.94667
2010	PHEP	3	10	1	W wheat	BW	2009-12-01	30-60	1.4	1.21447	4.11571	12.0149	0.12	0.406667
2010	PHEP	3	10	1	W wheat	BW	2009-12-01	60-90	1.4	1.03079	1.40875	13.1508	0.1	0.136667
2010	PHEP	3	10	1	W wheat	BW	2009-12-01	90-120	1.4	0.714	2.108	12.5	0.07	0.206667
2010	PHEP	3	10	1	W wheat	BW	2009-12-01	120-150	1.4	0	1.33931	9.99883	0	0.136667
2010	PHEP	3	10	2	W wheat	BW	2009-12-01	00- 30	1.3	5.39258	20.2662	19.1637	0.51	1.91667
2010	PHEP	3	10	2	W wheat	BW	2009-12-01	30-60	1.4	1.11282	3.50706	11.9897	0.11	0.346667
2010	PHEP	3	10	2	W wheat	BW	2009-12-01	60-90	1.4	0.410546	0	12.8851	0.04	0
2010	PHEP	3	10	2	W wheat	BW	2009-12-01	90-120	1.4	0	0	11.8087	0	0
2010	PHEP	3	10	2	W wheat	BW	2009-12-01	120-150	1.4	0	0	10.8608	0	0
2010	PHEP	3	10	1	W wheat	PW	2010-02-22	00- 30	1.3	2.08613	10.5404	21.369	0.19	0.96
2010	PHEP	3	10	1	W wheat	PW	2010-02-22	30-60	1.4	1.81885	14.4371	19.0638	0.16	1.27
2010	PHEP	3	10	1	W wheat	PW	2010-02-22	60-90	1.4	1.11415	19.7205	17.87	0.1	1.77
2010	PHEP	3	10	1	W wheat	PW	2010-02-22	90-120	1.4	0	5.06014	17.1069	0	0.46
2010	PHEP	3	10	1	W wheat	PW	2010-02-22	120-150	1.4	0	1.10354	11.4685	0	0.11
2010	PHEP	3	10	2	W wheat	PW	2010-02-22	00- 30	1.3	2.18531	7.97639	21.0876	0.2	0.73
2010	PHEP	3	10	2	W wheat	PW	2010-02-22	30-60	1.4	1.47069	9.84228	18.7776	0.13	0.87
2010	PHEP	3	10	2	W wheat	PW	2010-02-22	60-90	1.4	0.998726	10.7641	17.6307	0.09	0.97
2010	PHEP	3	10	2	W wheat	PW	2010-02-22	90-120	1.4	0	3.0655	16.8219	0	0.28
2010	PHEP	3	10	2	W wheat	PW	2010-02-22	120-150	1.4	0	1.53391	12.6581	0	0.15
2010	PHEP	3	10	1	W wheat	PH	2010-07-26	00- 30	1.3	6.88719	13.5804	13.9723	0.71	1.4
2010	PHEP	3	10	1	W wheat	PH	2010-07-26	30-60	1.4	2.09779	2.09779	11.2019	0.21	0.21
2010	PHEP	3	10	1	W wheat	PH	2010-07-26	60-90	1.4	1.10685	0	11.6551	0.11	0
2010	PHEP	3	10	1	W wheat	PH	2010-07-26	90-120	1.4	0.701952	0	11.4415	0.07	0
2010	PHEP	3	10	1	W wheat	PH	2010-07-26	120-150	1.4	0	0.873151	9.36347	0	0.09
2010	PHEP	3	10	2	W wheat	PH	2010-07-26	00- 30	1.3	7.5555	13.9633	13.1011	0.79	1.46
2010	PHEP	3	10	2	W wheat	PH	2010-07-26	30-60	1.4	1.69282	0.597465	11.0028	0.17	0.06
2010	PHEP	3	10	2	W wheat	PH	2010-07-26	60-90	1.4	0.803774	0	11.5614	0.08	0
2010	PHEP	3	10	2	W wheat	PH	2010-07-26	90-120	1.4	0.958935	0	8.62512	0.1	0
2010	PHEP	3	10	2	W wheat	PH	2010-07-26	120-150	1.4	0	0	9.46956	0	0
2010	No-Pest	3	11	1	S faba bean	BW	2009-12-01	00- 30	1.3	7.53303	15.9856	19.3654	0.71	1.50667
2010	No-Pest	3	11	1	S faba bean	BW	2009-12-01	30-60	1.4	2.08631	14.8824	13.8849	0.2	1.42667
2010	No-Pest	3	11	1	S faba bean	BW	2009-12-01	60-90	1.4	0.624443	7.97899	13.7422	0.06	0.766667
2010	No-Pest	3	11	1	S faba bean	BW	2009-12-01	90-120	1.4	0.530844	7.18409	14.9618	0.05	0.676667
2010	No-Pest	3	11	1	S faba bean	BW	2009-12-01	120-150	1.4	0	6.76813	12.2085	0	0.666667
2010	No-Pest	3	11	2	S faba bean	BW	2009-12-01	00- 30	1.3	3.79496	13.6689	18.9838	0.36	1.29667
2010	No-Pest	3	11	2	S faba bean	BW	2009-12-01	30-60	1.4	3.81984	46.1291	16.6326	0.35	4.22667
2010	No-Pest	3	11	2	S faba bean	BW	2009-12-01	60-90	1.4	1.0543	9.76982	14.5356	0.1	0.926667
2010	No-Pest	3	11	2	S faba bean	BW	2009-12-01	90-120	1.4	0	8.60283	12.997	0	0.836667
2010	No-Pest	3	11	2	S faba bean	BW	2009-12-01	120-150	1.4	0	9.40408	10.1928	0	0.956667
2010	No-Pest	3	11	1	S faba bean	PW	2010-02-22	00- 30	1.3	4.92279	10.0644	21.1565	0.45	0.92
2010	No-Pest	3	11	1	S faba bean	PW	2010-02-22	30-60	1.4	2.50335	21.2785	19.1213	0.22	1.87
2010	No-Pest	3	11	1	S faba bean	PW	2010-02-22	60-90	1.4	0	26.9404	17.5747	0	2.43
2010	No-Pest	3	11	1	S faba bean	PW	2010-02-22	90-120	1.4	0	10.3885	18.0244	0	0.93
2010	No-Pest	3	11	1	S faba bean	PW	2010-02-22	120-150	1.4	0	7.97313	15.0419	0	0.75
2010	No-Pest	3	11	2	S faba bean	PW	2010-02-22	00- 30	1.3	0	11.7442	20.8084	0	1.08
2010	No-Pest	3	11	2	S faba bean	PW	2010-02-22	30-60	1.4	0	22.7007	18.383	0	2.02
2010	No-Pest	3	11	2	S faba bean	PW	2010-02-22	60-90	1.4	0	33.6412	17.268	0	3.05
2010	No-Pest	3	11	2	S faba bean	PW	2010-02-22	90-120	1.4	0	14.954	15.7656	0	1.39
2010	No-Pest	3	11	2	S faba bean	PW	2010-02-22	120-150	1.4	0	9.75591	12.9195	0	0.95
2010	No-Pest	3	11	1	S faba bean	PH	2010-08-31	00- 30	1.3	5.48331	21.0194	10.2682	0.6	2.3
2010	No-Pest	3	11	1	S faba bean	PH	2010-08-31	30-60	1.4	1.55338	6.60188	9.4089	0.16	0.68
2010	No-Pest	3	11	1	S faba bean	PH	2010-08-31	60-90	1.4	0.715099	11.1351	12.5953	0.07	1.09
2010	No-Pest	3	11	1	S faba bean	PH	2010-08-31	90-120	1.4	0	11.7153	14.0526	0	1.12
2010	No-Pest	3	11	1	S faba bean	PH	2010-08-31	120-150	1.4	0	8.96302	11.7079	0	0.89
2010	No-Pest	3	11	2	S faba bean	PH	2010-08-31	00- 30	1.3	3.07321	33.1534	11.4492	0.33	3.56
2010	No-Pest	3	11	2	S faba bean	PH	2010-08-31	30-60	1.4	1.78595	10.6165	10.777	0.18	1.07
2010	No-Pest	3	11	2	S faba bean	PH	2010-08-31	60-90	1.4	1.03516	13.457	13.4113	0.1	1.3
2010	No-Pest	3	11	2	S faba bean	PH	2010-08-31	90-120	1.4	0.509575	12.026	12.4483	0.05	1.18
2010	No-Pest	3	11	2	S faba bean	PH	2010-08-31	120-150	1.4	0	7.82275	11.4495	0	0.78
2010	L-EN	3	12	1	W wheat	BW	2009-12-01	00- 30	1.3	0.524426	29.1231	18.6852	0.05	2.77667
2010	L-EN	3	12	1	W wheat	BW	2009-12-01	30-60	1.4	1.89582	38.9346	14.474	0.18	3.69667
2010	L-EN	3	12	1	W wheat	BW	2009-12-01	60-90	1.4	1.16118	29.9445	14.6123	0.11	2.83667
2010	L-EN	3	12	1	W wheat	BW	2009-12-01	90-120	1.4	0.625195	18.7211	13.8162	0.06	1.79667
2010	L-EN	3	12	1	W wheat	BW	2009-12-01	120-150	1.4	0	9.37491	11.3226	0	0.936667
2010	L-EN	3	12	2	W wheat	BW	2009-12-01	00- 30	1.3	0	25.7736	18.2193	0	2.47667
2010	L-EN	3	12	2	W wheat	BW	2009-12-01	30-60	1.4	3.12766	38.5397	13.8493	0.3	3.69667
2010	L-EN	3	12	2	W wheat	BW	2009-12-01	60-90	1.4	0.624473	20.4688	13.7452	0.06	1.96667
2010	L-EN	3	12	2	W wheat	BW	2009-12-01	90-120	1.4	0.512555	19.6479	12.8094	0.05	1.91667
2010	L-EN	3	12	2	W wheat	BW	2009-12-01	120-150	1.4	0	10.2531	12.41	0	1.00667
2010	L-EN	3	12	1	W wheat	PW	2010-02-22	00- 30	1.3	0.537509	5.16009	20.1375	0.05	0.48
2010	L-EN	3	12	1	W wheat	PW	2010-02-22	30-60	1.4	0.786384	9.88597	18.3624	0.07	0.88
2010	L-EN	3	12	1	W wheat	PW	2010-02-22	60-90	1.4	0.771193	37.5681	17.1981	0.07	3.41
2010	L-EN	3	12	1	W wheat	PW	2010-02-22	90-120	1.4	0	32.9872	17.4827	0	2.98
2010	L-EN	3	12	1	W wheat	PW	2010-02-22	120-150	1.4	0	14.9331	13.9503	0	1.43
2010	L-EN	3	12	2	W wheat	PW	2010-02-22	00- 30	1.3	0.744015	6.69613	19.4702	0.07	0.63
2010	L-EN	3	12	2	W wheat	PW	2010-02-22	30-60	1.4	1.00609	8.16048	18.0687	0.09	0.73
2010	L-EN	3	12	2	W wheat	PW	2010-02-22	60-90	1.4	0	25.955	12.8563	0	2.53
2010	L-EN	3	12	2	W wheat	PW	2010-02-22	90-120	1.4	0	30.4763	16.6855	0	2.79
2010	L-EN	3	12	2	W wheat	PW	2010-02-22	120-150	1.4	0	19.5568	9.86088	0	2
2010	L-EN	3	12	1	W wheat	PH	2010-07-26	00- 30	1.3	4.16485	8.62718	15.3174	0.42	0.87
2010	L-EN	3	12	1	W wheat	PH	2010-07-26	30-60	1.4	1.91218	1.00641	11.6663	0.19	0.1
2010	L-EN	3	12	1	W wheat	PH	2010-07-26	60-90	1.4	1.11935	0	12.3532	0.11	0
2010	L-EN	3	12	1	W wheat	PH	2010-07-26	90-120	1.4	0.601888	0	11.4638	0.06	0
2010	L-EN	3	12	1	W wheat	PH	2010-07-26	120-150	1.4	0	15.8194	10.9498	0	1.59
2010	L-EN	3	12	2	W wheat	PH	2010-07-26	00- 30	1.3	4.07852	11.9371	15.5088	0.41	1.2
2010	L-EN	3	12	2	W wheat	PH	2010-07-26	30-60	1.4	1.51086	0.805794	11.7179	0.15	0.08
2010	L-EN	3	12	2	W wheat	PH	2010-07-26	60-90	1.4	0.702386	0	11.4801	0.07	0
2010	L-EN	3	12	2	W wheat	PH	2010-07-26	90-120	1.4	0.589373	0	10.1469	0.06	0
2010	L-EN	3	12	2	W wheat	PH	2010-07-26	120-150	1.4	0	13.6226	11.3715	0	1.36
2011	PHEP	1	1	1	W wheat	BW	2010-12-16	00- 30	1.3	5.80174	20.9507	20.1036	0.54	1.95
2011	PHEP	1	1	1	W wheat	BW	2010-12-16	30-60	1.4	3.50312	42.4754	16.8166	0.32	3.88
2011	PHEP	1	1	1	W wheat	BW	2010-12-16	60-90	1.4	0.554829	39.8367	17.6286	0.05	3.59
2011	PHEP	1	1	1	W wheat	BW	2010-12-16	90-120	1.4	0	18.7982	15.3271	0	1.76
2011	PHEP	1	1	1	W wheat	BW	2010-12-16	120-150	1.4	0	11.0356	14.3445	0	1.05
2011	PHEP	1	1	2	W wheat	BW	2010-12-16	00- 30	1.3	5.42305	23.4276	20.6569	0.5	2.16
2011	PHEP	1	1	2	W wheat	BW	2010-12-16	30-60	1.4	3.24785	51.5176	18.179	0.29	4.6
2011	PHEP	1	1	2	W wheat	BW	2010-12-16	60-90	1.4	0.330782	41.5682	17.2471	0.03	3.77
2011	PHEP	1	1	2	W wheat	BW	2010-12-16	90-120	1.4	0	24.951	15.7458	0	2.32
2011	PHEP	1	1	2	W wheat	BW	2010-12-16	120-150	1.4	0	12.5456	14.0203	0	1.2
2011	PHEP	1	1	1	W wheat	PW	2011-02-02	00- 30	1.3	4.43864	11.3432	14.9935	0.45	1.15
2011	PHEP	1	1	1	W wheat	PW	2011-02-02	30-60	1.4	4.36604	12.1002	24.4351	0.35	0.97
2011	PHEP	1	1	1	W wheat	PW	2011-02-02	60-90	1.4	1.16607	26.3337	9.4647	0.12	2.71
2011	PHEP	1	1	1	W wheat	PW	2011-02-02	90-120	1.4	0	43.1704	11.9508	0	4.27
2011	PHEP	1	1	1	W wheat	PW	2011-02-02	120-150	1.4	0	65.8643	42.2304	0	3.74
2011	PHEP	1	1	2	W wheat	PW	2011-02-02	00- 30	1.3	4.51862	9.7561	17.4287	0.44	0.95
2011	PHEP	1	1	2	W wheat	PW	2011-02-02	30-60	1.4	4.22107	10.1306	14.5918	0.4	0.96
2011	PHEP	1	1	2	W wheat	PW	2011-02-02	60-90	1.4	1.93656	26.2315	42.2152	0.11	1.49
2011	PHEP	1	1	2	W wheat	PW	2011-02-02	90-120	1.4	0.532797	45.1812	15.1854	0.05	4.24
2011	PHEP	1	1	2	W wheat	PW	2011-02-02	120-150	1.4	0	47.0018	20.4249	0	4.04
2011	PHEP	1	1	1	W wheat	PH	2011-07-12	00- 30	1.3	3.08884	4.08945	7.14987	0.355	0.47
2011	PHEP	1	1	1	W wheat	PH	2011-07-12	30-60	1.4	2.15796	0	8.63575	0.225	0
2011	PHEP	1	1	1	W wheat	PH	2011-07-12	60-90	1.4	-0.145855	0	9.50664	-0.015	0
2011	PHEP	1	1	1	W wheat	PH	2011-07-12	90-120	1.4	0	0	6.99232	0	0
2011	PHEP	1	1	1	W wheat	PH	2011-07-12	120-150	1.4	0	4.56468	6.77495	0	0.49
2011	PHEP	1	1	2	W wheat	PH	2011-07-12	00- 30	1.3	4.45762	3.11601	6.81436	0.515	0.36
2011	PHEP	1	1	2	W wheat	PH	2011-07-12	30-60	1.4	0.0476497	0	8.22977	0.005	0
2011	PHEP	1	1	2	W wheat	PH	2011-07-12	60-90	1.4	0	0	11.0985	0	0
2011	PHEP	1	1	2	W wheat	PH	2011-07-12	90-120	1.4	0.142533	0	8.04397	0.015	0
2011	PHEP	1	1	2	W wheat	PH	2011-07-12	120-150	1.4	1.79225	5.13454	9.27297	0.185	0.53
2011	No-Pest	1	2	1	S faba bean	BW	2010-12-16	00- 30	1.3	21.0961	13.7071	19.9106	1.97	1.28
2011	No-Pest	1	2	1	S faba bean	BW	2010-12-16	30-60	1.4	4.71454	10.4393	18.315	0.42	0.93
2011	No-Pest	1	2	1	S faba bean	BW	2010-12-16	60-90	1.4	0.321864	0.643729	15.5994	0.03	0.06
2011	No-Pest	1	2	1	S faba bean	BW	2010-12-16	90-120	1.4	0	0	9.04478	0	0
2011	No-Pest	1	2	1	S faba bean	BW	2010-12-16	120-150	1.4	0	2.04924	9.73096	0	0.21
2011	No-Pest	1	2	2	S faba bean	BW	2010-12-16	00- 30	1.3	7.51974	13.2133	20.0955	0.7	1.23
2011	No-Pest	1	2	2	S faba bean	BW	2010-12-16	30-60	1.4	2.79687	12.1943	18.1152	0.25	1.09
2011	No-Pest	1	2	2	S faba bean	BW	2010-12-16	60-90	1.4	0.213604	2.56325	15.3238	0.02	0.24
2011	No-Pest	1	2	2	S faba bean	BW	2010-12-16	90-120	1.4	-0.197405	1.67795	10.4494	-0.02	0.17
2011	No-Pest	1	2	2	S faba bean	BW	2010-12-16	120-150	1.4	-0.48836	6.25101	9.78864	-0.05	0.64
2011	No-Pest	1	2	1	S faba bean	PW	2011-02-02	00- 30	1.3	3.69432	5.30467	12.5078	0.39	0.56
2011	No-Pest	1	2	1	S faba bean	PW	2011-02-02	30-60	1.4	3.06958	6.72947	21.2799	0.26	0.57
2011	No-Pest	1	2	1	S faba bean	PW	2011-02-02	60-90	1.4	0.622293	6.04513	3.74258	0.07	0.68
2011	No-Pest	1	2	1	S faba bean	PW	2011-02-02	90-120	1.4	0	4.64052	23.2265	0	0.38
2011	No-Pest	1	2	1	S faba bean	PW	2011-02-02	120-150	1.4	0	2.86769	12.753	0	0.28
2011	No-Pest	1	2	2	S faba bean	PW	2011-02-02	00- 30	1.3	2.7445	10.1335	19.0635	0.26	0.96
2011	No-Pest	1	2	2	S faba bean	PW	2011-02-02	30-60	1.4	3.11266	8.85164	9.52874	0.32	0.91
2011	No-Pest	1	2	2	S faba bean	PW	2011-02-02	60-90	1.4	0.669768	9.26513	17.9837	0.06	0.83
2011	No-Pest	1	2	2	S faba bean	PW	2011-02-02	90-120	1.4	0	4.66307	12.1162	0	0.46
2011	No-Pest	1	2	2	S faba bean	PW	2011-02-02	120-150	1.4	0	6.48892	20.1893	0	0.56
2011	No-Pest	1	2	1	S faba bean	PH	2011-08-10	00- 30	1.3	3.31362	17.3478	14.2603	0.34	1.78
2011	No-Pest	1	2	1	S faba bean	PH	2011-08-10	30-60	1.4	1.60639	7.02794	11.5163	0.16	0.7
2011	No-Pest	1	2	1	S faba bean	PH	2011-08-10	60-90	1.4	0.930132	7.23436	13.3115	0.09	0.7
2011	No-Pest	1	2	1	S faba bean	PH	2011-08-10	90-120	1.4	0.312332	4.26853	13.7639	0.03	0.41
2011	No-Pest	1	2	1	S faba bean	PH	2011-08-10	120-150	1.4	0.102336	3.17241	12.7037	0.01	0.31
2011	No-Pest	1	2	2	S faba bean	PH	2011-08-10	00- 30	1.3	11.081	21.1638	15.7238	1.11	2.12
2011	No-Pest	1	2	2	S faba bean	PH	2011-08-10	30-60	1.4	1.99159	10.8542	11.0042	0.2	1.09
2011	No-Pest	1	2	2	S faba bean	PH	2011-08-10	60-90	1.4	0.719022	9.14185	12.9338	0.07	0.89
2011	No-Pest	1	2	2	S faba bean	PH	2011-08-10	90-120	1.4	0.311804	7.27542	13.6599	0.03	0.7
2011	No-Pest	1	2	2	S faba bean	PH	2011-08-10	120-150	1.4	0.102927	6.38147	13.0596	0.01	0.62
2011	L-EN	1	3	1	W oat	BW	2010-12-16	00- 30	1.3	4.90225	11.6565	20.9133	0.45	1.07
2011	L-EN	1	3	1	W oat	BW	2010-12-16	30-60	1.4	2.01771	17.5989	18.2323	0.18	1.57
2011	L-EN	1	3	1	W oat	BW	2010-12-16	60-90	1.4	0.223259	16.7445	17.9846	0.02	1.5
2011	L-EN	1	3	1	W oat	BW	2010-12-16	90-120	1.4	0	6.45665	15.7815	0	0.6
2011	L-EN	1	3	1	W oat	BW	2010-12-16	120-150	1.4	0	5.52409	10.4124	0	0.56
2011	L-EN	1	3	2	W oat	BW	2010-12-16	00- 30	1.3	3.77912	15.5484	20.3945	0.35	1.44
2011	L-EN	1	3	2	W oat	BW	2010-12-16	30-60	1.4	3.2162	19.8517	17.5951	0.29	1.79
2011	L-EN	1	3	2	W oat	BW	2010-12-16	60-90	1.4	0.668882	13.4891	17.9048	0.06	1.21
2011	L-EN	1	3	2	W oat	BW	2010-12-16	90-120	1.4	0	2.61064	13.9494	0	0.25
2011	L-EN	1	3	2	W oat	BW	2010-12-16	120-150	1.4	0	4.04364	8.87867	0	0.42
2011	L-EN	1	3	1	W oat	PW	2011-02-02	00- 30	1.3	4.63373	10.6684	20.2786	0.43	0.99
2011	L-EN	1	3	1	W oat	PW	2011-02-02	30-60	1.4	4.02514	13.7526	18.0805	0.36	1.23
2011	L-EN	1	3	1	W oat	PW	2011-02-02	60-90	1.4	0.99676	15.9482	17.5129	0.09	1.44
2011	L-EN	1	3	1	W oat	PW	2011-02-02	90-120	1.4	0	18.0568	16.4324	0	1.66
2011	L-EN	1	3	1	W oat	PW	2011-02-02	120-150	1.4	0	9.23699	14.2658	0	0.88
2011	L-EN	1	3	2	W oat	PW	2011-02-02	00- 30	1.3	3.53327	8.56551	19.9008	0.33	0.8
2011	L-EN	1	3	2	W oat	PW	2011-02-02	30-60	1.4	3.47119	7.95015	18.168	0.31	0.71
2011	L-EN	1	3	2	W oat	PW	2011-02-02	60-90	1.4	0.996589	7.08685	17.5026	0.09	0.64
2011	L-EN	1	3	2	W oat	PW	2011-02-02	90-120	1.4	0.441467	11.0367	17.3048	0.04	1
2011	L-EN	1	3	2	W oat	PW	2011-02-02	120-150	1.4	0	6.04788	13.8601	0	0.58
2011	L-EN	1	3	1	W oat	PH	2011-07-07	00- 30	1.3	7.8513	2.67658	8.7501	0.88	0.3
2011	L-EN	1	3	1	W oat	PH	2011-07-07	30-60	1.4	2.4735	0	10.6002	0.25	0
2011	L-EN	1	3	1	W oat	PH	2011-07-07	60-90	1.4	1.21989	3.15137	12.2912	0.12	0.31
2011	L-EN	1	3	1	W oat	PH	2011-07-07	90-120	1.4	1.00957	5.35074	11.8618	0.1	0.53
2011	L-EN	1	3	1	W oat	PH	2011-07-07	120-150	1.4	1.21781	7.20535	12.1853	0.12	0.71
2011	L-EN	1	3	2	W oat	PH	2011-07-07	00- 30	1.3	11.7687	6.43599	10.6479	1.28	0.7
2011	L-EN	1	3	2	W oat	PH	2011-07-07	30-60	1.4	1.57584	0	10.314	0.16	0
2011	L-EN	1	3	2	W oat	PH	2011-07-07	60-90	1.4	1.21211	0	11.8938	0.12	0
2011	L-EN	1	3	2	W oat	PH	2011-07-07	90-120	1.4	1.10707	0	11.6673	0.11	0
2011	L-EN	1	3	2	W oat	PH	2011-07-07	120-150	1.4	1.3706	4.79708	9.93546	0.14	0.49
2011	L-GHG	1	4	1	Maize	BW	2010-12-16	00- 30	1.3	6.19242	16.7623	19.7343	0.58	1.57
2011	L-GHG	1	4	1	Maize	BW	2010-12-16	30-60	1.4	4.0124	10.5883	17.8915	0.36	0.95
2011	L-GHG	1	4	1	Maize	BW	2010-12-16	60-90	1.4	0.106309	0	15.042	0.01	0
2011	L-GHG	1	4	1	Maize	BW	2010-12-16	90-120	1.4	0	0	14.0908	0	0
2011	L-GHG	1	4	1	Maize	BW	2010-12-16	120-150	1.4	0	2.00984	11.5741	0	0.2
2011	L-GHG	1	4	2	Maize	BW	2010-12-16	00- 30	1.3	8.65512	22.3951	20.5104	0.8	2.07
2011	L-GHG	1	4	2	Maize	BW	2010-12-16	30-60	1.4	2.11396	12.5725	17.7875	0.19	1.13
2011	L-GHG	1	4	2	Maize	BW	2010-12-16	60-90	1.4	-0.105136	2.73353	14.3648	-0.01	0.26
2011	L-GHG	1	4	2	Maize	BW	2010-12-16	90-120	1.4	0	4.43625	13.2044	0	0.43
2011	L-GHG	1	4	2	Maize	BW	2010-12-16	120-150	1.4	0	5.72466	12.6372	0	0.56
2011	L-GHG	1	4	1	Maize	PW	2011-02-02	00- 30	1.3	5.7811	21.8397	19.8945	0.54	2.04
2011	L-GHG	1	4	1	Maize	PW	2011-02-02	30-60	1.4	4.81867	16.249	18.2147	0.43	1.45
2011	L-GHG	1	4	1	Maize	PW	2011-02-02	60-90	1.4	0.777335	10.5496	17.6728	0.07	0.95
2011	L-GHG	1	4	1	Maize	PW	2011-02-02	90-120	1.4	0	7.61713	17.3191	0	0.69
2011	L-GHG	1	4	1	Maize	PW	2011-02-02	120-150	1.4	0	6.12387	15.6831	0	0.57
2011	L-GHG	1	4	2	Maize	PW	2011-02-02	00- 30	1.3	6.77068	27.2977	20.1208	0.63	2.54
2011	L-GHG	1	4	2	Maize	PW	2011-02-02	30-60	1.4	4.03308	31.3684	18.1978	0.36	2.8
2011	L-GHG	1	4	2	Maize	PW	2011-02-02	60-90	1.4	1.21839	17.2789	17.519	0.11	1.56
2011	L-GHG	1	4	2	Maize	PW	2011-02-02	90-120	1.4	0.444011	6.99318	17.6486	0.04	0.63
2011	L-GHG	1	4	2	Maize	PW	2011-02-02	120-150	1.4	0	7.67565	16.0603	0	0.71
2011	L-GHG	1	4	1	Maize	PH	2011-10-13	00- 30	1.3	7.32667	172.7	12.7852	0.77	18.15
2011	L-GHG	1	4	1	Maize	PH	2011-10-13	30-60	1.4	3.95016	42.2363	12.0641	0.39	4.17
2011	L-GHG	1	4	1	Maize	PH	2011-10-13	60-90	1.4	1.24281	23.1992	13.4425	0.12	2.24
2011	L-GHG	1	4	1	Maize	PH	2011-10-13	90-120	1.4	0.841371	15.1447	14.3855	0.08	1.44
2011	L-GHG	1	4	1	Maize	PH	2011-10-13	120-150	1.4	0.617882	12.2547	13.0916	0.06	1.19
2011	L-GHG	1	4	2	Maize	PH	2011-10-13	00- 30	1.3	6.30832	65.7195	12.1318	0.67	6.98
2011	L-GHG	1	4	2	Maize	PH	2011-10-13	30-60	1.4	3.62246	21.936	11.6558	0.36	2.18
2011	L-GHG	1	4	2	Maize	PH	2011-10-13	60-90	1.4	3.19954	12.5917	13.2296	0.31	1.22
2011	L-GHG	1	4	2	Maize	PH	2011-10-13	90-120	1.4	2.82716	15.1829	14.116	0.27	1.45
2011	L-GHG	1	4	2	Maize	PH	2011-10-13	120-150	1.4	2.34692	11.5305	12.5244	0.23	1.13
2011	L-EN	2	5	1	W wheat	BW	2010-12-16	00- 30	1.3	4.58019	11.8233	19.5965	0.43	1.11
2011	L-EN	2	5	1	W wheat	BW	2010-12-16	30-60	1.4	2.10999	21.5441	17.675	0.19	1.94
2011	L-EN	2	5	1	W wheat	BW	2010-12-16	60-90	1.4	0.220914	14.5803	17.3537	0.02	1.32
2011	L-EN	2	5	1	W wheat	BW	2010-12-16	90-120	1.4	0	10.7132	15.5112	0	1
2011	L-EN	2	5	1	W wheat	BW	2010-12-16	120-150	1.4	0	8.42488	14.4667	0	0.8
2011	L-EN	2	5	2	W wheat	BW	2010-12-16	00- 30	1.3	5.89767	11.7953	19.9893	0.55	1.1
2011	L-EN	2	5	2	W wheat	BW	2010-12-16	30-60	1.4	4.13076	20.0956	17.9913	0.37	1.8
2011	L-EN	2	5	2	W wheat	BW	2010-12-16	60-90	1.4	0.436035	6.2135	16.5611	0.04	0.57
2011	L-EN	2	5	2	W wheat	BW	2010-12-16	90-120	1.4	0	4.12961	13.2472	0	0.4
2011	L-EN	2	5	2	W wheat	BW	2010-12-16	120-150	1.4	0	5.23339	14.0915	0	0.5
2011	L-EN	2	5	1	W wheat	PW	2011-02-02	00- 30	1.3	4.2262	5.7433	20.6048	0.39	0.53
2011	L-EN	2	5	1	W wheat	PW	2011-02-02	30-60	1.4	4.41364	6.56388	18.7989	0.39	0.58
2011	L-EN	2	5	1	W wheat	PW	2011-02-02	60-90	1.4	1.65002	6.80635	13.1792	0.16	0.66
2011	L-EN	2	5	1	W wheat	PW	2011-02-02	90-120	1.4	0.558067	8.59423	17.9759	0.05	0.77
2011	L-EN	2	5	1	W wheat	PW	2011-02-02	120-150	1.4	0.447103	9.7245	18.0625	0.04	0.87
2011	L-EN	2	5	2	W wheat	PW	2011-02-02	00- 30	1.3	5.1622	2.5811	20.1614	0.48	0.24
2011	L-EN	2	5	2	W wheat	PW	2011-02-02	30-60	1.4	234.775	68.1313	18.8997	20.71	6.01
2011	L-EN	2	5	2	W wheat	PW	2011-02-02	60-90	1.4	21.5392	31.6357	18.2791	1.92	2.82
2011	L-EN	2	5	2	W wheat	PW	2011-02-02	90-120	1.4	0.894864	16.6668	18.1063	0.08	1.49
2011	L-EN	2	5	2	W wheat	PW	2011-02-02	120-150	1.4	0	6.85956	17.4518	0	0.62
2011	L-EN	2	5	1	W wheat	PH	2011-07-12	00- 30	1.3	3.42968	3.11789	8.65276	0.385	0.35
2011	L-EN	2	5	1	W wheat	PH	2011-07-12	30-60	1.4	0	0	9.06484	0	0
2011	L-EN	2	5	1	W wheat	PH	2011-07-12	60-90	1.4	0	0	9.78065	0	0
2011	L-EN	2	5	1	W wheat	PH	2011-07-12	90-120	1.4	0	0	10.9482	0	0
2011	L-EN	2	5	1	W wheat	PH	2011-07-12	120-150	1.4	0	0	11.862	0	0
2011	L-EN	2	5	2	W wheat	PH	2011-07-12	00- 30	1.3	5.13322	1.96402	8.78862	0.575	0.22
2011	L-EN	2	5	2	W wheat	PH	2011-07-12	30-60	1.4	1.30136	0	8.95763	0.135	0
2011	L-EN	2	5	2	W wheat	PH	2011-07-12	60-90	1.4	0	0	11.9146	0	0
2011	L-EN	2	5	2	W wheat	PH	2011-07-12	90-120	1.4	0	0	11.8692	0	0
2011	L-EN	2	5	2	W wheat	PH	2011-07-12	120-150	1.4	0	0	13.3706	0	0
2011	L-GHG	2	6	1	W barley	BW	2010-12-16	00- 30	1.3	4.97022	9.4002	20.4343	0.46	0.87
2011	L-GHG	2	6	1	W barley	BW	2010-12-16	30-60	1.4	3.81029	19.7238	18.2176	0.34	1.76
2011	L-GHG	2	6	1	W barley	BW	2010-12-16	60-90	1.4	1.53482	8.22227	16.9031	0.14	0.75
2011	L-GHG	2	6	1	W barley	BW	2010-12-16	90-120	1.4	-0.496561	0	10.8357	-0.05	0
2011	L-GHG	2	6	1	W barley	BW	2010-12-16	120-150	1.4	0	0	11.0786	0	0
2011	L-GHG	2	6	2	W barley	BW	2010-12-16	00- 30	1.3	2.9536	14.3304	21.1551	0.27	1.31
2011	L-GHG	2	6	2	W barley	BW	2010-12-16	30-60	1.4	2.4793	19.4963	18.5495	0.22	1.73
2011	L-GHG	2	6	2	W barley	BW	2010-12-16	60-90	1.4	0.219878	14.8418	17.0719	0.02	1.35
2011	L-GHG	2	6	2	W barley	BW	2010-12-16	90-120	1.4	0	0	11.1088	0	0
2011	L-GHG	2	6	2	W barley	BW	2010-12-16	120-150	1.4	0	0.789145	10.4115	0	0.08
2011	L-GHG	2	6	1	W barley	PW	2011-02-02	00- 30	1.3	7.37078	6.6007	21.4826	0.67	0.6
2011	L-GHG	2	6	1	W barley	PW	2011-02-02	30-60	1.4	3.96221	10.8678	18.8176	0.35	0.96
2011	L-GHG	2	6	1	W barley	PW	2011-02-02	60-90	1.4	1.2268	7.6954	17.93	0.11	0.69
2011	L-GHG	2	6	1	W barley	PW	2011-02-02	90-120	1.4	0	10.8919	17.1155	0	0.99
2011	L-GHG	2	6	1	W barley	PW	2011-02-02	120-150	1.4	0	3.89206	16.0632	0	0.36
2011	L-GHG	2	6	2	W barley	PW	2011-02-02	00- 30	1.3	4.79748	5.99686	20.964	0.44	0.55
2011	L-GHG	2	6	2	W barley	PW	2011-02-02	30-60	1.4	4.63648	9.0468	18.7542	0.41	0.8
2011	L-GHG	2	6	2	W barley	PW	2011-02-02	60-90	1.4	1.33728	11.4783	17.8833	0.12	1.03
2011	L-GHG	2	6	2	W barley	PW	2011-02-02	90-120	1.4	0	20.5423	17.6682	0	1.85
2011	L-GHG	2	6	2	W barley	PW	2011-02-02	120-150	1.4	0	4.90889	15.2742	0	0.46
2011	L-GHG	2	6	1	W barley	PH	2011-07-07	00- 30	1.3	7.52621	12.5437	13.6467	0.78	1.3
2011	L-GHG	2	6	1	W barley	PH	2011-07-07	30-60	1.4	2.17312	0	10.4974	0.22	0
2011	L-GHG	2	6	1	W barley	PH	2011-07-07	60-90	1.4	1.69578	0	11.1122	0.17	0
2011	L-GHG	2	6	1	W barley	PH	2011-07-07	90-120	1.4	0.967208	0.967208	9.17006	0.1	0.1
2011	L-GHG	2	6	1	W barley	PH	2011-07-07	120-150	1.4	0.814411	2.54503	12.3791	0.08	0.25
2011	L-GHG	2	6	2	W barley	PH	2011-07-07	00- 30	1.3	4.21341	22.7907	13.1786	0.44	2.38
2011	L-GHG	2	6	2	W barley	PH	2011-07-07	30-60	1.4	2.2376	1.26473	9.53928	0.23	0.13
2011	L-GHG	2	6	2	W barley	PH	2011-07-07	60-90	1.4	0.993889	0.496944	10.8841	0.1	0.05
2011	L-GHG	2	6	2	W barley	PH	2011-07-07	90-120	1.4	0.8002	2.50063	11.2832	0.08	0.25
2011	L-GHG	2	6	2	W barley	PH	2011-07-07	120-150	1.4	0.408557	3.06418	12.5845	0.04	0.3
2011	PHEP	2	7	1	W faba bean	BW	2010-12-16	00- 30	1.3	3.17346	12.0373	21.1748	0.29	1.1
2011	PHEP	2	7	1	W faba bean	BW	2010-12-16	30-60	1.4	3.26226	24.7482	18.4423	0.29	2.2
2011	PHEP	2	7	1	W faba bean	BW	2010-12-16	60-90	1.4	1.11595	15.2885	17.9662	0.1	1.37
2011	PHEP	2	7	1	W faba bean	BW	2010-12-16	90-120	1.4	-0.324556	4.65198	16.1037	-0.03	0.43
2011	PHEP	2	7	1	W faba bean	BW	2010-12-16	120-150	1.4	0	1.96479	10.1536	0	0.2
2011	PHEP	2	7	2	W faba bean	BW	2010-12-16	00- 30	1.3	3.06064	11.3681	21.1105	0.28	1.04
2011	PHEP	2	7	2	W faba bean	BW	2010-12-16	30-60	1.4	2.49373	23.2371	18.8936	0.22	2.05
2011	PHEP	2	7	2	W faba bean	BW	2010-12-16	60-90	1.4	0.444425	20.1102	17.7042	0.04	1.81
2011	PHEP	2	7	2	W faba bean	BW	2010-12-16	90-120	1.4	0	7.46634	17.8821	0	0.67
2011	PHEP	2	7	2	W faba bean	BW	2010-12-16	120-150	1.4	0	2.58293	10.8555	0	0.26
2011	PHEP	2	7	1	W faba bean	PW	2011-02-02	00- 30	1.3	15.2037	9.77379	20.7304	1.4	0.9
2011	PHEP	2	7	1	W faba bean	PW	2011-02-02	30-60	1.4	4.05088	9.00195	18.4595	0.36	0.8
2011	PHEP	2	7	1	W faba bean	PW	2011-02-02	60-90	1.4	1.88399	7.86844	17.5517	0.17	0.71
2011	PHEP	2	7	1	W faba bean	PW	2011-02-02	90-120	1.4	0	7.43174	16.7164	0	0.68
2011	PHEP	2	7	1	W faba bean	PW	2011-02-02	120-150	1.4	0	4.91117	15.3025	0	0.46
2011	PHEP	2	7	2	W faba bean	PW	2011-02-02	00- 30	1.3	8.64547	7.66054	21.1783	0.79	0.7
2011	PHEP	2	7	2	W faba bean	PW	2011-02-02	30-60	1.4	3.48062	12.3506	18.3293	0.31	1.1
2011	PHEP	2	7	2	W faba bean	PW	2011-02-02	60-90	1.4	0.995175	10.9469	17.4177	0.09	0.99
2011	PHEP	2	7	2	W faba bean	PW	2011-02-02	90-120	1.4	0	9.56364	17.7573	0	0.86
2011	PHEP	2	7	2	W faba bean	PW	2011-02-02	120-150	1.4	0	4.43474	14.6278	0	0.42
2011	PHEP	2	7	1	W faba bean	PH	2011-08-10	00- 30	1.3	4.91161	42.9014	15.9705	0.49	4.28
2011	PHEP	2	7	1	W faba bean	PH	2011-08-10	30-60	1.4	2.34164	12.6245	12.3845	0.23	1.24
2011	PHEP	2	7	1	W faba bean	PH	2011-08-10	60-90	1.4	0.818252	10.535	12.6707	0.08	1.03
2011	PHEP	2	7	1	W faba bean	PH	2011-08-10	90-120	1.4	0.300681	8.71975	11.4093	0.03	0.87
2011	PHEP	2	7	1	W faba bean	PH	2011-08-10	120-150	1.4	0	6.69293	12.1388	0	0.66
2011	PHEP	2	7	2	W faba bean	PH	2011-08-10	00- 30	1.3	7.42033	13.5545	15.1791	0.75	1.37
2011	PHEP	2	7	2	W faba bean	PH	2011-08-10	30-60	1.4	2.10026	7.60094	11.2753	0.21	0.76
2011	PHEP	2	7	2	W faba bean	PH	2011-08-10	60-90	1.4	0.620808	9.10518	13.383	0.06	0.88
2011	PHEP	2	7	2	W faba bean	PH	2011-08-10	90-120	1.4	0.199455	9.7733	11.097	0.02	0.98
2011	PHEP	2	7	2	W faba bean	PH	2011-08-10	120-150	1.4	0	7.77397	11.0586	0	0.78
2011	No-Pest	2	8	1	Hemp	BW	2010-12-16	00- 30	1.3	7.79185	8.53901	19.7188	0.73	0.8
2011	No-Pest	2	8	1	Hemp	BW	2010-12-16	30-60	1.4	1.55498	4.88709	17.6849	0.14	0.44
2011	No-Pest	2	8	1	Hemp	BW	2010-12-16	60-90	1.4	0	0	15.7397	0	0
2011	No-Pest	2	8	1	Hemp	BW	2010-12-16	90-120	1.4	0	0	12.0511	0	0
2011	No-Pest	2	8	1	Hemp	BW	2010-12-16	120-150	1.4	0	0	9.86547	0	0
2011	No-Pest	2	8	2	Hemp	BW	2010-12-16	00- 30	1.3	7.66422	3.72262	21.2062	0.7	0.34
2011	No-Pest	2	8	2	Hemp	BW	2010-12-16	30-60	1.4	7.06716	5.3845	18.2758	0.63	0.48
2011	No-Pest	2	8	2	Hemp	BW	2010-12-16	60-90	1.4	1.56281	0	13.8094	0.15	0
2011	No-Pest	2	8	2	Hemp	BW	2010-12-16	90-120	1.4	0.517283	0	13.3763	0.05	0
2011	No-Pest	2	8	2	Hemp	BW	2010-12-16	120-150	1.4	0	0	12.903	0	0
2011	No-Pest	2	8	1	Hemp	PW	2011-02-02	00- 30	1.3	4.45336	12.4911	20.7416	0.41	1.15
2011	No-Pest	2	8	1	Hemp	PW	2011-02-02	30-60	1.4	7.8394	10.5661	19.0307	0.69	0.93
2011	No-Pest	2	8	1	Hemp	PW	2011-02-02	60-90	1.4	1.10955	4.66013	17.623	0.1	0.42
2011	No-Pest	2	8	1	Hemp	PW	2011-02-02	90-120	1.4	0	2.00467	17.846	0	0.18
2011	No-Pest	2	8	1	Hemp	PW	2011-02-02	120-150	1.4	0	0.839116	14.2212	0	0.08
2011	No-Pest	2	8	2	Hemp	PW	2011-02-02	00- 30	1.3	4.38997	13.4992	21.3442	0.4	1.23
2011	No-Pest	2	8	2	Hemp	PW	2011-02-02	30-60	1.4	4.11438	11.7717	19.3798	0.36	1.03
2011	No-Pest	2	8	2	Hemp	PW	2011-02-02	60-90	1.4	2.44427	6.44398	17.7025	0.22	0.58
2011	No-Pest	2	8	2	Hemp	PW	2011-02-02	90-120	1.4	0.883052	3.31144	17.3128	0.08	0.3
2011	No-Pest	2	8	2	Hemp	PW	2011-02-02	120-150	1.4	0	1.44597	17.7699	0	0.13
2011	No-Pest	2	8	1	Hemp	PH	2011-10-13	00- 30	1.3	6.44164	5.90484	8.92617	0.72	0.66
2011	No-Pest	2	8	1	Hemp	PH	2011-10-13	30-60	1.4	2.8455	0.981208	10.0776	0.29	0.1
2011	No-Pest	2	8	1	Hemp	PH	2011-10-13	60-90	1.4	0.812782	0	12.2549	0.08	0
2011	No-Pest	2	8	1	Hemp	PH	2011-10-13	90-120	1.4	0.794213	0.694936	10.8132	0.08	0.07
2011	No-Pest	2	8	1	Hemp	PH	2011-10-13	120-150	1.4	0.573476	0.860213	8.41643	0.06	0.09
2011	No-Pest	2	8	2	Hemp	PH	2011-10-13	00- 30	1.3	5.54493	3.21964	8.90286	0.62	0.36
2011	No-Pest	2	8	2	Hemp	PH	2011-10-13	30-60	1.4	1.73509	0.48197	8.95553	0.18	0.05
2011	No-Pest	2	8	2	Hemp	PH	2011-10-13	60-90	1.4	1.00421	0	11.5298	0.1	0
2011	No-Pest	2	8	2	Hemp	PH	2011-10-13	90-120	1.4	0.807666	0	11.8624	0.08	0
2011	No-Pest	2	8	2	Hemp	PH	2011-10-13	120-150	1.4	0.595459	0.793945	10.7922	0.06	0.08
2011	L-GHG	3	9	1	S faba bean	BW	2010-12-16	00- 30	1.3	5.7368	10.6077	20.5388	0.53	0.98
2011	L-GHG	3	9	1	S faba bean	BW	2010-12-16	30-60	1.4	5.75146	7.89416	18.5908	0.51	0.7
2011	L-GHG	3	9	1	S faba bean	BW	2010-12-16	60-90	1.4	1.64324	1.53369	16.8588	0.15	0.14
2011	L-GHG	3	9	1	S faba bean	BW	2010-12-16	90-120	1.4	0.404459	0	11.9587	0.04	0
2011	L-GHG	3	9	1	S faba bean	BW	2010-12-16	120-150	1.4	0	1.16853	9.59779	0	0.12
2011	L-GHG	3	9	2	S faba bean	BW	2010-12-16	00- 30	1.3	6.41645	9.78781	20.814	0.59	0.9
2011	L-GHG	3	9	2	S faba bean	BW	2010-12-16	30-60	1.4	3.94902	3.61053	18.62	0.35	0.32
2011	L-GHG	3	9	2	S faba bean	BW	2010-12-16	60-90	1.4	0.668466	0.891288	17.8677	0.06	0.08
2011	L-GHG	3	9	2	S faba bean	BW	2010-12-16	90-120	1.4	0	1.33045	12.7075	0	0.13
2011	L-GHG	3	9	2	S faba bean	BW	2010-12-16	120-150	1.4	0	6.54453	9.79354	0	0.67
2011	L-GHG	3	9	1	S faba bean	PW	2011-02-02	00- 30	1.3	6.65438	16.4723	20.993	0.61	1.51
2011	L-GHG	3	9	1	S faba bean	PW	2011-02-02	30-60	1.4	4.45566	8.91132	19.3588	0.39	0.78
2011	L-GHG	3	9	1	S faba bean	PW	2011-02-02	60-90	1.4	2.02242	5.28076	18.3708	0.18	0.47
2011	L-GHG	3	9	1	S faba bean	PW	2011-02-02	90-120	1.4	0.779527	3.22947	17.8409	0.07	0.29
2011	L-GHG	3	9	1	S faba bean	PW	2011-02-02	120-150	1.4	0.651602	1.7376	16.3348	0.06	0.16
2011	L-GHG	3	9	2	S faba bean	PW	2011-02-02	00- 30	1.3	7.71548	4.95995	21.5929	0.7	0.45
2011	L-GHG	3	9	2	S faba bean	PW	2011-02-02	30-60	1.4	3.8376	6.54649	18.6417	0.34	0.58
2011	L-GHG	3	9	2	S faba bean	PW	2011-02-02	60-90	1.4	1.23223	2.68851	18.1931	0.11	0.24
2011	L-GHG	3	9	2	S faba bean	PW	2011-02-02	90-120	1.4	0	1.0985	17.0236	0	0.1
2011	L-GHG	3	9	2	S faba bean	PW	2011-02-02	120-150	1.4	0	1.76439	10.014	0	0.18
2011	L-GHG	3	9	1	S faba bean	PH	2011-08-10	00- 30	1.3	9.85032	26.8832	17.3772	0.96	2.62
2011	L-GHG	3	9	1	S faba bean	PH	2011-08-10	30-60	1.4	2.2107	12.8622	11.5704	0.22	1.28
2011	L-GHG	3	9	1	S faba bean	PH	2011-08-10	60-90	1.4	1.4632	7.73408	14.0018	0.14	0.74
2011	L-GHG	3	9	1	S faba bean	PH	2011-08-10	90-120	1.4	0.532729	6.92547	15.1776	0.05	0.65
2011	L-GHG	3	9	1	S faba bean	PH	2011-08-10	120-150	1.4	0.312004	5.40807	13.6994	0.03	0.52
2011	L-GHG	3	9	2	S faba bean	PH	2011-08-10	00- 30	1.3	8.56232	20.9525	16.269	0.85	2.08
2011	L-GHG	3	9	2	S faba bean	PH	2011-08-10	30-60	1.4	2.79078	22.533	13.3201	0.27	2.18
2011	L-GHG	3	9	2	S faba bean	PH	2011-08-10	60-90	1.4	1.15051	8.57652	14.047	0.11	0.82
2011	L-GHG	3	9	2	S faba bean	PH	2011-08-10	90-120	1.4	0.415288	6.6446	13.5932	0.04	0.64
2011	L-GHG	3	9	2	S faba bean	PH	2011-08-10	120-150	1.4	0.308986	7.10667	13.1006	0.03	0.69
2011	PHEP	3	10	1	S barley	BW	2010-12-16	00- 30	1.3	11.9508	9.6646	18.1363	1.15	0.93
2011	PHEP	3	10	1	S barley	BW	2010-12-16	30-60	1.4	5.93883	7.61964	18.2102	0.53	0.68
2011	PHEP	3	10	1	S barley	BW	2010-12-16	60-90	1.4	1.03355	0	13.3157	0.1	0
2011	PHEP	3	10	1	S barley	BW	2010-12-16	90-120	1.4	0.699462	0	11.2196	0.07	0
2011	PHEP	3	10	1	S barley	BW	2010-12-16	120-150	1.4	0	0	10.0619	0	0
2011	PHEP	3	10	2	S barley	BW	2010-12-16	00- 30	1.3	21.3825	12.5005	21.2936	1.95	1.14
2011	PHEP	3	10	2	S barley	BW	2010-12-16	30-60	1.4	4.43467	9.75628	17.5753	0.4	0.88
2011	PHEP	3	10	2	S barley	BW	2010-12-16	60-90	1.4	0.6301	0	14.2955	0.06	0
2011	PHEP	3	10	2	S barley	BW	2010-12-16	90-120	1.4	1.30681	0	11.5939	0.13	0
2011	PHEP	3	10	2	S barley	BW	2010-12-16	120-150	1.4	0	0	11.6216	0	0
2011	PHEP	3	10	1	S barley	PW	2011-02-02	00- 30	1.3	5.20767	10.637	21.8967	0.47	0.96
2011	PHEP	3	10	1	S barley	PW	2011-02-02	30-60	1.4	3.63868	7.16364	19.0796	0.32	0.63
2011	PHEP	3	10	1	S barley	PW	2011-02-02	60-90	1.4	1.00397	4.68519	17.9432	0.09	0.42
2011	PHEP	3	10	1	S barley	PW	2011-02-02	90-120	1.4	0	3.09053	13.1139	0	0.3
2011	PHEP	3	10	1	S barley	PW	2011-02-02	120-150	1.4	0	0.782225	9.85712	0	0.08
2011	PHEP	3	10	2	S barley	PW	2011-02-02	00- 30	1.3	4.09818	10.3008	21.8758	0.37	0.93
2011	PHEP	3	10	2	S barley	PW	2011-02-02	30-60	1.4	3.97113	10.3249	18.9507	0.35	0.91
2011	PHEP	3	10	2	S barley	PW	2011-02-02	60-90	1.4	0.996838	6.53482	17.5175	0.09	0.59
2011	PHEP	3	10	2	S barley	PW	2011-02-02	90-120	1.4	0	3.088	17.2608	0	0.28
2011	PHEP	3	10	2	S barley	PW	2011-02-02	120-150	1.4	0	0	11.1353	0	0
2011	PHEP	3	10	1	S barley	PH	2011-07-29	00- 30	1.3	10.275	11.2976	14.2188	1.055	1.16
2011	PHEP	3	10	1	S barley	PH	2011-07-29	30-60	1.4	0	0	8.96982	0	0
2011	PHEP	3	10	1	S barley	PH	2011-07-29	60-90	1.4	0	0	11.2662	0	0
2011	PHEP	3	10	1	S barley	PH	2011-07-29	90-120	1.4	0	0	11.5707	0	0
2011	PHEP	3	10	1	S barley	PH	2011-07-29	120-150	1.4	0	0	11.0055	0	0
2011	PHEP	3	10	2	S barley	PH	2011-07-29	00- 30	1.3	4.21546	8.52783	13.9118	0.435	0.88
2011	PHEP	3	10	2	S barley	PH	2011-07-29	30-60	1.4	1.03487	0	10.358	0.105	0
2011	PHEP	3	10	2	S barley	PH	2011-07-29	60-90	1.4	0	0	11.6171	0	0
2011	PHEP	3	10	2	S barley	PH	2011-07-29	90-120	1.4	0	0	10.7304	0	0
2011	PHEP	3	10	2	S barley	PH	2011-07-29	120-150	1.4	0	0	10.7294	0	0
2011	No-Pest	3	11	1	W wheat	BW	2010-12-16	00- 30	1.3	4.81012	17.6007	21.117	0.44	1.61
2011	No-Pest	3	11	1	W wheat	BW	2010-12-16	30-60	1.4	3.11833	55.3504	17.8452	0.28	4.97
2011	No-Pest	3	11	1	W wheat	BW	2010-12-16	60-90	1.4	1.85144	40.9495	16.5055	0.17	3.76
2011	No-Pest	3	11	1	W wheat	BW	2010-12-16	90-120	1.4	0.635708	14.6213	14.8369	0.06	1.38
2011	No-Pest	3	11	1	W wheat	BW	2010-12-16	120-150	1.4	0	9.64312	12.1991	0	0.95
2011	No-Pest	3	11	2	W wheat	BW	2010-12-16	00- 30	1.3	2.26823	18.0379	20.4142	0.21	1.67
2011	No-Pest	3	11	2	W wheat	BW	2010-12-16	30-60	1.4	2.45695	52.9361	18.0112	0.22	4.74
2011	No-Pest	3	11	2	W wheat	BW	2010-12-16	60-90	1.4	1.22228	44.8909	17.7095	0.11	4.04
2011	No-Pest	3	11	2	W wheat	BW	2010-12-16	90-120	1.4	0.419095	18.5449	14.1535	0.04	1.77
2011	No-Pest	3	11	2	W wheat	BW	2010-12-16	120-150	1.4	0	9.14455	11.5724	0	0.91
2011	No-Pest	3	11	1	W wheat	PW	2011-02-02	00- 30	1.3	4.07674	7.27202	21.5724	0.37	0.66
2011	No-Pest	3	11	1	W wheat	PW	2011-02-02	30-60	1.4	3.47946	13.5811	18.3095	0.31	1.21
2011	No-Pest	3	11	1	W wheat	PW	2011-02-02	60-90	1.4	1.65389	30.3212	17.2463	0.15	2.75
2011	No-Pest	3	11	1	W wheat	PW	2011-02-02	90-120	1.4	0.775313	47.9587	17.5172	0.07	4.33
2011	No-Pest	3	11	1	W wheat	PW	2011-02-02	120-150	1.4	0	34.5739	16.9733	0	3.15
2011	No-Pest	3	11	2	W wheat	PW	2011-02-02	00- 30	1.3	6.24221	8.8705	21.2187	0.57	0.81
2011	No-Pest	3	11	2	W wheat	PW	2011-02-02	30-60	1.4	4.01841	7.25546	17.9807	0.36	0.65
2011	No-Pest	3	11	2	W wheat	PW	2011-02-02	60-90	1.4	1.2182	23.478	17.5096	0.11	2.12
2011	No-Pest	3	11	2	W wheat	PW	2011-02-02	90-120	1.4	0	35.2179	16.7616	0	3.22
2011	No-Pest	3	11	2	W wheat	PW	2011-02-02	120-150	1.4	0	23.0938	15.1075	0	2.17
2011	No-Pest	3	11	1	W wheat	PH	2011-07-12	00- 30	1.3	4.09931	3.34998	7.98798	0.465	0.38
2011	No-Pest	3	11	1	W wheat	PH	2011-07-12	30-60	1.4	1.2063	0	9.02778	0.125	0
2011	No-Pest	3	11	1	W wheat	PH	2011-07-12	60-90	1.4	0	0	11.7219	0	0
2011	No-Pest	3	11	1	W wheat	PH	2011-07-12	90-120	1.4	0.0497951	1.69303	11.0108	0.005	0.17
2011	No-Pest	3	11	1	W wheat	PH	2011-07-12	120-150	1.4	0	17.3886	10.1545	0	1.77
2011	No-Pest	3	11	2	W wheat	PH	2011-07-12	00- 30	1.3	3.17579	6.08321	8.92035	0.355	0.68
2011	No-Pest	3	11	2	W wheat	PH	2011-07-12	30-60	1.4	2.16105	0	8.72646	0.225	0
2011	No-Pest	3	11	2	W wheat	PH	2011-07-12	60-90	1.4	0	0	11.8379	0	0
2011	No-Pest	3	11	2	W wheat	PH	2011-07-12	90-120	1.4	0.144798	0.0965321	9.04637	0.015	0.01
2011	No-Pest	3	11	2	W wheat	PH	2011-07-12	120-150	1.4	0	14.1915	9.91793	0	1.45
2011	L-EN	3	12	1	W flax	BW	2010-12-16	00- 30	1.3	5.94146	11.4428	21.4908	0.54	1.04
2011	L-EN	3	12	1	W flax	BW	2010-12-16	30-60	1.4	4.29142	10.051	18.674	0.38	0.89
2011	L-EN	3	12	1	W flax	BW	2010-12-16	60-90	1.4	1.22423	11.1294	17.8049	0.11	1
2011	L-EN	3	12	1	W flax	BW	2010-12-16	90-120	1.4	0.42768	5.98752	15.3909	0.04	0.56
2011	L-EN	3	12	1	W flax	BW	2010-12-16	120-150	1.4	0	11.9076	10.2626	0	1.21
2011	L-EN	3	12	2	W flax	BW	2010-12-16	00- 30	1.3	7.25156	8.22565	20.5337	0.67	0.76
2011	L-EN	3	12	2	W flax	BW	2010-12-16	30-60	1.4	4.36889	12.6586	18.194	0.39	1.13
2011	L-EN	3	12	2	W flax	BW	2010-12-16	60-90	1.4	2.99085	11.188	17.5244	0.27	1.01
2011	L-EN	3	12	2	W flax	BW	2010-12-16	90-120	1.4	0.437134	10.1634	16.7127	0.04	0.93
2011	L-EN	3	12	2	W flax	BW	2010-12-16	120-150	1.4	0	21.4116	12.1809	0	2.11
2011	L-EN	3	12	1	W flax	PW	2011-02-02	00- 30	1.3	4.83388	5.15614	20.0927	0.45	0.48
2011	L-EN	3	12	1	W flax	PW	2011-02-02	30-60	1.4	3.90757	4.13086	17.9928	0.35	0.37
2011	L-EN	3	12	1	W flax	PW	2011-02-02	60-90	1.4	1.11283	5.67543	17.7991	0.1	0.51
2011	L-EN	3	12	1	W flax	PW	2011-02-02	90-120	1.4	0.884675	11.5008	17.4227	0.08	1.04
2011	L-EN	3	12	1	W flax	PW	2011-02-02	120-150	1.4	0	6.22288	14.5604	0	0.59
2011	L-EN	3	12	2	W flax	PW	2011-02-02	00- 30	1.3	7.20606	4.08702	20.1654	0.67	0.38
2011	L-EN	3	12	2	W flax	PW	2011-02-02	30-60	1.4	6.54705	3.27353	18.6468	0.58	0.29
2011	L-EN	3	12	2	W flax	PW	2011-02-02	60-90	1.4	1.33673	2.11649	17.8586	0.12	0.19
2011	L-EN	3	12	2	W flax	PW	2011-02-02	90-120	1.4	0.550564	9.91015	17.1667	0.05	0.9
2011	L-EN	3	12	2	W flax	PW	2011-02-02	120-150	1.4	0	7.29719	15.6128	0	0.68
2011	L-EN	3	12	1	W flax	PH	2011-07-12	00- 30	1.3	3.57056	1.80788	9.57847	0.395	0.2
2011	L-EN	3	12	1	W flax	PH	2011-07-12	30-60	1.4	0	0	10.6138	0	0
2011	L-EN	3	12	1	W flax	PH	2011-07-12	60-90	1.4	0	0	12.3994	0	0
2011	L-EN	3	12	1	W flax	PH	2011-07-12	90-120	1.4	0	0	12.7475	0	0
2011	L-EN	3	12	1	W flax	PH	2011-07-12	120-150	1.4	0	3.0375	12.0418	0	0.3
2011	L-EN	3	12	2	W flax	PH	2011-07-12	00- 30	1.3	4.03018	1.72075	9.69845	0.445	0.19
2011	L-EN	3	12	2	W flax	PH	2011-07-12	30-60	1.4	0.14973	0	11.155	0.015	0
2011	L-EN	3	12	2	W flax	PH	2011-07-12	60-90	1.4	0	0	11.8694	0	0
2011	L-EN	3	12	2	W flax	PH	2011-07-12	90-120	1.4	0	0	11.3419	0	0
2011	L-EN	3	12	2	W flax	PH	2011-07-12	120-150	1.4	0	5.22673	12.7936	0	0.51
2012	PHEP	1	1	1	W rapeseed	BW	2011-11-24	00- 30	1.3	7.23671	3.03159	14.4695	0.74	0.31
2012	PHEP	1	1	1	W rapeseed	BW	2011-11-24	30-60	1.4	1.57499	0.787496	10.28	0.16	0.08
2012	PHEP	1	1	1	W rapeseed	BW	2011-11-24	60-90	1.4	0.802042	0.601531	11.4268	0.08	0.06
2012	PHEP	1	1	1	W rapeseed	BW	2011-11-24	90-120	1.4	0.100134	9.71295	11.351	0.01	0.97
2012	PHEP	1	1	1	W rapeseed	BW	2011-11-24	120-150	1.4	-0.101438	14.2013	12.1569	0	1.4
2012	PHEP	1	1	2	W rapeseed	BW	2011-11-24	00- 30	1.3	7.97612	5.58328	15.6462	0.8	0.56
2012	PHEP	1	1	2	W rapeseed	BW	2011-11-24	30-60	1.4	2.44891	1.37139	9.97202	0.25	0.14
2012	PHEP	1	1	2	W rapeseed	BW	2011-11-24	60-90	1.4	0.602567	1.20513	11.5341	0.06	0.12
2012	PHEP	1	1	2	W rapeseed	BW	2011-11-24	90-120	1.4	0.289055	3.08325	8.92763	0.03	0.32
2012	PHEP	1	1	2	W rapeseed	BW	2011-11-24	120-150	1.4	0.099941	14.3915	11.2307	0.01	1.44
2012	PHEP	1	1	1	W rapeseed	PW	2012-02-13	00- 30	1.3	4.69181	6.18466	19.6606	0.44	0.58
2012	PHEP	1	1	1	W rapeseed	PW	2012-02-13	30-60	1.4	5.32751	5.66048	17.6416	0.48	0.51
2012	PHEP	1	1	1	W rapeseed	PW	2012-02-13	60-90	1.4	1.76827	1.10517	17.3863	0.16	0.1
2012	PHEP	1	1	1	W rapeseed	PW	2012-02-13	90-120	1.4	0.863729	2.91509	15.981	0.08	0.27
2012	PHEP	1	1	1	W rapeseed	PW	2012-02-13	120-150	1.4	0.201254	16.7041	11.6578	0.02	1.66
2012	PHEP	1	1	2	W rapeseed	PW	2012-02-13	00- 30	1.3	4.46987	7.02408	19.5464	0.42	0.66
2012	PHEP	1	1	2	W rapeseed	PW	2012-02-13	30-60	1.4	5.85602	3.86719	17.3722	0.53	0.35
2012	PHEP	1	1	2	W rapeseed	PW	2012-02-13	60-90	1.4	1.3187	0.659348	17.046	0.12	0.06
2012	PHEP	1	1	2	W rapeseed	PW	2012-02-13	90-120	1.4	0.630146	2.10049	14.2999	0.06	0.2
2012	PHEP	1	1	2	W rapeseed	PW	2012-02-13	120-150	1.4	0.298621	12.7412	10.9795	0.03	1.28
2012	PHEP	1	1	1	W rapeseed	PH	2012-07-30	00- 30	1.3	10.6547	16.3568	14.4422	1.09	1.67333
2012	PHEP	1	1	1	W rapeseed	PH	2012-07-30	30-60	1.4	4.30372	2.28849	12.7844	0.42	0.223333
2012	PHEP	1	1	1	W rapeseed	PH	2012-07-30	60-90	1.4	3.81159	0	13.113	0.37	0
2012	PHEP	1	1	1	W rapeseed	PH	2012-07-30	90-120	1.4	1.83197	0	12.3638	0.18	0
2012	PHEP	1	1	1	W rapeseed	PH	2012-07-30	120-150	1.4	1.79497	0	11.0925	0.18	0
2012	PHEP	1	1	2	W rapeseed	PH	2012-07-30	00- 30	1.3	10.4943	23.0016	15.219	1.06	2.32333
2012	PHEP	1	1	2	W rapeseed	PH	2012-07-30	30-60	1.4	3.84043	1.54965	11.9276	0.38	0.153333
2012	PHEP	1	1	2	W rapeseed	PH	2012-07-30	60-90	1.4	2.45621	0	12.7075	0.24	0
2012	PHEP	1	1	2	W rapeseed	PH	2012-07-30	90-120	1.4	2.21928	0	11.8119	0.22	0
2012	PHEP	1	1	2	W rapeseed	PH	2012-07-30	120-150	1.4	0.593142	0	10.5476	0.06	0
2012	No-Pest	1	2	1	W wheat	BW	2011-11-24	00- 30	1.3	4.49896	52.7878	15.8133	0.45	5.28
2012	No-Pest	1	2	1	W wheat	BW	2011-11-24	30-60	1.4	1.93861	24.5898	12.5196	0.19	2.41
2012	No-Pest	1	2	1	W wheat	BW	2011-11-24	60-90	1.4	0.517715	8.38698	13.4276	0.05	0.81
2012	No-Pest	1	2	1	W wheat	BW	2011-11-24	90-120	1.4	0.10195	6.93261	12.4697	0.01	0.68
2012	No-Pest	1	2	1	W wheat	BW	2011-11-24	120-150	1.4	-0.204727	4.09453	12.7202	0	0.4
2012	No-Pest	1	2	2	W wheat	BW	2011-11-24	00- 30	1.3	2.32418	55.3761	16.4592	0.23	5.48
2012	No-Pest	1	2	2	W wheat	BW	2011-11-24	30-60	1.4	1.71077	19.1204	11.6618	0.17	1.9
2012	No-Pest	1	2	2	W wheat	BW	2011-11-24	60-90	1.4	1.03229	11.4584	13.2406	0.1	1.11
2012	No-Pest	1	2	2	W wheat	BW	2011-11-24	90-120	1.4	0.513062	8.82466	12.8705	0.05	0.86
2012	No-Pest	1	2	2	W wheat	BW	2011-11-24	120-150	1.4	0	5.66644	12.0028	0	0.56
2012	No-Pest	1	2	1	W wheat	PW	2012-02-14	00- 30	1.3	2.70042	11.8818	20.4172	0.25	1.1
2012	No-Pest	1	2	1	W wheat	PW	2012-02-14	30-60	1.4	2.33413	23.8971	17.7273	0.21	2.15
2012	No-Pest	1	2	1	W wheat	PW	2012-02-14	60-90	1.4	2.44414	37.662	17.6994	0.22	3.39
2012	No-Pest	1	2	1	W wheat	PW	2012-02-14	90-120	1.4	0.653432	16.3358	16.5039	0.06	1.5
2012	No-Pest	1	2	1	W wheat	PW	2012-02-14	120-150	1.4	-0.210433	11.0477	14.4117	0	1.05
2012	No-Pest	1	2	2	W wheat	PW	2012-02-14	00- 30	1.3	3.55682	8.44744	22.0782	0.32	0.76
2012	No-Pest	1	2	2	W wheat	PW	2012-02-14	30-60	1.4	3.42192	16.1161	17.3144	0.31	1.46
2012	No-Pest	1	2	2	W wheat	PW	2012-02-14	60-90	1.4	1.20903	40.4476	17.0573	0.11	3.68
2012	No-Pest	1	2	2	W wheat	PW	2012-02-14	90-120	1.4	0.216949	21.1525	16.2648	0.02	1.95
2012	No-Pest	1	2	2	W wheat	PW	2012-02-14	120-150	1.4	0	10.654	13.3646	0	1.03
2012	No-Pest	1	2	1	W wheat	PH	2012-07-30	00- 30	1.3	6.89249	10.8793	16.643	0.68	1.07333
2012	No-Pest	1	2	1	W wheat	PH	2012-07-30	30-60	1.4	3.76222	2.47426	12.3062	0.37	0.243333
2012	No-Pest	1	2	1	W wheat	PH	2012-07-30	60-90	1.4	1.34148	0	13.2176	0.13	0
2012	No-Pest	1	2	1	W wheat	PH	2012-07-30	90-120	1.4	0.712831	0	12.3984	0.07	0
2012	No-Pest	1	2	1	W wheat	PH	2012-07-30	120-150	1.4	0.203291	0.237173	12.2841	0.02	0.0233333
2012	No-Pest	1	2	2	W wheat	PH	2012-07-30	00- 30	1.3	7.55731	15.0483	15.4858	0.76	1.51333
2012	No-Pest	1	2	2	W wheat	PH	2012-07-30	30-60	1.4	2.91106	1.13766	11.5054	0.29	0.113333
2012	No-Pest	1	2	2	W wheat	PH	2012-07-30	60-90	1.4	1.76698	0	13.6632	0.17	0
2012	No-Pest	1	2	2	W wheat	PH	2012-07-30	90-120	1.4	1.13004	0	12.9417	0.11	0
2012	No-Pest	1	2	2	W wheat	PH	2012-07-30	120-150	1.4	0.506154	4.99405	12.0301	0.05	0.493333
2012	L-EN	1	3	1	W faba bean	BW	2011-11-24	00- 30	1.3	5.96711	13.9119	17.1936	0.583333	1.36
2012	L-EN	1	3	1	W faba bean	BW	2011-11-24	30-60	1.4	2.93725	5.07971	13.5016	0.283333	0.49
2012	L-EN	1	3	1	W faba bean	BW	2011-11-24	60-90	1.4	0.955607	1.33102	12.7342	0.0933333	0.13
2012	L-EN	1	3	1	W faba bean	BW	2011-11-24	90-120	1.4	0.729147	3.57945	10.9094	0.0733333	0.36
2012	L-EN	1	3	1	W faba bean	BW	2011-11-24	120-150	1.4	-0.0657077	14.9813	10.3595	-0.00666667	1.52
2012	L-EN	1	3	2	W faba bean	BW	2011-11-24	00- 30	1.3	7.59809	20.1004	17.9582	0.733333	1.94
2012	L-EN	1	3	2	W faba bean	BW	2011-11-24	30-60	1.4	2.51131	20.5568	15.7908	0.233333	1.91
2012	L-EN	1	3	2	W faba bean	BW	2011-11-24	60-90	1.4	1.38471	4.25799	13.6119	0.133333	0.41
2012	L-EN	1	3	2	W faba bean	BW	2011-11-24	90-120	1.4	0.641745	2.33055	12.0899	0.0633333	0.23
2012	L-EN	1	3	2	W faba bean	BW	2011-11-24	120-150	1.4	0.130889	4.02483	10.107	0.0133333	0.41
2012	L-EN	1	3	1	W faba bean	PW	2012-02-13	00- 30	1.3	5.00698	13.7148	20.8644	0.46	1.26
2012	L-EN	1	3	1	W faba bean	PW	2012-02-13	30-60	1.4	2.75977	13.7989	17.3179	0.25	1.25
2012	L-EN	1	3	1	W faba bean	PW	2012-02-13	60-90	1.4	1.65959	10.8427	17.4526	0.15	0.98
2012	L-EN	1	3	1	W faba bean	PW	2012-02-13	90-120	1.4	0.211055	9.18088	14.5921	0.02	0.87
2012	L-EN	1	3	1	W faba bean	PW	2012-02-13	120-150	1.4	0	33.9019	12.0109	0	3.35
2012	L-EN	1	3	2	W faba bean	PW	2012-02-13	00- 30	1.3	5.66524	17.7733	22.0432	0.51	1.6
2012	L-EN	1	3	2	W faba bean	PW	2012-02-13	30-60	1.4	3.91583	16.5584	18.1184	0.35	1.48
2012	L-EN	1	3	2	W faba bean	PW	2012-02-13	60-90	1.4	1.42301	13.9018	16.8112	0.13	1.27
2012	L-EN	1	3	2	W faba bean	PW	2012-02-13	90-120	1.4	0.437237	10.603	16.7269	0.04	0.97
2012	L-EN	1	3	2	W faba bean	PW	2012-02-13	120-150	1.4	0.103436	4.34433	13.3642	0.01	0.42
2012	L-EN	1	3	1	W faba bean	PH	2012-09-10	00- 30	1.3	7.15038	38.9531	9.12881	0.796667	4.34
2012	L-EN	1	3	1	W faba bean	PH	2012-09-10	30-60	1.4	3.49186	10.7778	11.7194	0.346667	1.07
2012	L-EN	1	3	1	W faba bean	PH	2012-09-10	60-90	1.4	2.58776	6.39947	14.2328	0.246667	0.61
2012	L-EN	1	3	1	W faba bean	PH	2012-09-10	90-120	1.4	0.867213	6.5041	11.307	0.0866667	0.65
2012	L-EN	1	3	1	W faba bean	PH	2012-09-10	120-150	1.4	1.06795	6.70809	11.343	0.106667	0.67
2012	L-EN	1	3	2	W faba bean	PH	2012-09-10	00- 30	1.3	4.98313	36.5231	8.96166	0.556667	4.08
2012	L-EN	1	3	2	W faba bean	PH	2012-09-10	30-60	1.4	3.02857	8.3944	10.4844	0.306667	0.85
2012	L-EN	1	3	2	W faba bean	PH	2012-09-10	60-90	1.4	3.22731	7.94939	12.4484	0.316667	0.78
2012	L-EN	1	3	2	W faba bean	PH	2012-09-10	90-120	1.4	0.91256	6.9495	14.4576	0.0866667	0.66
2012	L-EN	1	3	2	W faba bean	PH	2012-09-10	120-150	1.4	0.883657	5.91371	12.476	0.0866667	0.58
2012	L-GHG	1	4	1	Triticale	BW	2011-11-24	00- 30	1.3	4.23221	73.7223	17.2514	0.413333	7.2
2012	L-GHG	1	4	1	Triticale	BW	2011-11-24	30-60	1.4	2.30984	23.9947	13.3577	0.223333	2.32
2012	L-GHG	1	4	1	Triticale	BW	2011-11-24	60-90	1.4	0.971402	10.4079	13.7452	0.0933333	1
2012	L-GHG	1	4	1	Triticale	BW	2011-11-24	90-120	1.4	0.455457	9.98502	14.3472	0.0433333	0.95
2012	L-GHG	1	4	1	Triticale	BW	2011-11-24	120-150	1.4	-0.0676676	10.7591	12.196	-0.00666667	1.06
2012	L-GHG	1	4	2	Triticale	BW	2011-11-24	00- 30	1.3	14.7359	148.97	17.4944	1.43333	14.49
2012	L-GHG	1	4	2	Triticale	BW	2011-11-24	30-60	1.4	2.55034	112.879	14.1738	0.243333	10.77
2012	L-GHG	1	4	2	Triticale	BW	2011-11-24	60-90	1.4	1.71254	53.1587	14.1979	0.163333	5.07
2012	L-GHG	1	4	2	Triticale	BW	2011-11-24	90-120	1.4	0.769212	48.5652	14.223	0.0733333	4.63
2012	L-GHG	1	4	2	Triticale	BW	2011-11-24	120-150	1.4	0.0341125	19.2394	12.7046	0.00333333	1.88
2012	L-GHG	1	4	1	Triticale	PW	2012-02-14	00- 30	1.3	2.93788	7.5079	20.8444	0.27	0.69
2012	L-GHG	1	4	1	Triticale	PW	2012-02-14	30-60	1.4	1.65468	12.2446	17.2751	0.15	1.11
2012	L-GHG	1	4	1	Triticale	PW	2012-02-14	60-90	1.4	0.986911	53.9511	16.9177	0.09	4.92
2012	L-GHG	1	4	1	Triticale	PW	2012-02-14	90-120	1.4	0.218603	40.4416	16.7226	0.02	3.7
2012	L-GHG	1	4	1	Triticale	PW	2012-02-14	120-150	1.4	-0.102753	15.1047	12.9554	-0.01	1.47
2012	L-GHG	1	4	2	Triticale	PW	2012-02-14	00- 30	1.3	2.44219	6.77154	22.0046	0.22	0.61
2012	L-GHG	1	4	2	Triticale	PW	2012-02-14	30-60	1.4	1.44041	8.19927	17.5398	0.13	0.74
2012	L-GHG	1	4	2	Triticale	PW	2012-02-14	60-90	1.4	0.877462	42.6666	16.9319	0.08	3.89
2012	L-GHG	1	4	2	Triticale	PW	2012-02-14	90-120	1.4	0.219867	32.6502	17.069	0.02	2.97
2012	L-GHG	1	4	2	Triticale	PW	2012-02-14	120-150	1.4	0	17.1248	15.4532	0	1.6
2012	L-GHG	1	4	1	Triticale	PH	2012-07-30	00- 30	1.3	12.918	5.90358	12.829	1.35667	0.62
2012	L-GHG	1	4	1	Triticale	PH	2012-07-30	30-60	1.4	8.77535	1.02436	12.7641	0.856667	0.1
2012	L-GHG	1	4	1	Triticale	PH	2012-07-30	60-90	1.4	1.33552	0.527179	14.539	0.126667	0.05
2012	L-GHG	1	4	1	Triticale	PH	2012-07-30	90-120	1.4	7.89654	1.16333	14.725	0.746667	0.11
2012	L-GHG	1	4	1	Triticale	PH	2012-07-30	120-150	1.4	0.47413	5.18156	12.2558	0.0466667	0.51
2012	L-GHG	1	4	2	Triticale	PH	2012-07-30	00- 30	1.3	5.31647	9.53074	14.13	0.546667	0.98
2012	L-GHG	1	4	2	Triticale	PH	2012-07-30	30-60	1.4	4.12831	0	10.6886	0.416667	0
2012	L-GHG	1	4	2	Triticale	PH	2012-07-30	60-90	1.4	1.51662	0	13.3461	0.146667	0
2012	L-GHG	1	4	2	Triticale	PH	2012-07-30	90-120	1.4	1.4016	0	12.8365	0.136667	0
2012	L-GHG	1	4	2	Triticale	PH	2012-07-30	120-150	1.4	1.59562	3.05544	12.4075	0.156667	0.3
2012	L-EN	2	5	1	W flax	BW	2011-11-24	00- 30	1.3	7.35658	16.2726	16.8467	0.723333	1.6
2012	L-EN	2	5	1	W flax	BW	2011-11-24	30-60	1.4	2.7233	9.30749	13.3524	0.263333	0.9
2012	L-EN	2	5	1	W flax	BW	2011-11-24	60-90	1.4	1.06403	1.7505	13.0857	0.103333	0.17
2012	L-EN	2	5	1	W flax	BW	2011-11-24	90-120	1.4	0.139391	1.04543	14.0185	0.0133333	0.1
2012	L-EN	2	5	1	W flax	BW	2011-11-24	120-150	1.4	0.138835	3.12378	13.773	0.0133333	0.3
2012	L-EN	2	5	2	W flax	BW	2011-11-24	00- 30	1.3	4.78052	10.2007	16.4267	0.473333	1.01
2012	L-EN	2	5	2	W flax	BW	2011-11-24	30-60	1.4	2.63594	6.45113	13.7284	0.253333	0.62
2012	L-EN	2	5	2	W flax	BW	2011-11-24	60-90	1.4	0.749627	1.73777	12.6346	0.0733333	0.17
2012	L-EN	2	5	2	W flax	BW	2011-11-24	90-120	1.4	0.136401	1.84141	12.6822	0.0133333	0.18
2012	L-EN	2	5	2	W flax	BW	2011-11-24	120-150	1.4	-0.0695792	6.26213	13.9161	0	0.6
2012	L-EN	2	5	1	W flax	PW	2012-02-14	00- 30	1.3	3.75699	7.19195	20.0506	0.35	0.67
2012	L-EN	2	5	1	W flax	PW	2012-02-14	30-60	1.4	4.23556	10.4774	17.895	0.38	0.94
2012	L-EN	2	5	1	W flax	PW	2012-02-14	60-90	1.4	0.996565	11.5159	17.5012	0.09	1.04
2012	L-EN	2	5	1	W flax	PW	2012-02-14	90-120	1.4	0.440778	7.38302	17.2111	0.04	0.67
2012	L-EN	2	5	1	W flax	PW	2012-02-14	120-150	1.4	-0.0998016	1.69663	11.1434	0	0.17
2012	L-EN	2	5	2	W flax	PW	2012-02-14	00- 30	1.3	2.90819	3.66217	20.2513	0.27	0.34
2012	L-EN	2	5	2	W flax	PW	2012-02-14	30-60	1.4	3.02347	7.05477	18.1714	0.27	0.63
2012	L-EN	2	5	2	W flax	PW	2012-02-14	60-90	1.4	0.66465	8.862	17.5258	0.06	0.8
2012	L-EN	2	5	2	W flax	PW	2012-02-14	90-120	1.4	0.44101	7.27667	17.2428	0.04	0.66
2012	L-EN	2	5	2	W flax	PW	2012-02-14	120-150	1.4	-0.107368	11.8105	15.6449	0	1.1
2012	L-EN	2	5	1	S flax	PH	2012-07-30	00- 30	1.3	5.63262	6.03495	11.2596	0.606667	0.65
2012	L-EN	2	5	1	S flax	PH	2012-07-30	30-60	1.4	2.86144	5.17129	13.3578	0.276667	0.5
2012	L-EN	2	5	1	S flax	PH	2012-07-30	60-90	1.4	2.30461	8.61571	15.0753	0.216667	0.81
2012	L-EN	2	5	1	S flax	PH	2012-07-30	90-120	1.4	1.79219	5.91423	15.7368	0.166667	0.55
2012	L-EN	2	5	1	S flax	PH	2012-07-30	120-150	1.4	0.601063	4.45494	14.9051	0.0566667	0.42
2012	L-EN	2	5	2	S flax	PH	2012-07-30	00- 30	1.3	5.16321	5.28688	11.1969	0.556667	0.57
2012	L-EN	2	5	2	S flax	PH	2012-07-30	30-60	1.4	3.7146	2.08295	13.7858	0.356667	0.2
2012	L-EN	2	5	2	S flax	PH	2012-07-30	60-90	1.4	1.56568	6.51181	15.2947	0.146667	0.61
2012	L-EN	2	5	2	S flax	PH	2012-07-30	90-120	1.4	0.602835	6.38296	15.0844	0.0566667	0.6
2012	L-EN	2	5	2	S flax	PH	2012-07-30	120-150	1.4	1.02062	4.96235	14.6236	0.0966667	0.47
2012	L-GHG	2	6	1	Maize	BW	2011-11-24	00- 30	1.3	6.0455	9.79564	13.9621	0.623333	1.01
2012	L-GHG	2	6	1	Maize	BW	2011-11-24	30-60	1.4	1.89731	4.12174	10.0877	0.193333	0.42
2012	L-GHG	2	6	1	Maize	BW	2011-11-24	60-90	1.4	0.63935	2.72565	11.8573	0.0633333	0.27
2012	L-GHG	2	6	1	Maize	BW	2011-11-24	90-120	1.4	0.2357	3.03043	11.897	0.0233333	0.3
2012	L-GHG	2	6	1	Maize	BW	2011-11-24	120-150	1.4	0.0343697	2.88705	13.1687	0.00333333	0.28
2012	L-GHG	2	6	2	Maize	BW	2011-11-24	00- 30	1.3	4.88515	14.4574	15.2317	0.493333	1.46
2012	L-GHG	2	6	2	Maize	BW	2011-11-24	30-60	1.4	2.12078	3.87705	10.8984	0.213333	0.39
2012	L-GHG	2	6	2	Maize	BW	2011-11-24	60-90	1.4	0.732676	1.59856	11.2115	0.0733333	0.16
2012	L-GHG	2	6	2	Maize	BW	2011-11-24	90-120	1.4	0.1331	2.69528	11.1583	0.0133333	0.27
2012	L-GHG	2	6	2	Maize	BW	2011-11-24	120-150	1.4	-0.167816	3.22208	11.6966	0	0.32
2012	L-GHG	2	6	1	Maize	PW	2012-02-14	00- 30	1.3	3.63986	9.2651	21.6337	0.33	0.84
2012	L-GHG	2	6	1	Maize	PW	2012-02-14	30-60	1.4	1.43686	13.7054	17.3921	0.13	1.24
2012	L-GHG	2	6	1	Maize	PW	2012-02-14	60-90	1.4	0.218096	8.28766	16.5829	0.02	0.76
2012	L-GHG	2	6	1	Maize	PW	2012-02-14	90-120	1.4	0.115782	6.25221	20.1428	0.01	0.54
2012	L-GHG	2	6	1	Maize	PW	2012-02-14	120-150	1.4	0	5.9836	14.2714	0	0.57
2012	L-GHG	2	6	2	Maize	PW	2012-02-14	00- 30	1.3	3.64222	8.99843	19.9311	0.34	0.84
2012	L-GHG	2	6	2	Maize	PW	2012-02-14	30-60	1.4	1.89368	10.471	17.8581	0.17	0.94
2012	L-GHG	2	6	2	Maize	PW	2012-02-14	60-90	1.4	0.664354	9.30095	17.4991	0.06	0.84
2012	L-GHG	2	6	2	Maize	PW	2012-02-14	90-120	1.4	0	4.24859	16.5222	0	0.39
2012	L-GHG	2	6	2	Maize	PW	2012-02-14	120-150	1.4	-0.102435	3.48278	12.7634	0	0.34
2012	L-GHG	2	6	1	Maize	PH	2012-10-29	00- 30	1.3	10.1795	27.9539	19.0236	0.965	2.65
2012	L-GHG	2	6	1	Maize	PH	2012-10-29	30-60	1.4	3.03273	10.4767	17.2582	0.275	0.95
2012	L-GHG	2	6	1	Maize	PH	2012-10-29	60-90	1.4	1.66683	3.11859	15.7402	0.155	0.29
2012	L-GHG	2	6	1	Maize	PH	2012-10-29	90-120	1.4	0.741753	4.05492	10.5752	0.075	0.41
2012	L-GHG	2	6	1	Maize	PH	2012-10-29	120-150	1.4	0.0516185	5.05861	13.2452	0.005	0.49
2012	L-GHG	2	6	2	Maize	PH	2012-10-29	00- 30	1.3	4.59439	17.9646	17.7474	0.445	1.74
2012	L-GHG	2	6	2	Maize	PH	2012-10-29	30-60	1.4	2.38464	11.4463	14.8558	0.225	1.08
2012	L-GHG	2	6	2	Maize	PH	2012-10-29	60-90	1.4	0.350915	1.90497	11.4307	0.035	0.19
2012	L-GHG	2	6	2	Maize	PH	2012-10-29	90-120	1.4	0.249883	5.29751	11.2383	0.025	0.53
2012	L-GHG	2	6	2	Maize	PH	2012-10-29	120-150	1.4	0.050599	5.76829	12.0099	0.005	0.57
2012	PHEP	2	7	1	W wheat	BW	2011-11-24	00- 30	1.3	6.17389	61.7054	16.2259	0.613333	6.13
2012	PHEP	2	7	1	W wheat	BW	2011-11-24	30-60	1.4	2.54974	12.581	11.6705	0.253333	1.25
2012	PHEP	2	7	1	W wheat	BW	2011-11-24	60-90	1.4	0.863621	6.0108	13.482	0.0833333	0.58
2012	PHEP	2	7	1	W wheat	BW	2011-11-24	90-120	1.4	0.449556	10.9968	13.5468	0.0433333	1.06
2012	PHEP	2	7	1	W wheat	BW	2011-11-24	120-150	1.4	-0.167506	8.74381	11.5811	0	0.87
2012	PHEP	2	7	2	W wheat	BW	2011-11-24	00- 30	1.3	2.94516	43.4745	16.0707	0.293333	4.33
2012	PHEP	2	7	2	W wheat	BW	2011-11-24	30-60	1.4	1.59827	13.9675	13.8374	0.153333	1.34
2012	PHEP	2	7	2	W wheat	BW	2011-11-24	60-90	1.4	0.97592	5.12358	14.0301	0.0933333	0.49
2012	PHEP	2	7	2	W wheat	BW	2011-11-24	90-120	1.4	0.241289	7.13527	13.3483	0.0233333	0.69
2012	PHEP	2	7	2	W wheat	BW	2011-11-24	120-150	1.4	-0.0655977	6.78937	10.2542	0	0.69
2012	PHEP	2	7	1	W wheat	PW	2012-02-13	00- 30	1.3	8.27243	9.66908	20.1006	0.77	0.9
2012	PHEP	2	7	1	W wheat	PW	2012-02-13	30-60	1.4	5.79159	12.8083	17.8493	0.52	1.15
2012	PHEP	2	7	1	W wheat	PW	2012-02-13	60-90	1.4	0.995922	23.3488	17.4626	0.09	2.11
2012	PHEP	2	7	1	W wheat	PW	2012-02-13	90-120	1.4	0.331957	19.9174	17.4595	0.03	1.8
2012	PHEP	2	7	1	W wheat	PW	2012-02-13	120-150	1.4	-0.102061	16.1257	12.5372	0	1.58
2012	PHEP	2	7	2	W wheat	PW	2012-02-13	00- 30	1.3	3.3389	10.6629	20.2489	0.31	0.99
2012	PHEP	2	7	2	W wheat	PW	2012-02-13	30-60	1.4	4.58252	9.83565	18.0588	0.41	0.88
2012	PHEP	2	7	2	W wheat	PW	2012-02-13	60-90	1.4	1.10771	24.702	17.5238	0.1	2.23
2012	PHEP	2	7	2	W wheat	PW	2012-02-13	90-120	1.4	0.221271	20.9101	17.4504	0.02	1.89
2012	PHEP	2	7	2	W wheat	PW	2012-02-13	120-150	1.4	-0.102186	15.4301	12.613	0	1.51
2012	PHEP	2	7	1	W wheat	PH	2012-07-30	00- 30	1.3	7.13901	20.003	17.8739	0.69	1.93333
2012	PHEP	2	7	1	W wheat	PH	2012-07-30	30-60	1.4	2.97455	2.18817	12.8454	0.29	0.213333
2012	PHEP	2	7	1	W wheat	PH	2012-07-30	60-90	1.4	1.38244	2.80032	15.0608	0.13	0.263333
2012	PHEP	2	7	1	W wheat	PH	2012-07-30	90-120	1.4	0.935884	2.73833	13.691	0.09	0.263333
2012	PHEP	2	7	1	W wheat	PH	2012-07-30	120-150	1.4	0.500767	5.14121	11.3634	0.05	0.513333
2012	PHEP	2	7	2	W wheat	PH	2012-07-30	00- 30	1.3	5.92873	16.0526	18.1891	0.57	1.54333
2012	PHEP	2	7	2	W wheat	PH	2012-07-30	30-60	1.4	2.58264	2.927	13.2863	0.25	0.283333
2012	PHEP	2	7	2	W wheat	PH	2012-07-30	60-90	1.4	0.948547	0.77289	14.5149	0.09	0.0733333
2012	PHEP	2	7	2	W wheat	PH	2012-07-30	90-120	1.4	0.73928	2.04182	14.6408	0.07	0.193333
2012	PHEP	2	7	2	W wheat	PH	2012-07-30	120-150	1.4	0.304718	4.80777	12.2396	0.03	0.473333
2012	No-Pest	2	8	1	Triticale	BW	2011-11-24	00- 30	1.3	6.06678	12.8589	15.1651	0.613333	1.3
2012	No-Pest	2	8	1	Triticale	BW	2011-11-24	30-60	1.4	2.01811	2.18353	10.7973	0.203333	0.22
2012	No-Pest	2	8	1	Triticale	BW	2011-11-24	60-90	1.4	0.5412	0	12.1798	0.0533333	0
2012	No-Pest	2	8	1	Triticale	BW	2011-11-24	90-120	1.4	0.638096	0	11.735	0.0633333	0
2012	No-Pest	2	8	1	Triticale	BW	2011-11-24	120-150	1.4	0.127116	0.953373	8.25509	0.0133333	0.1
2012	No-Pest	2	8	2	Triticale	BW	2011-11-24	00- 30	1.3	5.95092	13.4866	13.987	0.613333	1.39
2012	No-Pest	2	8	2	Triticale	BW	2011-11-24	30-60	1.4	2.17095	2.62458	9.48699	0.223333	0.27
2012	No-Pest	2	8	2	Triticale	BW	2011-11-24	60-90	1.4	0.839271	0.805701	11.7106	0.0833333	0.08
2012	No-Pest	2	8	2	Triticale	BW	2011-11-24	90-120	1.4	0.344114	0.619405	13.2435	0.0333333	0.06
2012	No-Pest	2	8	2	Triticale	BW	2011-11-24	120-150	1.4	0.134136	1.20722	11.6421	0.0133333	0.12
2012	No-Pest	2	8	1	Triticale	PW	2012-02-14	00- 30	1.3	2.76678	11.2799	19.5403	0.26	1.06
2012	No-Pest	2	8	1	Triticale	PW	2012-02-14	30-60	1.4	2.78103	12.6815	17.7767	0.25	1.14
2012	No-Pest	2	8	1	Triticale	PW	2012-02-14	60-90	1.4	0.990198	12.9826	17.1173	0.09	1.18
2012	No-Pest	2	8	1	Triticale	PW	2012-02-14	90-120	1.4	0	3.61128	14.9878	0	0.34
2012	No-Pest	2	8	1	Triticale	PW	2012-02-14	120-150	1.4	0	1.06749	9.38132	0	0.11
2012	No-Pest	2	8	2	Triticale	PW	2012-02-14	00- 30	1.3	4.04503	5.10951	19.559	0.38	0.48
2012	No-Pest	2	8	2	Triticale	PW	2012-02-14	30-60	1.4	3.19967	7.613	17.2867	0.29	0.69
2012	No-Pest	2	8	2	Triticale	PW	2012-02-14	60-90	1.4	0.654807	10.2586	16.6306	0.06	0.94
2012	No-Pest	2	8	2	Triticale	PW	2012-02-14	90-120	1.4	0.533012	2.55846	15.21	0.05	0.24
2012	No-Pest	2	8	2	Triticale	PW	2012-02-14	120-150	1.4	0	1.12359	12.5878	0	0.11
2012	No-Pest	2	8	1	Triticale	PH	2012-07-30	00- 30	1.3	20.0518	7.26014	12.2198	2.12667	0.77
2012	No-Pest	2	8	1	Triticale	PH	2012-07-30	30-60	1.4	3.22443	0.916418	12.393	0.316667	0.09
2012	No-Pest	2	8	1	Triticale	PH	2012-07-30	60-90	1.4	1.55647	0	14.9356	0.146667	0
2012	No-Pest	2	8	1	Triticale	PH	2012-07-30	90-120	1.4	1.91278	0	12.7849	0.186667	0
2012	No-Pest	2	8	1	Triticale	PH	2012-07-30	120-150	1.4	0.643675	1.06206	9.05889	0.0666667	0.11
2012	No-Pest	2	8	2	Triticale	PH	2012-07-30	00- 30	1.3	10.6846	3.31254	14.2402	1.09667	0.34
2012	No-Pest	2	8	2	Triticale	PH	2012-07-30	30-60	1.4	4.99882	1.10712	11.6703	0.496667	0.11
2012	No-Pest	2	8	2	Triticale	PH	2012-07-30	60-90	1.4	3.5642	0	18.475	0.316667	0
2012	No-Pest	2	8	2	Triticale	PH	2012-07-30	90-120	1.4	4.74035	0	13.5822	0.456667	0
2012	No-Pest	2	8	2	Triticale	PH	2012-07-30	120-150	1.4	2.07331	0.601927	11.4679	0.206667	0.06
2012	L-GHG	3	9	1	W rapeseed	BW	2011-11-24	00- 30	1.3	8.37302	2.81334	16.1148	0.833333	0.28
2012	L-GHG	3	9	1	W rapeseed	BW	2011-11-24	30-60	1.4	2.8881	0.917397	12.4593	0.283333	0.09
2012	L-GHG	3	9	1	W rapeseed	BW	2011-11-24	60-90	1.4	0.549976	0	13.1756	0.0533333	0
2012	L-GHG	3	9	1	W rapeseed	BW	2011-11-24	90-120	1.4	0.234026	0.60178	11.4526	0.0233333	0.06
2012	L-GHG	3	9	1	W rapeseed	BW	2011-11-24	120-150	1.4	0.238075	2.8569	12.5195	0.0233333	0.28
2012	L-GHG	3	9	2	W rapeseed	BW	2011-11-24	00- 30	1.3	5.5392	2.50265	15.8915	0.553333	0.25
2012	L-GHG	3	9	2	W rapeseed	BW	2011-11-24	30-60	1.4	2.05543	0.60652	11.9414	0.203333	0.06
2012	L-GHG	3	9	2	W rapeseed	BW	2011-11-24	60-90	1.4	0.766729	0	14.0248	0.0733333	0
2012	L-GHG	3	9	2	W rapeseed	BW	2011-11-24	90-120	1.4	0.55893	3.35358	14.1686	0.0533333	0.32
2012	L-GHG	3	9	2	W rapeseed	BW	2011-11-24	120-150	1.4	0.137593	4.23099	13.22	0.0133333	0.41
2012	L-GHG	3	9	1	W rapeseed	PW	2012-02-13	00- 30	1.3	6.65547	6.87016	20.0526	0.62	0.64
2012	L-GHG	3	9	1	W rapeseed	PW	2012-02-13	30-60	1.4	13.98	3.10667	17.6214	1.26	0.28
2012	L-GHG	3	9	1	W rapeseed	PW	2012-02-13	60-90	1.4	6.62215	0.772584	17.3061	0.6	0.07
2012	L-GHG	3	9	1	W rapeseed	PW	2012-02-13	90-120	1.4	0.426757	0.426757	15.2595	0.04	0.04
2012	L-GHG	3	9	1	W rapeseed	PW	2012-02-13	120-150	1.4	-0.103231	0.516156	13.2418	0	0.05
2012	L-GHG	3	9	2	W rapeseed	PW	2012-02-13	00- 30	1.3	4.4891	4.70287	19.799	0.42	0.44
2012	L-GHG	3	9	2	W rapeseed	PW	2012-02-13	30-60	1.4	4.24234	3.90742	17.9905	0.38	0.35
2012	L-GHG	3	9	2	W rapeseed	PW	2012-02-13	60-90	1.4	0.66559	0.776521	17.6102	0.06	0.07
2012	L-GHG	3	9	2	W rapeseed	PW	2012-02-13	90-120	1.4	0.11011	0.660657	17.165	0.01	0.06
2012	L-GHG	3	9	2	W rapeseed	PW	2012-02-13	120-150	1.4	-0.105808	1.58712	14.7544	0	0.15
2012	L-GHG	3	9	1	W rapeseed	PH	2012-07-30	00- 30	1.3	12.4423	11.2225	18.4993	1.19	1.07333
2012	L-GHG	3	9	1	W rapeseed	PH	2012-07-30	30-60	1.4	3.09951	3.02825	15.3678	0.29	0.283333
2012	L-GHG	3	9	1	W rapeseed	PH	2012-07-30	60-90	1.4	1.06045	0	14.8909	0.1	0
2012	L-GHG	3	9	1	W rapeseed	PH	2012-07-30	90-120	1.4	0.496965	0	10.8866	0.05	0
2012	L-GHG	3	9	1	W rapeseed	PH	2012-07-30	120-150	1.4	0.101662	0	12.2941	0.01	0
2012	L-GHG	3	9	2	W rapeseed	PH	2012-07-30	00- 30	1.3	6.53586	14.1108	16.1601	0.65	1.40333
2012	L-GHG	3	9	2	W rapeseed	PH	2012-07-30	30-60	1.4	7.29754	2.46777	14.7274	0.69	0.233333
2012	L-GHG	3	9	2	W rapeseed	PH	2012-07-30	60-90	1.4	1.61179	0	15.6925	0.15	0
2012	L-GHG	3	9	2	W rapeseed	PH	2012-07-30	90-120	1.4	0.625848	0	13.8803	0.06	0
2012	L-GHG	3	9	2	W rapeseed	PH	2012-07-30	120-150	1.4	0.506059	0	12.0184	0.05	0
2012	PHEP	3	10	1	W faba bean	BW	2011-11-24	00- 30	1.3	5.52795	16.3841	15.7684	0.553333	1.64
2012	PHEP	3	10	1	W faba bean	BW	2011-11-24	30-60	1.4	1.54423	2.81989	11.7093	0.153333	0.28
2012	PHEP	3	10	1	W faba bean	BW	2011-11-24	60-90	1.4	0.842232	1.01068	11.9299	0.0833333	0.1
2012	PHEP	3	10	1	W faba bean	BW	2011-11-24	90-120	1.4	0.535806	0.703245	11.5564	0.0533333	0.07
2012	PHEP	3	10	1	W faba bean	BW	2011-11-24	120-150	1.4	0.0332092	1.59404	11.0343	0.00333333	0.16
2012	PHEP	3	10	2	W faba bean	BW	2011-11-24	00- 30	1.3	30.6539	23.2675	16.264	3.04333	2.31
2012	PHEP	3	10	2	W faba bean	BW	2011-11-24	30-60	1.4	1.95857	9.32008	12.0758	0.193333	0.92
2012	PHEP	3	10	2	W faba bean	BW	2011-11-24	60-90	1.4	1.05296	2.03799	12.4389	0.103333	0.2
2012	PHEP	3	10	2	W faba bean	BW	2011-11-24	90-120	1.4	0.438617	1.11341	12.023	0.0433333	0.11
2012	PHEP	3	10	2	W faba bean	BW	2011-11-24	120-150	1.4	1.25021	2.63557	12.1143	0.123333	0.26
2012	PHEP	3	10	1	W faba bean	PW	2012-02-13	00- 30	1.3	5.24867	11.7827	19.9265	0.49	1.1
2012	PHEP	3	10	1	W faba bean	PW	2012-02-13	30-60	1.4	1.78099	19.1456	17.8145	0.16	1.72
2012	PHEP	3	10	1	W faba bean	PW	2012-02-13	60-90	1.4	0.771182	11.6779	17.1972	0.07	1.06
2012	PHEP	3	10	1	W faba bean	PW	2012-02-13	90-120	1.4	0.215548	4.41873	15.8731	0.02	0.41
2012	PHEP	3	10	1	W faba bean	PW	2012-02-13	120-150	1.4	1.20836	3.1216	11.7009	0.12	0.31
2012	PHEP	3	10	2	W faba bean	PW	2012-02-13	00- 30	1.3	3.7546	11.0493	20.0133	0.35	1.03
2012	PHEP	3	10	2	W faba bean	PW	2012-02-13	30-60	1.4	2.65087	15.1321	17.3516	0.24	1.37
2012	PHEP	3	10	2	W faba bean	PW	2012-02-13	60-90	1.4	0.659709	10.3354	17.0788	0.06	0.94
2012	PHEP	3	10	2	W faba bean	PW	2012-02-13	90-120	1.4	0.218121	7.19798	16.5896	0.02	0.66
2012	PHEP	3	10	2	W faba bean	PW	2012-02-13	120-150	1.4	-0.102961	2.26514	13.08	0	0.22
2012	PHEP	3	10	1	W faba bean	PH	2012-09-10	00- 30	1.3	5.07523	36.8104	8.99399	0.566667	4.11
2012	PHEP	3	10	1	W faba bean	PH	2012-09-10	30-60	1.4	2.66816	10.1056	11.3025	0.266667	1.01
2012	PHEP	3	10	1	W faba bean	PH	2012-09-10	60-90	1.4	0.999873	6.10267	13.3634	0.0966667	0.59
2012	PHEP	3	10	1	W faba bean	PH	2012-09-10	90-120	1.4	0.995442	6.07563	13.0895	0.0966667	0.59
2012	PHEP	3	10	1	W faba bean	PH	2012-09-10	120-150	1.4	0.366419	4.79676	11.2253	0.0366667	0.48
2012	PHEP	3	10	2	W faba bean	PH	2012-09-10	00- 30	1.3	6.51721	66.2937	9.95693	0.716667	7.29
2012	PHEP	3	10	2	W faba bean	PH	2012-09-10	30-60	1.4	2.17186	14.5347	11.417	0.216667	1.45
2012	PHEP	3	10	2	W faba bean	PH	2012-09-10	60-90	1.4	1.2239	7.86793	14.2307	0.116667	0.75
2012	PHEP	3	10	2	W faba bean	PH	2012-09-10	90-120	1.4	0.702193	4.95046	14.4771	0.0666667	0.47
2012	PHEP	3	10	2	W faba bean	PH	2012-09-10	120-150	1.4	0.673322	3.93893	11.8871	0.0666667	0.39
2012	No-Pest	3	11	1	Hemp	BW	2011-11-24	00- 30	1.3	6.13781	23.9276	14.889	0.623333	2.43
2012	No-Pest	3	11	1	Hemp	BW	2011-11-24	30-60	1.4	2.08018	4.5829	9.6829	0.213333	0.47
2012	No-Pest	3	11	1	Hemp	BW	2011-11-24	60-90	1.4	1.22548	1.68918	10.8681	0.123333	0.17
2012	No-Pest	3	11	1	Hemp	BW	2011-11-24	90-120	1.4	0.716505	3.41968	9.81006	0.0733333	0.35
2012	No-Pest	3	11	1	Hemp	BW	2011-11-24	120-150	1.4	0.229719	7.18693	10.2891	0.0233333	0.73
2012	No-Pest	3	11	2	Hemp	BW	2011-11-24	00- 30	1.3	10.1942	16.1219	14.4164	1.04333	1.65
2012	No-Pest	3	11	2	Hemp	BW	2011-11-24	30-60	1.4	2.54566	4.15684	9.13719	0.263333	0.43
2012	No-Pest	3	11	2	Hemp	BW	2011-11-24	60-90	1.4	0.840665	2.522	11.814	0.0833333	0.25
2012	No-Pest	3	11	2	Hemp	BW	2011-11-24	90-120	1.4	0.43913	12.0592	12.0957	0.0433333	1.19
2012	No-Pest	3	11	2	Hemp	BW	2011-11-24	120-150	1.4	0.228774	10.1968	10.0296	0.0233333	1.04
2012	No-Pest	3	11	1	Hemp	PW	2012-02-13	00- 30	1.3	4.23348	25.0752	20.7053	0.39	2.31
2012	No-Pest	3	11	1	Hemp	PW	2012-02-13	30-60	1.4	1.20523	22.0229	16.8683	0.11	2.01
2012	No-Pest	3	11	1	Hemp	PW	2012-02-13	60-90	1.4	0.762232	17.7491	16.4956	0.07	1.63
2012	No-Pest	3	11	1	Hemp	PW	2012-02-13	90-120	1.4	0.213664	10.1491	15.3409	0.02	0.95
2012	No-Pest	3	11	1	Hemp	PW	2012-02-13	120-150	1.4	0	6.45548	10.8375	0	0.65
2012	No-Pest	3	11	2	Hemp	PW	2012-02-13	00- 30	1.3	4.20948	24.1775	20.3732	0.39	2.24
2012	No-Pest	3	11	2	Hemp	PW	2012-02-13	30-60	1.4	1.09142	31.1054	16.6346	0.1	2.85
2012	No-Pest	3	11	2	Hemp	PW	2012-02-13	60-90	1.4	0.875168	16.1906	16.7746	0.08	1.48
2012	No-Pest	3	11	2	Hemp	PW	2012-02-13	90-120	1.4	0.530697	4.98855	14.945	0.05	0.47
2012	No-Pest	3	11	2	Hemp	PW	2012-02-13	120-150	1.4	0	6.96691	10.9713	0	0.7
2012	No-Pest	3	11	1	Hemp	PH	2012-10-29	00- 30	1.3	23.3509	28.5803	17.9246	2.255	2.76
2012	No-Pest	3	11	1	Hemp	PH	2012-10-29	30-60	1.4	3.09399	18.361	12.1597	0.305	1.81
2012	No-Pest	3	11	1	Hemp	PH	2012-10-29	60-90	1.4	1.05355	2.30778	11.4784	0.105	0.23
2012	No-Pest	3	11	1	Hemp	PH	2012-10-29	90-120	1.4	0.751699	2.70612	11.409	0.075	0.27
2012	No-Pest	3	11	1	Hemp	PH	2012-10-29	120-150	1.4	-0.0480725	9.32607	8.79153	0	0.97
2012	No-Pest	3	11	2	Hemp	PH	2012-10-29	00- 30	1.3	9.21219	30.7073	18.2347	0.885	2.95
2012	No-Pest	3	11	2	Hemp	PH	2012-10-29	30-60	1.4	3.35971	31.464	15.2414	0.315	2.95
2012	No-Pest	3	11	2	Hemp	PH	2012-10-29	60-90	1.4	0.6518	6.81883	11.4403	0.065	0.68
2012	No-Pest	3	11	2	Hemp	PH	2012-10-29	90-120	1.4	0.818244	7.79738	8.86999	0.085	0.81
2012	No-Pest	3	11	2	Hemp	PH	2012-10-29	120-150	1.4	0.142368	15.4707	7.97011	0.015	1.63
2012	L-EN	3	12	1	W wheat	BW	2011-11-24	00- 30	1.3	8.12161	3.23516	16.4876	0.803333	0.32
2012	L-EN	3	12	1	W wheat	BW	2011-11-24	30-60	1.4	2.54796	0.905195	11.6269	0.253333	0.09
2012	L-EN	3	12	1	W wheat	BW	2011-11-24	60-90	1.4	1.05555	0.612898	12.5908	0.103333	0.06
2012	L-EN	3	12	1	W wheat	BW	2011-11-24	90-120	1.4	0.552616	4.45546	13.4707	0.0533333	0.43
2012	L-EN	3	12	1	W wheat	BW	2011-11-24	120-150	1.4	0.240896	6.60744	13.2478	0.0233333	0.64
2012	L-EN	3	12	2	W wheat	BW	2011-11-24	00- 30	1.3	8.29275	2.51804	16.2621	0.823333	0.25
2012	L-EN	3	12	2	W wheat	BW	2011-11-24	30-60	1.4	2.40681	0	10.5814	0.243333	0
2012	L-EN	3	12	2	W wheat	BW	2011-11-24	60-90	1.4	0.956247	0	12.7756	0.0933333	0
2012	L-EN	3	12	2	W wheat	BW	2011-11-24	90-120	1.4	0.541252	1.72524	12.1858	0.0533333	0.17
2012	L-EN	3	12	2	W wheat	BW	2011-11-24	120-150	1.4	0.338386	8.73036	12.2048	0.0333333	0.86
2012	L-EN	3	12	1	W wheat	PW	2012-02-14	00- 30	1.3	2.69248	3.12328	20.245	0.25	0.29
2012	L-EN	3	12	1	W wheat	PW	2012-02-14	30-60	1.4	1.33341	2.22235	17.7104	0.12	0.2
2012	L-EN	3	12	1	W wheat	PW	2012-02-14	60-90	1.4	0.220195	1.10098	17.1584	0.02	0.1
2012	L-EN	3	12	1	W wheat	PW	2012-02-14	90-120	1.4	0	2.60212	16.2355	0	0.24
2012	L-EN	3	12	1	W wheat	PW	2012-02-14	120-150	1.4	-0.102004	6.83426	12.5024	0	0.67
2012	L-EN	3	12	2	W wheat	PW	2012-02-14	00- 30	1.3	3.04218	1.30379	20.7582	0.28	0.12
2012	L-EN	3	12	2	W wheat	PW	2012-02-14	30-60	1.4	1.55142	0	17.5476	0.14	0
2012	L-EN	3	12	2	W wheat	PW	2012-02-14	60-90	1.4	0.331002	0	17.2871	0.03	0
2012	L-EN	3	12	2	W wheat	PW	2012-02-14	90-120	1.4	0	0	17.2164	0	0
2012	L-EN	3	12	2	W wheat	PW	2012-02-14	120-150	1.4	-0.102867	3.90896	13.0239	-0.01	0.38
2012	L-EN	3	12	1	W wheat	PH	2012-07-30	00- 30	1.3	27.8262	7.59749	11.8951	2.96667	0.81
2012	L-EN	3	12	1	W wheat	PH	2012-07-30	30-60	1.4	4.12323	1.52086	12.1283	0.406667	0.15
2012	L-EN	3	12	1	W wheat	PH	2012-07-30	60-90	1.4	1.53695	0	14.1643	0.146667	0
2012	L-EN	3	12	1	W wheat	PH	2012-07-30	90-120	1.4	0.909226	1.04911	14.2336	0.0866667	0.1
2012	L-EN	3	12	1	W wheat	PH	2012-07-30	120-150	1.4	1.36564	5.39595	11.2207	0.136667	0.54
2012	L-EN	3	12	2	W wheat	PH	2012-07-30	00- 30	1.3	13.589	29.4951	11.986	1.44667	3.14
2012	L-EN	3	12	2	W wheat	PH	2012-07-30	30-60	1.4	3.55356	2.35765	12.8067	0.346667	0.23
2012	L-EN	3	12	2	W wheat	PH	2012-07-30	60-90	1.4	1.55975	0	15.0638	0.146667	0
2012	L-EN	3	12	2	W wheat	PH	2012-07-30	90-120	1.4	1.84207	0	13.8569	0.176667	0
2012	L-EN	3	12	2	W wheat	PH	2012-07-30	120-150	1.4	0.56831	1.30377	11.4485	0.0566667	0.13
2013	PHEP	1	1	1	W wheat	BW	2012-11-27	00- 30	1.3	8.05508	30.9188	19.0452	0.763333	2.93
2013	PHEP	1	1	1	W wheat	BW	2012-11-27	30-60	1.4	4.63866	31.0096	16.8727	0.423333	2.83
2013	PHEP	1	1	1	W wheat	BW	2012-11-27	60-90	1.4	1.35578	12.4219	17.066	0.123333	1.13
2013	PHEP	1	1	1	W wheat	BW	2012-11-27	90-120	1.4	0.777519	5.40729	14.8794	0.0733333	0.51
2013	PHEP	1	1	1	W wheat	BW	2012-11-27	120-150	1.4	0.332307	2.99077	11.0749	0.0333333	0.3
2013	PHEP	1	1	2	W wheat	BW	2012-11-27	00- 30	1.3	8.79733	23.2933	19.7807	0.823333	2.18
2013	PHEP	1	1	2	W wheat	BW	2012-11-27	30-60	1.4	2.36501	25.4978	17.5715	0.213333	2.3
2013	PHEP	1	1	2	W wheat	BW	2012-11-27	60-90	1.4	1.65667	8.1033	16.0246	0.153333	0.75
2013	PHEP	1	1	2	W wheat	BW	2012-11-27	90-120	1.4	0.852222	3.78386	12.6617	0.0833333	0.37
2013	PHEP	1	1	2	W wheat	BW	2012-11-27	120-150	1.4	0.334862	2.71238	11.5533	0.0333333	0.27
2013	PHEP	1	1	1	W wheat	PW	2013-02-18	00- 30	1.3	2.49373	10.5532	20.6366	0.23	0.973333
2013	PHEP	1	1	1	W wheat	PW	2013-02-18	30-60	1.4	3.15466	11.8675	18.5343	0.28	1.05333
2013	PHEP	1	1	1	W wheat	PW	2013-02-18	60-90	1.4	2.11828	10.2941	17.909	0.19	0.923333
2013	PHEP	1	1	1	W wheat	PW	2013-02-18	90-120	1.4	0.446721	23.9368	18.0116	0.04	2.14333
2013	PHEP	1	1	1	W wheat	PW	2013-02-18	120-150	1.4	0.22114	22.4826	17.4149	0.02	2.03333
2013	PHEP	1	1	2	W wheat	PW	2013-02-18	00- 30	1.3	0.964978	8.72054	19.9835	0.09	0.813333
2013	PHEP	1	1	2	W wheat	PW	2013-02-18	30-60	1.4	2.2627	10.1067	18.7805	0.2	0.893333
2013	PHEP	1	1	2	W wheat	PW	2013-02-18	60-90	1.4	1.00701	12.4571	18.1233	0.09	1.11333
2013	PHEP	1	1	2	W wheat	PW	2013-02-18	90-120	1.4	0.111683	21.2569	18.0128	0.01	1.90333
2013	PHEP	1	1	2	W wheat	PW	2013-02-18	120-150	1.4	0	24.722	18.0198	0	2.21333
2013	PHEP	1	1	1	W wheat	PH	2013-08-06	00- 30	1.3	7.45146	26.4976	13.5607	0.773333	2.75
2013	PHEP	1	1	1	W wheat	PH	2013-08-06	30-60	1.4	3.72665	3.88868	9.49378	0.383333	0.4
2013	PHEP	1	1	1	W wheat	PH	2013-08-06	60-90	1.4	1.36345	1.02258	12.6567	0.133333	0.1
2013	PHEP	1	1	1	W wheat	PH	2013-08-06	90-120	1.4	1.79136	2.1703	13.3113	0.173333	0.21
2013	PHEP	1	1	1	W wheat	PH	2013-08-06	120-150	1.4	0.971391	10.1996	13.7445	0.0933333	0.98
2013	PHEP	1	1	2	W wheat	PH	2013-08-06	00- 30	1.3	4.98405	20.1902	12.8405	0.523333	2.12
2013	PHEP	1	1	2	W wheat	PH	2013-08-06	30-60	1.4	2.12	5.56499	10.8752	0.213333	0.56
2013	PHEP	1	1	2	W wheat	PH	2013-08-06	60-90	1.4	1.07307	1.45383	13.6069	0.103333	0.14
2013	PHEP	1	1	2	W wheat	PH	2013-08-06	90-120	1.4	0.45088	1.56074	13.7277	0.0433333	0.15
2013	PHEP	1	1	2	W wheat	PH	2013-08-06	120-150	1.4	0.450338	10.0806	13.6538	0.0433333	0.97
2013	No-Pest	1	2	1	CC legume	BW	2012-11-27	00- 30	1.3	7.57762	13.5972	19.4372	0.713333	1.28
2013	No-Pest	1	2	1	CC legume	BW	2012-11-27	30-60	1.4	3.3602	17.8349	17.5262	0.303333	1.61
2013	No-Pest	1	2	1	CC legume	BW	2012-11-27	60-90	1.4	1.14406	11.293	17.4936	0.103333	1.02
2013	No-Pest	1	2	1	CC legume	BW	2012-11-27	90-120	1.4	0.776087	3.70405	14.767	0.0733333	0.35
2013	No-Pest	1	2	1	CC legume	BW	2012-11-27	120-150	1.4	0.349266	5.02943	14.1571	0.0333333	0.48
2013	No-Pest	1	2	2	CC legume	BW	2012-11-27	00- 30	1.3	8.56844	23.0388	19.6766	0.803333	2.16
2013	No-Pest	1	2	2	CC legume	BW	2012-11-27	30-60	1.4	4.69522	16.9693	17.599	0.423333	1.53
2013	No-Pest	1	2	2	CC legume	BW	2012-11-27	60-90	1.4	3.67219	14.3215	17.1955	0.333333	1.3
2013	No-Pest	1	2	2	CC legume	BW	2012-11-27	90-120	1.4	1.86512	8.39304	15.7771	0.173333	0.78
2013	No-Pest	1	2	2	CC legume	BW	2012-11-27	120-150	1.4	1.2691	8.8494	13.0435	0.123333	0.86
2013	No-Pest	1	2	1	CC legume	PW	2013-02-18	00- 30	1.3	1.39665	11.6387	20.1008	0.13	1.08333
2013	No-Pest	1	2	1	CC legume	PW	2013-02-18	30-60	1.4	1.57429	13.5314	18.4198	0.14	1.20333
2013	No-Pest	1	2	1	CC legume	PW	2013-02-18	60-90	1.4	0.112249	11.1501	18.3141	0.01	0.993333
2013	No-Pest	1	2	1	CC legume	PW	2013-02-18	90-120	1.4	0.221928	14.2404	17.6277	0.02	1.28333
2013	No-Pest	1	2	1	CC legume	PW	2013-02-18	120-150	1.4	0	21.5062	16.5477	0	1.97333
2013	No-Pest	1	2	2	CC legume	PW	2013-02-18	00- 30	1.3	2.17069	10.6726	20.6965	0.2	0.983333
2013	No-Pest	1	2	2	CC legume	PW	2013-02-18	30-60	1.4	2.16223	13.9218	19.128	0.19	1.22333
2013	No-Pest	1	2	2	CC legume	PW	2013-02-18	60-90	1.4	0.667492	10.4945	17.7807	0.06	0.943333
2013	No-Pest	1	2	2	CC legume	PW	2013-02-18	90-120	1.4	0	14.0557	17.7863	0	1.26333
2013	No-Pest	1	2	2	CC legume	PW	2013-02-18	120-150	1.4	0	13.2742	17.2751	0	1.20333
2013	No-Pest	1	2	1	Hemp	PH	2013-10-17	00- 30	1.3	12.4307	10.8812	17.7807	1.20333	1.05333
2013	No-Pest	1	2	1	Hemp	PH	2013-10-17	30-60	1.4	1.74362	0.737686	11.6369	0.173333	0.0733333
2013	No-Pest	1	2	1	Hemp	PH	2013-10-17	60-90	1.4	0	0	11.0333	0	0
2013	No-Pest	1	2	1	Hemp	PH	2013-10-17	90-120	1.4	0	0	9.44822	0	0
2013	No-Pest	1	2	1	Hemp	PH	2013-10-17	120-150	1.4	0	0.890416	8.29812	0	0.0933333
2013	No-Pest	1	2	2	Hemp	PH	2013-10-17	00- 30	1.3	6.0099	12.2993	18.6504	0.573333	1.17333
2013	No-Pest	1	2	2	Hemp	PH	2013-10-17	30-60	1.4	1.63453	0.833946	11.3135	0.163333	0.0833333
2013	No-Pest	1	2	2	Hemp	PH	2013-10-17	60-90	1.4	0.636226	0	11.5521	0.0633333	0
2013	No-Pest	1	2	2	Hemp	PH	2013-10-17	90-120	1.4	0.0324	0.0324	9.48276	0.00333333	0.00333333
2013	No-Pest	1	2	2	Hemp	PH	2013-10-17	120-150	1.4	0	2.23503	8.5544	0	0.233333
2013	L-EN	1	3	1	W wheat	BW	2012-11-27	00- 30	1.3	8.09414	26.2971	19.3308	0.763333	2.48
2013	L-EN	1	3	1	W wheat	BW	2012-11-27	30-60	1.4	4.24851	58.0753	17.5558	0.383333	5.24
2013	L-EN	1	3	1	W wheat	BW	2012-11-27	60-90	1.4	2.13426	51.0014	17.3188	0.193333	4.62
2013	L-EN	1	3	1	W wheat	BW	2012-11-27	90-120	1.4	2.30387	31.1022	15.9965	0.213333	2.88
2013	L-EN	1	3	1	W wheat	BW	2012-11-27	120-150	1.4	2.45605	30.9866	11.8472	0.243333	3.07
2013	L-EN	1	3	2	W wheat	BW	2012-11-27	00- 30	1.3	15.4829	25.0676	18.9334	1.47	2.38
2013	L-EN	1	3	2	W wheat	BW	2012-11-27	30-60	1.4	4.86347	38.7972	17.3952	0.44	3.51
2013	L-EN	1	3	2	W wheat	BW	2012-11-27	60-90	1.4	1.76505	44.5676	17.2771	0.16	4.04
2013	L-EN	1	3	2	W wheat	BW	2012-11-27	90-120	1.4	0.968699	20.8808	15.7941	0.09	1.94
2013	L-EN	1	3	2	W wheat	BW	2012-11-27	120-150	1.4	0.4922	9.45023	10.2819	0.05	0.96
2013	L-EN	1	3	1	W wheat	PW	2013-02-18	00- 30	1.3	2.57512	11.5165	20.0256	0.24	1.07333
2013	L-EN	1	3	1	W wheat	PW	2013-02-18	30-60	1.4	3.48407	11.6136	18.3881	0.31	1.03333
2013	L-EN	1	3	1	W wheat	PW	2013-02-18	60-90	1.4	0.444823	11.0464	17.7577	0.04	0.993333
2013	L-EN	1	3	1	W wheat	PW	2013-02-18	90-120	1.4	0.330867	21.9843	17.2626	0.03	1.99333
2013	L-EN	1	3	1	W wheat	PW	2013-02-18	120-150	1.4	0	50.6646	16.7482	0	4.63333
2013	L-EN	1	3	2	W wheat	PW	2013-02-18	00- 30	1.3	0.947453	8.87798	18.9035	0.09	0.843333
2013	L-EN	1	3	2	W wheat	PW	2013-02-18	30-60	1.4	1.00563	9.75834	18.0417	0.09	0.873333
2013	L-EN	1	3	2	W wheat	PW	2013-02-18	60-90	1.4	0.774452	7.44949	17.4507	0.07	0.673333
2013	L-EN	1	3	2	W wheat	PW	2013-02-18	90-120	1.4	0.329663	29.4865	17.0439	0.03	2.68333
2013	L-EN	1	3	2	W wheat	PW	2013-02-18	120-150	1.4	0	31.5607	15.3594	0	2.95333
2013	L-EN	1	3	1	W wheat	PH	2013-08-06	00- 30	1.3	4.21739	18.0479	11.3842	0.453333	1.94
2013	L-EN	1	3	1	W wheat	PH	2013-08-06	30-60	1.4	2.87208	2.74153	9.9433	0.293333	0.28
2013	L-EN	1	3	1	W wheat	PH	2013-08-06	60-90	1.4	1.29465	1.88949	14.2692	0.123333	0.18
2013	L-EN	1	3	1	W wheat	PH	2013-08-06	90-120	1.4	0.976406	3.97537	14.0606	0.0933333	0.38
2013	L-EN	1	3	1	W wheat	PH	2013-08-06	120-150	1.4	0.952018	18.2583	12.5011	0.0933333	1.79
2013	L-EN	1	3	2	W wheat	PH	2013-08-06	00- 30	1.3	3.63846	18.9631	11.0287	0.393333	2.05
2013	L-EN	1	3	2	W wheat	PH	2013-08-06	30-60	1.4	2.96368	3.23311	11.9094	0.293333	0.32
2013	L-EN	1	3	2	W wheat	PH	2013-08-06	60-90	1.4	1.82717	1.68662	14.5264	0.173333	0.16
2013	L-EN	1	3	2	W wheat	PH	2013-08-06	90-120	1.4	1.17215	2.4822	13.3573	0.113333	0.24
2013	L-EN	1	3	2	W wheat	PH	2013-08-06	120-150	1.4	1.04712	9.32274	12.0935	0.103333	0.92
2013	L-GHG	1	4	1	CC mustard	BW	2012-11-27	00- 30	1.3	9.06786	7.46765	19.6874	0.85	0.7
2013	L-GHG	1	4	1	CC mustard	BW	2012-11-27	30-60	1.4	7.38469	6.60146	18.1229	0.66	0.59
2013	L-GHG	1	4	1	CC mustard	BW	2012-11-27	60-90	1.4	2.40986	3.17663	16.853	0.22	0.29
2013	L-GHG	1	4	1	CC mustard	BW	2012-11-27	90-120	1.4	0.986761	2.63136	16.9085	0.09	0.24
2013	L-GHG	1	4	1	CC mustard	BW	2012-11-27	120-150	1.4	0.312128	6.13852	13.7238	0.03	0.59
2013	L-GHG	1	4	2	CC mustard	BW	2012-11-27	00- 30	1.3	11.1214	6.21492	20.964	1.02	0.57
2013	L-GHG	1	4	2	CC mustard	BW	2012-11-27	30-60	1.4	5.15077	6.2705	18.1676	0.46	0.56
2013	L-GHG	1	4	2	CC mustard	BW	2012-11-27	60-90	1.4	1.87377	11.2426	17.2259	0.17	1.02
2013	L-GHG	1	4	2	CC mustard	BW	2012-11-27	90-120	1.4	0.871548	4.35774	16.525	0.08	0.4
2013	L-GHG	1	4	2	CC mustard	BW	2012-11-27	120-150	1.4	0.817135	4.49424	12.5861	0.08	0.44
2013	L-GHG	1	4	1	CC mustard	PW	2013-02-18	00- 30	1.3	2.12224	14.1483	19.3728	0.2	1.33333
2013	L-GHG	1	4	1	CC mustard	PW	2013-02-18	30-60	1.4	1.89155	18.0624	17.7907	0.17	1.62333
2013	L-GHG	1	4	1	CC mustard	PW	2013-02-18	60-90	1.4	1.00096	16.7198	17.7642	0.09	1.50333
2013	L-GHG	1	4	1	CC mustard	PW	2013-02-18	90-120	1.4	0.443969	10.6923	17.6429	0.04	0.963333
2013	L-GHG	1	4	1	CC mustard	PW	2013-02-18	120-150	1.4	0.218675	7.79941	16.7424	0.02	0.713333
2013	L-GHG	1	4	2	CC mustard	PW	2013-02-18	00- 30	1.3	0.758294	15.202	20.5852	0.07	1.40333
2013	L-GHG	1	4	2	CC mustard	PW	2013-02-18	30-60	1.4	0.792939	15.4434	18.8547	0.07	1.36333
2013	L-GHG	1	4	2	CC mustard	PW	2013-02-18	60-90	1.4	0.667244	13.6044	17.7585	0.06	1.22333
2013	L-GHG	1	4	2	CC mustard	PW	2013-02-18	90-120	1.4	0.551541	10.0748	17.2731	0.05	0.913333
2013	L-GHG	1	4	2	CC mustard	PW	2013-02-18	120-150	1.4	0.110684	7.56344	17.4769	0.01	0.683333
2013	L-GHG	1	4	1	S faba bean	PH	2013-08-14	00- 30	1.3	8.94151	23.2292	11.8923	0.953333	2.47667
2013	L-GHG	1	4	1	S faba bean	PH	2013-08-14	30-60	1.4	2.4566	6.07686	9.3337	0.253333	0.626667
2013	L-GHG	1	4	1	S faba bean	PH	2013-08-14	60-90	1.4	1.15591	9.4513	12.4954	0.113333	0.926667
2013	L-GHG	1	4	1	S faba bean	PH	2013-08-14	90-120	1.4	2.1542	14.7969	14.8328	0.203333	1.39667
2013	L-GHG	1	4	1	S faba bean	PH	2013-08-14	120-150	1.4	0.668063	8.71997	14.5668	0.0633333	0.826667
2013	L-GHG	1	4	2	S faba bean	PH	2013-08-14	00- 30	1.3	6.36987	18.8921	11.5095	0.683333	2.02667
2013	L-GHG	1	4	2	S faba bean	PH	2013-08-14	30-60	1.4	3.25814	3.68169	9.83517	0.333333	0.376667
2013	L-GHG	1	4	2	S faba bean	PH	2013-08-14	60-90	1.4	0.854143	7.65312	12.801	0.0833333	0.746667
2013	L-GHG	1	4	2	S faba bean	PH	2013-08-14	90-120	1.4	1.49452	9.34943	13.8572	0.143333	0.896667
2013	L-GHG	1	4	2	S faba bean	PH	2013-08-14	120-150	1.4	0.869529	8.41704	13.9012	0.0833333	0.806667
2013	L-EN	2	5	1	W wheat	BW	2012-11-27	00- 30	1.3	5.50739	14.5478	18.132	0.53	1.4
2013	L-EN	2	5	1	W wheat	BW	2012-11-27	30-60	1.4	3.61899	20.8366	16.923	0.33	1.9
2013	L-EN	2	5	1	W wheat	BW	2012-11-27	60-90	1.4	1.76058	8.36273	17.1249	0.16	0.76
2013	L-EN	2	5	1	W wheat	BW	2012-11-27	90-120	1.4	0.875226	7.11121	16.7785	0.08	0.65
2013	L-EN	2	5	1	W wheat	BW	2012-11-27	120-150	1.4	0.212098	6.89319	14.8931	0.02	0.65
2013	L-EN	2	5	2	W wheat	BW	2012-11-27	00- 30	1.3	9.47265	17.8928	18.8917	0.9	1.7
2013	L-EN	2	5	2	W wheat	BW	2012-11-27	30-60	1.4	5.81076	27.3776	18.0463	0.52	2.45
2013	L-EN	2	5	2	W wheat	BW	2012-11-27	60-90	1.4	2.09735	11.701	17.3158	0.19	1.06
2013	L-EN	2	5	2	W wheat	BW	2012-11-27	90-120	1.4	0.972934	8.97262	16.0581	0.09	0.83
2013	L-EN	2	5	2	W wheat	BW	2012-11-27	120-150	1.4	0.211267	7.18308	14.6536	0.02	0.68
2013	L-EN	2	5	1	W wheat	PW	2013-02-18	00- 30	1.3	1.17662	6.77448	19.844	0.11	0.633333
2013	L-EN	2	5	1	W wheat	PW	2013-02-18	30-60	1.4	2.04027	13.6396	18.8919	0.18	1.20333
2013	L-EN	2	5	1	W wheat	PW	2013-02-18	60-90	1.4	1.01269	10.2769	18.4576	0.09	0.913333
2013	L-EN	2	5	1	W wheat	PW	2013-02-18	90-120	1.4	0.451451	11.211	18.6377	0.04	0.993333
2013	L-EN	2	5	1	W wheat	PW	2013-02-18	120-150	1.4	0	11.0968	18.0288	0	0.993333
2013	L-EN	2	5	2	W wheat	PW	2013-02-18	00- 30	1.3	1.29115	15.3144	20.1885	0.12	1.42333
2013	L-EN	2	5	2	W wheat	PW	2013-02-18	30-60	1.4	1.46656	19.2157	18.6111	0.13	1.70333
2013	L-EN	2	5	2	W wheat	PW	2013-02-18	60-90	1.4	0.898104	18.6731	18.3213	0.08	1.66333
2013	L-EN	2	5	2	W wheat	PW	2013-02-18	90-120	1.4	0.335599	20.9563	18.1108	0.03	1.87333
2013	L-EN	2	5	2	W wheat	PW	2013-02-18	120-150	1.4	0	21.9238	18.3079	0	1.95333
2013	L-EN	2	5	1	W wheat	PH	2013-08-06	00- 30	1.3	5.03848	18.1385	12.3408	0.533333	1.92
2013	L-EN	2	5	1	W wheat	PH	2013-08-06	30-60	1.4	1.90985	3.25992	10.5021	0.193333	0.33
2013	L-EN	2	5	1	W wheat	PH	2013-08-06	60-90	1.4	0.974666	1.35757	13.9512	0.0933333	0.13
2013	L-EN	2	5	1	W wheat	PH	2013-08-06	90-120	1.4	0.682308	1.29279	15.8501	0.0633333	0.12
2013	L-EN	2	5	1	W wheat	PH	2013-08-06	120-150	1.4	0.777603	4.77166	14.886	0.0733333	0.45
2013	L-EN	2	5	2	W wheat	PH	2013-08-06	00- 30	1.3	4.40203	15.3451	11.364	0.473333	1.65
2013	L-EN	2	5	2	W wheat	PH	2013-08-06	30-60	1.4	2.11715	3.27497	10.7911	0.213333	0.33
2013	L-EN	2	5	2	W wheat	PH	2013-08-06	60-90	1.4	1.08522	1.15524	14.2983	0.103333	0.11
2013	L-EN	2	5	2	W wheat	PH	2013-08-06	90-120	1.4	0.567829	2.02289	15.1332	0.0533333	0.19
2013	L-EN	2	5	2	W wheat	PH	2013-08-06	120-150	1.4	0.673281	5.74061	15.0414	0.0633333	0.54
2013	L-GHG	2	6	1	Triticale	BW	2012-11-27	00- 30	1.3	5.69536	23.5197	19.0141	0.54	2.23
2013	L-GHG	2	6	1	Triticale	BW	2012-11-27	30-60	1.4	3.91024	29.5441	16.3446	0.36	2.72
2013	L-GHG	2	6	1	Triticale	BW	2012-11-27	60-90	1.4	1.33942	7.00619	13.1228	0.13	0.68
2013	L-GHG	2	6	1	Triticale	BW	2012-11-27	90-120	1.4	1.61179	9.67072	11.7255	0.16	0.96
2013	L-GHG	2	6	1	Triticale	BW	2012-11-27	120-150	1.4	0.205868	8.74938	13.0638	0.02	0.85
2013	L-GHG	2	6	2	Triticale	BW	2012-11-27	00- 30	1.3	6.00039	33.7917	18.9021	0.57	3.21
2013	L-GHG	2	6	2	Triticale	BW	2012-11-27	30-60	1.4	2.42952	54.2225	17.3406	0.22	4.91
2013	L-GHG	2	6	2	Triticale	BW	2012-11-27	60-90	1.4	1.40308	24.3921	15.9605	0.13	2.26
2013	L-GHG	2	6	2	Triticale	BW	2012-11-27	90-120	1.4	0.407985	14.2795	12.4977	0.04	1.4
2013	L-GHG	2	6	2	Triticale	BW	2012-11-27	120-150	1.4	0.404435	13.2452	11.955	0.04	1.31
2013	L-GHG	2	6	1	Triticale	PW	2013-02-18	00- 30	1.3	1.29596	11.6996	20.4064	0.12	1.08333
2013	L-GHG	2	6	1	Triticale	PW	2013-02-18	30-60	1.4	1.35683	11.0054	18.7458	0.12	0.973333
2013	L-GHG	2	6	1	Triticale	PW	2013-02-18	60-90	1.4	0.336797	12.4989	18.3227	0.03	1.11333
2013	L-GHG	2	6	1	Triticale	PW	2013-02-18	90-120	1.4	0.224936	20.5067	18.4298	0.02	1.82333
2013	L-GHG	2	6	1	Triticale	PW	2013-02-18	120-150	1.4	0	23.5911	16.5837	0	2.16333
2013	L-GHG	2	6	2	Triticale	PW	2013-02-18	00- 30	1.3	0.977169	6.87637	20.7179	0.09	0.633333
2013	L-GHG	2	6	2	Triticale	PW	2013-02-18	30-60	1.4	1.69555	11.0022	18.7289	0.15	0.973333
2013	L-GHG	2	6	2	Triticale	PW	2013-02-18	60-90	1.4	0.670163	14.4457	18.0188	0.06	1.29333
2013	L-GHG	2	6	2	Triticale	PW	2013-02-18	90-120	1.4	0.22249	16.6126	17.7787	0.02	1.49333
2013	L-GHG	2	6	2	Triticale	PW	2013-02-18	120-150	1.4	0	21.0293	17.3697	0	1.90333
2013	L-GHG	2	6	1	Triticale	PH	2013-08-06	00- 30	1.3	5.38386	8.63922	11.9669	0.573333	0.92
2013	L-GHG	2	6	1	Triticale	PH	2013-08-06	30-60	1.4	1.68178	2.32862	9.36925	0.173333	0.24
2013	L-GHG	2	6	1	Triticale	PH	2013-08-06	60-90	1.4	0.948657	1.72791	12.2818	0.0933333	0.17
2013	L-GHG	2	6	1	Triticale	PH	2013-08-06	90-120	1.4	0.748638	5.5127	12.5528	0.0733333	0.54
2013	L-GHG	2	6	1	Triticale	PH	2013-08-06	120-150	1.4	0.76616	10.0297	13.9793	0.0733333	0.96
2013	L-GHG	2	6	2	Triticale	PH	2013-08-06	00- 30	1.3	4.8525	6.67605	11.1772	0.523333	0.72
2013	L-GHG	2	6	2	Triticale	PH	2013-08-06	30-60	1.4	1.52865	1.29603	11.0761	0.153333	0.13
2013	L-GHG	2	6	2	Triticale	PH	2013-08-06	60-90	1.4	0.852534	1.32995	12.6844	0.0833333	0.13
2013	L-GHG	2	6	2	Triticale	PH	2013-08-06	90-120	1.4	0.650254	4.92824	12.9062	0.0633333	0.48
2013	L-GHG	2	6	2	Triticale	PH	2013-08-06	120-150	1.4	0.761355	12.2509	13.5928	0.0733333	1.18
2013	PHEP	2	7	1	W rapeseed	BW	2012-11-27	00- 30	1.3	9.1022	11.1131	19.2209	0.86	1.05
2013	PHEP	2	7	1	W rapeseed	BW	2012-11-27	30-60	1.4	4.65757	44.0252	17.5903	0.42	3.97
2013	PHEP	2	7	1	W rapeseed	BW	2012-11-27	60-90	1.4	2.30261	43.5303	16.913	0.21	3.97
2013	PHEP	2	7	1	W rapeseed	BW	2012-11-27	90-120	1.4	0.964193	10.6061	15.5114	0.09	0.99
2013	PHEP	2	7	1	W rapeseed	BW	2012-11-27	120-150	1.4	0.207271	13.5762	13.4826	0.02	1.31
2013	PHEP	2	7	2	W rapeseed	BW	2012-11-27	00- 30	1.3	7.08872	7.62575	20.0846	0.66	0.71
2013	PHEP	2	7	2	W rapeseed	BW	2012-11-27	30-60	1.4	5.13903	19.9975	18.0317	0.46	1.79
2013	PHEP	2	7	2	W rapeseed	BW	2012-11-27	60-90	1.4	2.31963	44.6253	17.3547	0.21	4.04
2013	PHEP	2	7	2	W rapeseed	BW	2012-11-27	90-120	1.4	1.31159	21.5319	16.7212	0.12	1.97
2013	PHEP	2	7	2	W rapeseed	BW	2012-11-27	120-150	1.4	0.305051	13.1172	12.3074	0.03	1.29
2013	PHEP	2	7	1	W rapeseed	PW	2013-02-18	00- 30	1.3	2.60155	8.38276	20.6229	0.24	0.773333
2013	PHEP	2	7	1	W rapeseed	PW	2013-02-18	30-60	1.4	1.7069	10.3932	19.1238	0.15	0.913333
2013	PHEP	2	7	1	W rapeseed	PW	2013-02-18	60-90	1.4	1.01005	8.00554	18.3024	0.09	0.713333
2013	PHEP	2	7	1	W rapeseed	PW	2013-02-18	90-120	1.4	0.338521	16.5123	18.6258	0.03	1.46333
2013	PHEP	2	7	1	W rapeseed	PW	2013-02-18	120-150	1.4	0	33.0324	16.3014	0	3.04333
2013	PHEP	2	7	2	W rapeseed	PW	2013-02-18	00- 30	1.3	1.30947	8.54791	21.0112	0.12	0.783333
2013	PHEP	2	7	2	W rapeseed	PW	2013-02-18	30-60	1.4	0.799695	11.1196	19.3559	0.07	0.973333
2013	PHEP	2	7	2	W rapeseed	PW	2013-02-18	60-90	1.4	0.673875	8.57319	18.3475	0.06	0.763333
2013	PHEP	2	7	2	W rapeseed	PW	2013-02-18	90-120	1.4	0.111694	16.2328	18.0188	0.01	1.45333
2013	PHEP	2	7	2	W rapeseed	PW	2013-02-18	120-150	1.4	0	30.0521	15.7671	0	2.79333
2013	PHEP	2	7	1	W rapeseed	PH	2013-08-06	00- 30	1.3	4.51972	17.9515	13.0027	0.473333	1.88
2013	PHEP	2	7	1	W rapeseed	PH	2013-08-06	30-60	1.4	2.07073	3.25885	12.4021	0.203333	0.32
2013	PHEP	2	7	1	W rapeseed	PH	2013-08-06	60-90	1.4	1.06432	1.33898	13.1026	0.103333	0.13
2013	PHEP	2	7	1	W rapeseed	PH	2013-08-06	90-120	1.4	1.62661	1.39424	11.0096	0.163333	0.14
2013	PHEP	2	7	1	W rapeseed	PH	2013-08-06	120-150	1.4	0.8207	8.96205	10.3101	0.0833333	0.91
2013	PHEP	2	7	2	W rapeseed	PH	2013-08-06	00- 30	1.3	5.25724	27.4796	13.8179	0.543333	2.84
2013	PHEP	2	7	2	W rapeseed	PH	2013-08-06	30-60	1.4	1.56574	5.10567	12.5689	0.153333	0.5
2013	PHEP	2	7	2	W rapeseed	PH	2013-08-06	60-90	1.4	0.87073	1.77629	13.9859	0.0833333	0.17
2013	PHEP	2	7	2	W rapeseed	PH	2013-08-06	90-120	1.4	0.559663	1.46911	14.2488	0.0533333	0.14
2013	PHEP	2	7	2	W rapeseed	PH	2013-08-06	120-150	1.4	0.721126	4.13008	10.2151	0.0733333	0.42
2013	No-Pest	2	8	1	CC mustard - legume	BW	2012-11-27	00- 30	1.3	7.30545	4.02329	19.2413	0.69	0.38
2013	No-Pest	2	8	1	CC mustard - legume	BW	2012-11-27	30-60	1.4	4.6846	6.91536	17.9357	0.42	0.62
2013	No-Pest	2	8	1	CC mustard - legume	BW	2012-11-27	60-90	1.4	1.54699	10.829	17.3768	0.14	0.98
2013	No-Pest	2	8	1	CC mustard - legume	BW	2012-11-27	90-120	1.4	0.752657	4.08585	15.7317	0.07	0.38
2013	No-Pest	2	8	1	CC mustard - legume	BW	2012-11-27	120-150	1.4	0.589941	3.73629	10.2074	0.06	0.38
2013	No-Pest	2	8	2	CC mustard - legume	BW	2012-11-27	00- 30	1.3	12.2808	6.78675	20.2597	1.14	0.63
2013	No-Pest	2	8	2	CC mustard - legume	BW	2012-11-27	30-60	1.4	5.86612	8.68636	18.6099	0.52	0.77
2013	No-Pest	2	8	2	CC mustard - legume	BW	2012-11-27	60-90	1.4	2.21125	8.40274	17.4108	0.2	0.76
2013	No-Pest	2	8	2	CC mustard - legume	BW	2012-11-27	90-120	1.4	1.52812	7.42228	16.6397	0.14	0.68
2013	No-Pest	2	8	2	CC mustard - legume	BW	2012-11-27	120-150	1.4	0.507541	4.06033	12.2002	0.05	0.4
2013	No-Pest	2	8	1	CC mustard - legume	PW	2013-02-18	00- 30	1.3	2.27252	5.33862	20.5245	0.21	0.493333
2013	No-Pest	2	8	1	CC mustard - legume	PW	2013-02-18	30-60	1.4	2.25726	9.51813	18.6379	0.2	0.843333
2013	No-Pest	2	8	1	CC mustard - legume	PW	2013-02-18	60-90	1.4	1.78491	8.2924	17.9458	0.16	0.743333
2013	No-Pest	2	8	1	CC mustard - legume	PW	2013-02-18	90-120	1.4	0.891983	7.84201	17.9141	0.08	0.703333
2013	No-Pest	2	8	1	CC mustard - legume	PW	2013-02-18	120-150	1.4	0.11223	13.056	18.3036	0.01	1.16333
2013	No-Pest	2	8	2	CC mustard - legume	PW	2013-02-18	00- 30	1.3	0.857209	5.82188	19.9459	0.08	0.543333
2013	No-Pest	2	8	2	CC mustard - legume	PW	2013-02-18	30-60	1.4	1.94197	8.83405	19.3515	0.17	0.773333
2013	No-Pest	2	8	2	CC mustard - legume	PW	2013-02-18	60-90	1.4	1.22916	5.95957	18.0444	0.11	0.533333
2013	No-Pest	2	8	2	CC mustard - legume	PW	2013-02-18	90-120	1.4	0.222633	4.71239	17.817	0.02	0.423333
2013	No-Pest	2	8	2	CC mustard - legume	PW	2013-02-18	120-150	1.4	0	8.63447	16.4666	0	0.793333
2013	No-Pest	2	8	1	Maize	PH	2013-10-18	00- 30	1.3	4.90936	31.98	18.0206	0.473333	3.08333
2013	No-Pest	2	8	1	Maize	PH	2013-10-18	30-60	1.4	1.73305	10.752	14.9252	0.163333	1.01333
2013	No-Pest	2	8	1	Maize	PH	2013-10-18	60-90	1.4	0	5.69084	13.0113	0	0.553333
2013	No-Pest	2	8	1	Maize	PH	2013-10-18	90-120	1.4	0	5.15239	12.7215	0	0.503333
2013	No-Pest	2	8	1	Maize	PH	2013-10-18	120-150	1.4	0	4.89318	12.0346	0	0.483333
2013	No-Pest	2	8	2	Maize	PH	2013-10-18	00- 30	1.3	34.3774	67.0951	16.7899	3.38333	6.60333
2013	No-Pest	2	8	2	Maize	PH	2013-10-18	30-60	1.4	1.38735	17.5153	13.7291	0.133333	1.68333
2013	No-Pest	2	8	2	Maize	PH	2013-10-18	60-90	1.4	0.242526	8.34983	13.663	0.0233333	0.803333
2013	No-Pest	2	8	2	Maize	PH	2013-10-18	90-120	1.4	0	5.65358	16.0169	0	0.523333
2013	No-Pest	2	8	2	Maize	PH	2013-10-18	120-150	1.4	0.246925	7.65468	14.7641	0.0233333	0.723333
2013	L-GHG	3	9	1	W wheat	BW	2012-11-27	00- 30	1.3	7.42636	13.6857	19.3609	0.7	1.29
2013	L-GHG	3	9	1	W wheat	BW	2012-11-27	30-60	1.4	1.99293	17.7149	17.495	0.18	1.6
2013	L-GHG	3	9	1	W wheat	BW	2012-11-27	60-90	1.4	1.32783	7.30304	17.4594	0.12	0.66
2013	L-GHG	3	9	1	W wheat	BW	2012-11-27	90-120	1.4	1.13402	3.19588	13.159	0.11	0.31
2013	L-GHG	3	9	1	W wheat	BW	2012-11-27	120-150	1.4	0.309035	1.64818	13.1104	0.03	0.16
2013	L-GHG	3	9	2	W wheat	BW	2012-11-27	00- 30	1.3	9.22356	13.9944	19.3203	0.87	1.32
2013	L-GHG	3	9	2	W wheat	BW	2012-11-27	30-60	1.4	1.99949	8.77556	17.6917	0.18	0.79
2013	L-GHG	3	9	2	W wheat	BW	2012-11-27	60-90	1.4	0.883895	2.76217	17.3699	0.08	0.25
2013	L-GHG	3	9	2	W wheat	BW	2012-11-27	90-120	1.4	0.412371	1.4433	13.159	0.04	0.14
2013	L-GHG	3	9	2	W wheat	BW	2012-11-27	120-150	1.4	0.200458	0.801832	11.4105	0.02	0.08
2013	L-GHG	3	9	1	W wheat	PW	2013-02-18	00- 30	1.3	0.540393	9.65502	20.4507	0.05	0.893333
2013	L-GHG	3	9	1	W wheat	PW	2013-02-18	30-60	1.4	0.904574	15.1893	18.7473	0.08	1.34333
2013	L-GHG	3	9	1	W wheat	PW	2013-02-18	60-90	1.4	2.01563	13.2509	18.1708	0.18	1.18333
2013	L-GHG	3	9	1	W wheat	PW	2013-02-18	90-120	1.4	0.66828	16.41	17.8511	0.06	1.47333
2013	L-GHG	3	9	1	W wheat	PW	2013-02-18	120-150	1.4	0.11241	10.604	18.3992	0.01	0.943333
2013	L-GHG	3	9	2	W wheat	PW	2013-02-18	00- 30	1.3	1.40496	11.3838	20.4483	0.13	1.05333
2013	L-GHG	3	9	2	W wheat	PW	2013-02-18	30-60	1.4	1.13054	16.9958	18.7379	0.1	1.50333
2013	L-GHG	3	9	2	W wheat	PW	2013-02-18	60-90	1.4	0.448678	16.5263	18.2718	0.04	1.47333
2013	L-GHG	3	9	2	W wheat	PW	2013-02-18	90-120	1.4	0	16.2441	17.6511	0	1.46333
2013	L-GHG	3	9	2	W wheat	PW	2013-02-18	120-150	1.4	0	9.28664	16.461	0	0.853333
2013	L-GHG	3	9	1	W wheat	PH	2013-08-06	00- 30	1.3	6.51128	24.0123	12.8732	0.683333	2.52
2013	L-GHG	3	9	1	W wheat	PH	2013-08-06	30-60	1.4	1.51695	3.85833	10.5948	0.153333	0.39
2013	L-GHG	3	9	1	W wheat	PH	2013-08-06	60-90	1.4	1.68652	2.16839	13.2569	0.163333	0.21
2013	L-GHG	3	9	1	W wheat	PH	2013-08-06	90-120	1.4	0.667026	2.00108	14.4718	0.0633333	0.19
2013	L-GHG	3	9	1	W wheat	PH	2013-08-06	120-150	1.4	0.768735	6.28965	14.185	0.0733333	0.6
2013	L-GHG	3	9	2	W wheat	PH	2013-08-06	00- 30	1.3	9.13746	19.4696	13.8842	0.943333	2.01
2013	L-GHG	3	9	2	W wheat	PH	2013-08-06	30-60	1.4	2.18903	3.7966	12.8695	0.213333	0.37
2013	L-GHG	3	9	2	W wheat	PH	2013-08-06	60-90	1.4	1.17126	2.06693	13.3105	0.113333	0.2
2013	L-GHG	3	9	2	W wheat	PH	2013-08-06	90-120	1.4	0.857082	1.0285	13.0133	0.0833333	0.1
2013	L-GHG	3	9	2	W wheat	PH	2013-08-06	120-150	1.4	0.558368	1.36102	14.1069	0.0533333	0.13
2013	PHEP	3	10	1	W wheat	BW	2012-11-27	00- 30	1.3	8.28224	41.4112	19.4118	0.78	3.9
2013	PHEP	3	10	1	W wheat	BW	2012-11-27	30-60	1.4	3.32969	72.9201	17.6414	0.3	6.57
2013	PHEP	3	10	1	W wheat	BW	2012-11-27	60-90	1.4	1.76043	56.1136	17.1198	0.16	5.1
2013	PHEP	3	10	1	W wheat	BW	2012-11-27	90-120	1.4	1.07952	22.1302	15.9731	0.1	2.05
2013	PHEP	3	10	1	W wheat	BW	2012-11-27	120-150	1.4	0.102139	8.88613	12.5846	0.01	0.87
2013	PHEP	3	10	2	W wheat	BW	2012-11-27	00- 30	1.3	6.30519	26.9021	18.7988	0.6	2.56
2013	PHEP	3	10	2	W wheat	BW	2012-11-27	30-60	1.4	3.07223	64.6265	16.9536	0.28	5.89
2013	PHEP	3	10	2	W wheat	BW	2012-11-27	60-90	1.4	1.6504	32.4579	17.1198	0.15	2.95
2013	PHEP	3	10	2	W wheat	BW	2012-11-27	90-120	1.4	0.864629	14.3745	16.044	0.08	1.33
2013	PHEP	3	10	2	W wheat	BW	2012-11-27	120-150	1.4	0.302785	9.58818	11.8438	0.03	0.95
2013	PHEP	3	10	1	W wheat	PW	2013-02-18	00- 30	1.3	0.874011	11.7263	21.08	0.08	1.07333
2013	PHEP	3	10	1	W wheat	PW	2013-02-18	30-60	1.4	3.52379	13.792	19.0599	0.31	1.21333
2013	PHEP	3	10	1	W wheat	PW	2013-02-18	60-90	1.4	1.46119	16.5602	18.3934	0.13	1.47333
2013	PHEP	3	10	1	W wheat	PW	2013-02-18	90-120	1.4	1.79448	35.7027	18.2642	0.16	3.18333
2013	PHEP	3	10	1	W wheat	PW	2013-02-18	120-150	1.4	0	48.6567	17.9221	0	4.36333
2013	PHEP	3	10	2	W wheat	PW	2013-02-18	00- 30	1.3	1.62233	15.7186	20.4921	0.15	1.45333
2013	PHEP	3	10	2	W wheat	PW	2013-02-18	30-60	1.4	3.08036	23.8823	19.2759	0.27	2.09333
2013	PHEP	3	10	2	W wheat	PW	2013-02-18	60-90	1.4	1.34333	25.8965	18.1523	0.12	2.31333
2013	PHEP	3	10	2	W wheat	PW	2013-02-18	90-120	1.4	1.11112	41.3707	17.7072	0.1	3.72333
2013	PHEP	3	10	2	W wheat	PW	2013-02-18	120-150	1.4	0	49.8703	18.441	0	4.43333
2013	PHEP	3	10	1	W wheat	PH	2013-08-06	00- 30	1.3	4.77542	19.7342	12.6057	0.503333	2.08
2013	PHEP	3	10	1	W wheat	PH	2013-08-06	30-60	1.4	1.96251	2.63924	12.2007	0.193333	0.26
2013	PHEP	3	10	1	W wheat	PH	2013-08-06	60-90	1.4	0.984865	0.949691	14.5886	0.0933333	0.09
2013	PHEP	3	10	1	W wheat	PH	2013-08-06	90-120	1.4	1.08054	1.35939	14.0333	0.103333	0.13
2013	PHEP	3	10	1	W wheat	PH	2013-08-06	120-150	1.4	0.449593	19.0904	13.5519	0.0433333	1.84
2013	PHEP	3	10	2	W wheat	PH	2013-08-06	00- 30	1.3	6.01191	16.4471	11.6643	0.643333	1.76
2013	PHEP	3	10	2	W wheat	PH	2013-08-06	30-60	1.4	2.14172	3.91533	11.5126	0.213333	0.39
2013	PHEP	3	10	2	W wheat	PH	2013-08-06	60-90	1.4	0.995168	1.38613	15.223	0.0933333	0.13
2013	PHEP	3	10	2	W wheat	PH	2013-08-06	90-120	1.4	0.78373	1.1756	15.3637	0.0733333	0.11
2013	PHEP	3	10	2	W wheat	PH	2013-08-06	120-150	1.4	1.08804	7.47591	14.4571	0.103333	0.71
2013	No-Pest	3	11	1	Triticale	BW	2012-11-27	00- 30	1.3	7.21644	27.4016	18.5158	0.69	2.62
2013	No-Pest	3	11	1	Triticale	BW	2012-11-27	30-60	1.4	2.56804	26.6434	15.4372	0.24	2.49
2013	No-Pest	3	11	1	Triticale	BW	2012-11-27	60-90	1.4	1.52118	4.15789	12.1412	0.15	0.41
2013	No-Pest	3	11	1	Triticale	BW	2012-11-27	90-120	1.4	0.913666	3.04555	12.2064	0.09	0.3
2013	No-Pest	3	11	1	Triticale	BW	2012-11-27	120-150	1.4	0.481551	7.70482	8.90042	0.05	0.8
2013	No-Pest	3	11	2	Triticale	BW	2012-11-27	00- 30	1.3	6.42333	28.9576	18.9192	0.61	2.75
2013	No-Pest	3	11	2	Triticale	BW	2012-11-27	30-60	1.4	3.73595	34.7224	17.0402	0.34	3.16
2013	No-Pest	3	11	2	Triticale	BW	2012-11-27	60-90	1.4	1.04131	6.4561	13.7757	0.1	0.62
2013	No-Pest	3	11	2	Triticale	BW	2012-11-27	90-120	1.4	0.586945	4.01079	9.88679	0.06	0.41
2013	No-Pest	3	11	2	Triticale	BW	2012-11-27	120-150	1.4	0.0943421	7.17	7.58541	0.01	0.76
2013	No-Pest	3	11	1	Triticale	PW	2013-02-18	00- 30	1.3	1.18718	9.64134	20.3678	0.11	0.893333
2013	No-Pest	3	11	1	Triticale	PW	2013-02-18	30-60	1.4	3.55102	13.3259	19.5141	0.31	1.16333
2013	No-Pest	3	11	1	Triticale	PW	2013-02-18	60-90	1.4	3.16071	11.5517	18.6481	0.28	1.02333
2013	No-Pest	3	11	1	Triticale	PW	2013-02-18	90-120	1.4	0.669663	14.993	17.9743	0.06	1.34333
2013	No-Pest	3	11	1	Triticale	PW	2013-02-18	120-150	1.4	0	23.9485	16.3858	0	2.20333
2013	No-Pest	3	11	2	Triticale	PW	2013-02-18	00- 30	1.3	0.323565	9.63506	20.3296	0.03	0.893333
2013	No-Pest	3	11	2	Triticale	PW	2013-02-18	30-60	1.4	0.677186	16.403	18.6385	0.06	1.45333
2013	No-Pest	3	11	2	Triticale	PW	2013-02-18	60-90	1.4	0.111647	15.8911	17.994	0.01	1.42333
2013	No-Pest	3	11	2	Triticale	PW	2013-02-18	90-120	1.4	0	19.4019	17.8039	0	1.74333
2013	No-Pest	3	11	2	Triticale	PW	2013-02-18	120-150	1.4	0	18.7499	14.7106	0	1.77333
2013	No-Pest	3	11	1	Triticale	PH	2013-08-06	00- 30	1.3	4.61124	9.62753	11.6789	0.493333	1.03
2013	No-Pest	3	11	1	Triticale	PH	2013-08-06	30-60	1.4	1.60716	2.36154	10.2547	0.163333	0.24
2013	No-Pest	3	11	1	Triticale	PH	2013-08-06	60-90	1.4	0.979596	1.25948	14.2604	0.0933333	0.12
2013	No-Pest	3	11	1	Triticale	PH	2013-08-06	90-120	1.4	0.6718	0.742516	14.9072	0.0633333	0.07
2013	No-Pest	3	11	1	Triticale	PH	2013-08-06	120-150	1.4	0.742008	3.64259	12.0007	0.0733333	0.36
2013	No-Pest	3	11	2	Triticale	PH	2013-08-06	00- 30	1.3	3.08767	14.9134	11.1145	0.333333	1.61
2013	No-Pest	3	11	2	Triticale	PH	2013-08-06	30-60	1.4	2.04267	3.21469	11.5536	0.203333	0.32
2013	No-Pest	3	11	2	Triticale	PH	2013-08-06	60-90	1.4	1.28768	1.14847	13.9383	0.123333	0.11
2013	No-Pest	3	11	2	Triticale	PH	2013-08-06	90-120	1.4	0.949625	1.52618	12.3451	0.0933333	0.15
2013	No-Pest	3	11	2	Triticale	PH	2013-08-06	120-150	1.4	0.435806	10.4593	11.6227	0.0433333	1.04
2013	L-EN	3	12	1	CC legume	BW	2012-11-27	00- 30	1.3	13.4393	45.6938	20.1445	1.25	4.25
2013	L-EN	3	12	1	CC legume	BW	2012-11-27	30-60	1.4	5.2307	192.757	17.8036	0.47	17.32
2013	L-EN	3	12	1	CC legume	BW	2012-11-27	60-90	1.4	1.30677	45.1925	16.4997	0.12	4.15
2013	L-EN	3	12	1	CC legume	BW	2012-11-27	90-120	1.4	0.934317	7.88979	13.588	0.09	0.76
2013	L-EN	3	12	1	CC legume	BW	2012-11-27	120-150	1.4	0	5.06601	10.8492	0	0.51
2013	L-EN	3	12	2	CC legume	BW	2012-11-27	00- 30	1.3	16.5669	5.23727	19.7988	1.55	0.49
2013	L-EN	3	12	2	CC legume	BW	2012-11-27	30-60	1.4	5.24612	8.5947	17.9792	0.47	0.77
2013	L-EN	3	12	2	CC legume	BW	2012-11-27	60-90	1.4	1.83743	4.8638	16.0472	0.17	0.45
2013	L-EN	3	12	2	CC legume	BW	2012-11-27	90-120	1.4	1.36867	3.36904	14.4502	0.13	0.32
2013	L-EN	3	12	2	CC legume	BW	2012-11-27	120-150	1.4	0.302247	2.82097	11.7331	0.03	0.28
2013	L-EN	3	12	1	CC legume	PW	2013-02-18	00- 30	1.3	1.86229	7.81432	21.2368	0.17	0.713333
2013	L-EN	3	12	1	CC legume	PW	2013-02-18	30-60	1.4	1.25778	6.78439	19.4083	0.11	0.593333
2013	L-EN	3	12	1	CC legume	PW	2013-02-18	60-90	1.4	0.893208	4.61491	17.996	0.08	0.413333
2013	L-EN	3	12	1	CC legume	PW	2013-02-18	90-120	1.4	0	15.1816	17.8385	0	1.36333
2013	L-EN	3	12	1	CC legume	PW	2013-02-18	120-150	1.4	0	17.1232	16.4645	0	1.57333
2013	L-EN	3	12	2	CC legume	PW	2013-02-18	00- 30	1.3	3.58676	8.51403	20.7799	0.33	0.783333
2013	L-EN	3	12	2	CC legume	PW	2013-02-18	30-60	1.4	3.08253	10.5415	19.3175	0.27	0.923333
2013	L-EN	3	12	2	CC legume	PW	2013-02-18	60-90	1.4	1.116	4.61279	17.9686	0.1	0.413333
2013	L-EN	3	12	2	CC legume	PW	2013-02-18	90-120	1.4	0.445563	2.8219	17.8569	0.04	0.253333
2013	L-EN	3	12	2	CC legume	PW	2013-02-18	120-150	1.4	0	3.81882	16.0447	0	0.353333
2013	L-EN	3	12	1	S oat	PH	2013-08-06	00- 30	1.3	3.45826	25.982	9.45349	0.383333	2.88
2013	L-EN	3	12	1	S oat	PH	2013-08-06	30-60	1.4	2.72926	6.29061	11.1743	0.273333	0.63
2013	L-EN	3	12	1	S oat	PH	2013-08-06	60-90	1.4	1.51968	8.37589	14.8786	0.143333	0.79
2013	L-EN	3	12	1	S oat	PH	2013-08-06	90-120	1.4	0.864293	12.1347	13.5299	0.0833333	1.17
2013	L-EN	3	12	1	S oat	PH	2013-08-06	120-150	1.4	0.655435	11.5909	13.396	0.0633333	1.12
2013	L-EN	3	12	2	S oat	PH	2013-08-06	00- 30	1.3	5.32331	13.3681	9.10417	0.593333	1.49
2013	L-EN	3	12	2	S oat	PH	2013-08-06	30-60	1.4	1.48337	2.03158	9.18375	0.153333	0.21
2013	L-EN	3	12	2	S oat	PH	2013-08-06	60-90	1.4	1.36251	1.83939	12.6145	0.133333	0.18
2013	L-EN	3	12	2	S oat	PH	2013-08-06	90-120	1.4	1.0686	4.23993	13.3502	0.103333	0.41
2013	L-EN	3	12	2	S oat	PH	2013-08-06	120-150	1.4	0.760977	5.60356	13.5623	0.0733333	0.54
2014	PHEP	1	1	1	CC mustard	BW	2013-11-25	00- 30	1.3	25.7655	2.20689	21.6577	2.335	0.2
2014	PHEP	1	1	1	CC mustard	BW	2013-11-25	30-60	1.4	8.94976	2.28019	19.2358	0.785	0.2
2014	PHEP	1	1	1	CC mustard	BW	2013-11-25	60-90	1.4	3.40148	0	17.9281	0.305	0
2014	PHEP	1	1	1	CC mustard	BW	2013-11-25	90-120	1.4	1.90304	0	16.4153	0.175	0
2014	PHEP	1	1	1	CC mustard	BW	2013-11-25	120-150	1.4	0.901372	0.212087	14.89	0.085	0.02
2014	PHEP	1	1	2	CC mustard	BW	2013-11-25	00- 30	1.3	11.6697	4.0871	20.1666	1.085	0.38
2014	PHEP	1	1	2	CC mustard	BW	2013-11-25	30-60	1.4	5.86804	2.12367	18.0606	0.525	0.19
2014	PHEP	1	1	2	CC mustard	BW	2013-11-25	60-90	1.4	3.149	0	17.3723	0.285	0
2014	PHEP	1	1	2	CC mustard	BW	2013-11-25	90-120	1.4	1.34	0	15.5498	0.125	0
2014	PHEP	1	1	2	CC mustard	BW	2013-11-25	120-150	1.4	1.31894	0	14.585	0.125	0
2014	PHEP	1	1	1	CC mustard	PW	2014-02-03	00- 30	1.3	9.83438	2.54147	21.7384	0.89	0.23
2014	PHEP	1	1	1	CC mustard	PW	2014-02-03	30-60	1.4	5.05832	2.18428	19.7257	0.44	0.19
2014	PHEP	1	1	1	CC mustard	PW	2014-02-03	60-90	1.4	1.57765	0.676134	18.5462	0.14	0.06
2014	PHEP	1	1	1	CC mustard	PW	2014-02-03	90-120	1.4	0.676028	0.450685	18.5369	0.06	0.04
2014	PHEP	1	1	1	CC mustard	PW	2014-02-03	120-150	1.4	0.441985	0.441985	17.375	0.04	0.04
2014	PHEP	1	1	2	CC mustard	PW	2014-02-03	00- 30	1.3	5.98497	5.09831	21.9129	0.54	0.46
2014	PHEP	1	1	2	CC mustard	PW	2014-02-03	30-60	1.4	4.98689	14.734	18.8868	0.44	1.3
2014	PHEP	1	1	2	CC mustard	PW	2014-02-03	60-90	1.4	2.60097	9.83844	18.7545	0.23	0.87
2014	PHEP	1	1	2	CC mustard	PW	2014-02-03	90-120	1.4	0.33922	2.60069	18.7481	0.03	0.23
2014	PHEP	1	1	2	CC mustard	PW	2014-02-03	120-150	1.4	0.221019	0.994584	17.3821	0.02	0.09
2014	PHEP	1	1	1	CC mustard	PH	2014-07-23	00- 30	1.3	15.0718	4.77649	13.8571	1.55667	0.493333
2014	PHEP	1	1	1	CC mustard	PH	2014-07-23	30-60	1.4	2.95599	0.240604	13.1728	0.286667	0.0233333
2014	PHEP	1	1	1	CC mustard	PH	2014-07-23	60-90	1.4	2.68593	0	14.0792	0.256667	0
2014	PHEP	1	1	1	CC mustard	PH	2014-07-23	90-120	1.4	2.99024	0	13.8818	0.286667	0
2014	PHEP	1	1	1	CC mustard	PH	2014-07-23	120-150	1.4	MD	MD	MD	MD	MD
2014	PHEP	1	1	2	CC mustard	PH	2014-07-23	00- 30	1.3	13.7661	7.91795	14.9485	1.39667	0.803333
2014	PHEP	1	1	2	CC mustard	PH	2014-07-23	30-60	1.4	3.01214	0.439975	12.2151	0.296667	0.0433333
2014	PHEP	1	1	2	CC mustard	PH	2014-07-23	60-90	1.4	4.18871	0.351993	14.6328	0.396667	0.0333333
2014	PHEP	1	1	2	CC mustard	PH	2014-07-23	90-120	1.4	9.64647	0.451094	13.7569	0.926667	0.0433333
2014	PHEP	1	1	2	CC mustard	PH	2014-07-23	120-150	1.4	MD	MD	MD	MD	MD
2014	No-Pest	1	2	1	Triticale	BW	2013-11-25	00- 30	1.3	4.3707	12.3027	20.3641	0.405	1.14
2014	No-Pest	1	2	1	Triticale	BW	2013-11-25	30-60	1.4	3.99793	12.2753	18.5087	0.355	1.09
2014	No-Pest	1	2	1	Triticale	BW	2013-11-25	60-90	1.4	2.23557	4.90734	16.585	0.205	0.45
2014	No-Pest	1	2	1	Triticale	BW	2013-11-25	90-120	1.4	1.02049	0.777513	9.4757	0.105	0.08
2014	No-Pest	1	2	1	Triticale	BW	2013-11-25	120-150	1.4	1.23603	1.28547	10.5636	0.125	0.13
2014	No-Pest	1	2	2	Triticale	BW	2013-11-25	00- 30	1.3	3.40485	24.7527	20.4571	0.315	2.29
2014	No-Pest	1	2	2	Triticale	BW	2013-11-25	30-60	1.4	3.29269	28.6855	17.9776	0.295	2.57
2014	No-Pest	1	2	2	Triticale	BW	2013-11-25	60-90	1.4	1.93365	7.40312	17.374	0.175	0.67
2014	No-Pest	1	2	2	Triticale	BW	2013-11-25	90-120	1.4	1.54448	1.29537	11.0445	0.155	0.13
2014	No-Pest	1	2	2	Triticale	BW	2013-11-25	120-150	1.4	1.68775	3.76128	8.98788	0.175	0.39
2014	No-Pest	1	2	1	Triticale	PW	2014-02-03	00- 30	1.3	4.55635	6.83452	20.6696	0.42	0.63
2014	No-Pest	1	2	1	Triticale	PW	2014-02-03	30-60	1.4	3.8722	8.19996	19.1729	0.34	0.72
2014	No-Pest	1	2	1	Triticale	PW	2014-02-03	60-90	1.4	2.14973	12.8983	18.7848	0.19	1.14
2014	No-Pest	1	2	1	Triticale	PW	2014-02-03	90-120	1.4	0.223452	9.83188	18.036	0.02	0.88
2014	No-Pest	1	2	1	Triticale	PW	2014-02-03	120-150	1.4	0.535111	6.31431	15.4489	0.05	0.59
2014	No-Pest	1	2	2	Triticale	PW	2014-02-03	00- 30	1.3	4.72904	8.02837	21.4648	0.43	0.73
2014	No-Pest	1	2	2	Triticale	PW	2014-02-03	30-60	1.4	5.67196	10.5336	20.1289	0.49	0.91
2014	No-Pest	1	2	2	Triticale	PW	2014-02-03	60-90	1.4	2.58488	14.273	18.3865	0.23	1.27
2014	No-Pest	1	2	2	Triticale	PW	2014-02-03	90-120	1.4	0.675038	15.8634	18.4499	0.06	1.41
2014	No-Pest	1	2	2	Triticale	PW	2014-02-03	120-150	1.4	0.214373	8.6821	15.5419	0.02	0.81
2014	No-Pest	1	2	1	Triticale	PH	2014-07-23	00- 30	1.3	20.3247	15.4535	16.2992	2.01667	1.53333
2014	No-Pest	1	2	1	Triticale	PH	2014-07-23	30-60	1.4	4.39923	3.83613	14.6235	0.416667	0.363333
2014	No-Pest	1	2	1	Triticale	PH	2014-07-23	60-90	1.4	13.198	0	14.2997	1.25667	0
2014	No-Pest	1	2	1	Triticale	PH	2014-07-23	90-120	1.4	1.42011	0.762009	13.6456	0.136667	0.0733333
2014	No-Pest	1	2	1	Triticale	PH	2014-07-23	120-150	1.4	1.81981	4.15467	13.1084	0.176667	0.403333
2014	No-Pest	1	2	2	Triticale	PH	2014-07-23	00- 30	1.3	12.0461	16.9635	15.2227	1.21667	1.71333
2014	No-Pest	1	2	2	Triticale	PH	2014-07-23	30-60	1.4	8.2285	2.89017	12.5037	0.806667	0.283333
2014	No-Pest	1	2	2	Triticale	PH	2014-07-23	60-90	1.4	1.52922	0	13.8548	0.146667	0
2014	No-Pest	1	2	2	Triticale	PH	2014-07-23	90-120	1.4	0.792804	1.27538	13.348	0.0766667	0.123333
2014	No-Pest	1	2	2	Triticale	PH	2014-07-23	120-150	1.4	0.476219	3.80975	12.5285	0.0466667	0.373333
2014	L-EN	1	3	1	IC W oilseedrape - legume	BW	2013-11-25	00- 30	1.3	5.16902	8.73938	19.6306	0.485	0.82
2014	L-EN	1	3	1	IC W oilseedrape - legume	BW	2013-11-25	30-60	1.4	4.29837	10.1598	17.9932	0.385	0.91
2014	L-EN	1	3	1	IC W oilseedrape - legume	BW	2013-11-25	60-90	1.4	1.73888	6.73116	18.2805	0.155	0.6
2014	L-EN	1	3	1	IC W oilseedrape - legume	BW	2013-11-25	90-120	1.4	1.43701	4.36424	15.12	0.135	0.41
2014	L-EN	1	3	1	IC W oilseedrape - legume	BW	2013-11-25	120-150	1.4	0.99058	9.38444	13.8588	0.095	0.9
2014	L-EN	1	3	2	IC W oilseedrape - legume	BW	2013-11-25	00- 30	1.3	16.3747	10.6166	20.3893	1.51667	0.983333
2014	L-EN	1	3	2	IC W oilseedrape - legume	BW	2013-11-25	30-60	1.4	6.88074	11.3067	17.9579	0.616667	1.01333
2014	L-EN	1	3	2	IC W oilseedrape - legume	BW	2013-11-25	60-90	1.4	2.95998	15.9099	17.6466	0.266667	1.43333
2014	L-EN	1	3	2	IC W oilseedrape - legume	BW	2013-11-25	90-120	1.4	2.38371	7.8479	17.1147	0.216667	0.713333
2014	L-EN	1	3	2	IC W oilseedrape - legume	BW	2013-11-25	120-150	1.4	1.53188	6.92829	13.9618	0.146667	0.663333
2014	L-EN	1	3	1	IC W oilseedrape - legume	PW	2014-02-03	00- 30	1.3	5.37712	2.74128	18.994	0.51	0.26
2014	L-EN	1	3	1	IC W oilseedrape - legume	PW	2014-02-03	30-60	1.4	2.48518	12.5389	18.6901	0.22	1.11
2014	L-EN	1	3	1	IC W oilseedrape - legume	PW	2014-02-03	60-90	1.4	1.46647	1.91769	18.6073	0.13	0.17
2014	L-EN	1	3	1	IC W oilseedrape - legume	PW	2014-02-03	90-120	1.4	0.547427	5.47427	16.8237	0.05	0.5
2014	L-EN	1	3	1	IC W oilseedrape - legume	PW	2014-02-03	120-150	1.4	0.319281	6.38562	15.1098	0.03	0.6
2014	L-EN	1	3	2	IC W oilseedrape - legume	PW	2014-02-03	00- 30	1.3	5.79996	5.15552	20.0856	0.54	0.48
2014	L-EN	1	3	2	IC W oilseedrape - legume	PW	2014-02-03	30-60	1.4	4.08086	2.94729	18.8967	0.36	0.26
2014	L-EN	1	3	2	IC W oilseedrape - legume	PW	2014-02-03	60-90	1.4	0.561803	4.2697	18.3729	0.05	0.38
2014	L-EN	1	3	2	IC W oilseedrape - legume	PW	2014-02-03	90-120	1.4	0	23.4851	17.2461	0	2.13
2014	L-EN	1	3	2	IC W oilseedrape - legume	PW	2014-02-03	120-150	1.4	0	16.3617	15.4017	0	1.53
2014	L-EN	1	3	1	IC W oilseedrape - legume	PH	2014-07-11	00- 30	1.3	0	0	12.1752	0	0
2014	L-EN	1	3	1	IC W oilseedrape - legume	PH	2014-07-11	30-60	1.4	0	0	13.757	0	0
2014	L-EN	1	3	1	IC W oilseedrape - legume	PH	2014-07-11	60-90	1.4	0	0	16.0202	0	0
2014	L-EN	1	3	1	IC W oilseedrape - legume	PH	2014-07-11	90-120	1.4	5.06032	0	16.2432	0.466667	0
2014	L-EN	1	3	1	IC W oilseedrape - legume	PH	2014-07-11	120-150	1.4	17.059	8.18056	20.41	1.46667	0.703333
2014	L-EN	1	3	2	IC W oilseedrape - legume	PH	2014-07-11	00- 30	1.3	0	0	13.5893	0	0
2014	L-EN	1	3	2	IC W oilseedrape - legume	PH	2014-07-11	30-60	1.4	0	0	15.4853	0	0
2014	L-EN	1	3	2	IC W oilseedrape - legume	PH	2014-07-11	60-90	1.4	6.29812	0	15.6369	0.586667	0
2014	L-EN	1	3	2	IC W oilseedrape - legume	PH	2014-07-11	90-120	1.4	8.63501	0.815323	17.7441	0.776667	0.0733333
2014	L-EN	1	3	2	IC W oilseedrape - legume	PH	2014-07-11	120-150	1.4	21.3815	5.71203	20.1442	1.84667	0.493333
2014	L-GHG	1	4	1	W rapeseed	BW	2013-11-25	00- 30	1.3	4.93941	17.1821	19.2237	0.466667	1.62333
2014	L-GHG	1	4	1	W rapeseed	BW	2013-11-25	30-60	1.4	3.38648	44.2082	17.3383	0.306667	4.00333
2014	L-GHG	1	4	1	W rapeseed	BW	2013-11-25	60-90	1.4	2.95315	31.2665	17.5086	0.266667	2.82333
2014	L-GHG	1	4	1	W rapeseed	BW	2013-11-25	90-120	1.4	1.7153	29.379	16.8246	0.156667	2.68333
2014	L-GHG	1	4	1	W rapeseed	BW	2013-11-25	120-150	1.4	1.51963	11.639	13.4683	0.146667	1.12333
2014	L-GHG	1	4	2	W rapeseed	BW	2013-11-25	00- 30	1.3	4.88968	21.9857	19.9033	0.456667	2.05333
2014	L-GHG	1	4	2	W rapeseed	BW	2013-11-25	30-60	1.4	4.6656	32.6219	18.1682	0.416667	2.91333
2014	L-GHG	1	4	2	W rapeseed	BW	2013-11-25	60-90	1.4	3.40395	44.3253	17.6461	0.306667	3.99333
2014	L-GHG	1	4	2	W rapeseed	BW	2013-11-25	90-120	1.4	2.74102	26.0397	17.7129	0.246667	2.34333
2014	L-GHG	1	4	2	W rapeseed	BW	2013-11-25	120-150	1.4	1.14523	12.7049	15.643	0.106667	1.18333
2014	L-GHG	1	4	1	W rapeseed	PW	2014-02-03	00- 30	1.3	2.97757	8.50735	19.5002	0.28	0.8
2014	L-GHG	1	4	1	W rapeseed	PW	2014-02-03	30-60	1.4	2.03254	11.0661	18.6671	0.18	0.98
2014	L-GHG	1	4	1	W rapeseed	PW	2014-02-03	60-90	1.4	1.00933	25.5697	18.2602	0.09	2.28
2014	L-GHG	1	4	1	W rapeseed	PW	2014-02-03	90-120	1.4	0.335515	31.3148	18.0959	0.03	2.8
2014	L-GHG	1	4	1	W rapeseed	PW	2014-02-03	120-150	1.4	0.222611	27.4924	17.8111	0.02	2.47
2014	L-GHG	1	4	2	W rapeseed	PW	2014-02-03	00- 30	1.3	3.82072	12.7721	21.0332	0.35	1.17
2014	L-GHG	1	4	2	W rapeseed	PW	2014-02-03	30-60	1.4	3.32126	19.2404	19.5023	0.29	1.68
2014	L-GHG	1	4	2	W rapeseed	PW	2014-02-03	60-90	1.4	1.11514	34.6809	17.9229	0.1	3.11
2014	L-GHG	1	4	2	W rapeseed	PW	2014-02-03	90-120	1.4	0.45095	39.4582	18.5718	0.04	3.5
2014	L-GHG	1	4	2	W rapeseed	PW	2014-02-03	120-150	1.4	0	27.2525	16.803	0	2.49
2014	L-GHG	1	4	1	W rapeseed	PH	2014-07-11	00- 30	1.3	10.9322	26.0826	19.006	1.03667	2.47333
2014	L-GHG	1	4	1	W rapeseed	PH	2014-07-11	30-60	1.4	10.1076	3.5218	14.6653	0.956667	0.333333
2014	L-GHG	1	4	1	W rapeseed	PH	2014-07-11	60-90	1.4	3.66622	0	14.7244	0.346667	0
2014	L-GHG	1	4	1	W rapeseed	PH	2014-07-11	90-120	1.4	4.7476	0	13.6762	0.456667	0
2014	L-GHG	1	4	1	W rapeseed	PH	2014-07-11	120-150	1.4	0	0	13.099	0	0
2014	L-GHG	1	4	2	W rapeseed	PH	2014-07-11	00- 30	1.3	19.6029	15.6182	19.7149	1.83667	1.46333
2014	L-GHG	1	4	2	W rapeseed	PH	2014-07-11	30-60	1.4	6.8369	0	14.7065	0.646667	0
2014	L-GHG	1	4	2	W rapeseed	PH	2014-07-11	60-90	1.4	1.22123	0	14.0971	0.116667	0
2014	L-GHG	1	4	2	W rapeseed	PH	2014-07-11	90-120	1.4	0	0	14.2128	0	0
2014	L-GHG	1	4	2	W rapeseed	PH	2014-07-11	120-150	1.4	11.6671	0	11.27	1.16667	0
2014	L-EN	2	5	1	W oat	BW	2013-11-25	00- 30	1.3	7.93169	9.94153	20.2291	0.736667	0.923333
2014	L-EN	2	5	1	W oat	BW	2013-11-25	30-60	1.4	8.1523	23.9261	19.1027	0.716667	2.10333
2014	L-EN	2	5	1	W oat	BW	2013-11-25	60-90	1.4	3.09881	14.262	18.1845	0.276667	1.27333
2014	L-EN	2	5	1	W oat	BW	2013-11-25	90-120	1.4	2.08771	15.6951	18.0977	0.186667	1.40333
2014	L-EN	2	5	1	W oat	BW	2013-11-25	120-150	1.4	1.27865	11.8731	16.8856	0.116667	1.08333
2014	L-EN	2	5	2	W oat	BW	2013-11-25	00- 30	1.3	12.1296	6.01143	19.7045	1.13667	0.563333
2014	L-EN	2	5	2	W oat	BW	2013-11-25	30-60	1.4	5.58517	13.7568	18.4218	0.496667	1.22333
2014	L-EN	2	5	2	W oat	BW	2013-11-25	60-90	1.4	3.66652	11.7104	18.3093	0.326667	1.04333
2014	L-EN	2	5	2	W oat	BW	2013-11-25	90-120	1.4	2.31632	5.30513	18.2244	0.206667	0.473333
2014	L-EN	2	5	2	W oat	BW	2013-11-25	120-150	1.4	1.2768	3.10079	16.7986	0.116667	0.283333
2014	L-EN	2	5	1	W oat	PW	2014-02-03	00- 30	1.3	0.419889	7.76795	18.7344	0.04	0.74
2014	L-EN	2	5	1	W oat	PW	2014-02-03	30-60	1.4	0.67795	8.58736	18.7053	0.06	0.76
2014	L-EN	2	5	1	W oat	PW	2014-02-03	60-90	1.4	1.36293	7.72325	19.0113	0.12	0.68
2014	L-EN	2	5	1	W oat	PW	2014-02-03	90-120	1.4	2.99874	6.80482	19.9166	0.26	0.59
2014	L-EN	2	5	1	W oat	PW	2014-02-03	120-150	1.4	3.03644	3.03644	20.648	0.26	0.26
2014	L-EN	2	5	2	W oat	PW	2014-02-03	00- 30	1.3	0	6.47255	18.4078	0	0.62
2014	L-EN	2	5	2	W oat	PW	2014-02-03	30-60	1.4	0.33992	9.06455	18.8703	0.03	0.8
2014	L-EN	2	5	2	W oat	PW	2014-02-03	60-90	1.4	1.58667	10.2	18.8841	0.14	0.9
2014	L-EN	2	5	2	W oat	PW	2014-02-03	90-120	1.4	2.75706	12.6365	19.6825	0.24	1.1
2014	L-EN	2	5	2	W oat	PW	2014-02-03	120-150	1.4	4.79878	4.79878	20.7763	0.41	0.41
2014	L-EN	2	5	1	Volonteer	PH	2014-07-23	00- 30	1.3	13.2575	2.16449	16.7026	1.30667	0.213333
2014	L-EN	2	5	1	Volonteer	PH	2014-07-23	30-60	1.4	1.68204	0	11.8402	0.166667	0
2014	L-EN	2	5	1	Volonteer	PH	2014-07-23	60-90	1.4	5.93364	0	14.117	0.566667	0
2014	L-EN	2	5	1	Volonteer	PH	2014-07-23	90-120	1.4	4.66312	0	15.3163	0.436667	0
2014	L-EN	2	5	1	Volonteer	PH	2014-07-23	120-150	1.4	MD	MD	MD	MD	MD
2014	L-EN	2	5	2	Volonteer	PH	2014-07-23	00- 30	1.3	7.80352	2.90979	15.3384	0.786667	0.293333
2014	L-EN	2	5	2	Volonteer	PH	2014-07-23	30-60	1.4	3.80622	0	11.9189	0.376667	0
2014	L-EN	2	5	2	Volonteer	PH	2014-07-23	60-90	1.4	1.74622	0.349244	14.1533	0.166667	0.0333333
2014	L-EN	2	5	2	Volonteer	PH	2014-07-23	90-120	1.4	3.28024	0	13.4536	0.316667	0
2014	L-EN	2	5	2	Volonteer	PH	2014-07-23	120-150	1.4	MD	MD	MD	MD	MD
2014	L-GHG	2	6	1	CC mustard - legume	BW	2013-11-25	00- 30	1.3	8.99959	1.00394	20.1718	0.836667	0.0933333
2014	L-GHG	2	6	1	CC mustard - legume	BW	2013-11-25	30-60	1.4	6.89868	1.71535	18.113	0.616667	0.153333
2014	L-GHG	2	6	1	CC mustard - legume	BW	2013-11-25	60-90	1.4	2.14317	2.76069	16.5423	0.196667	0.253333
2014	L-GHG	2	6	1	CC mustard - legume	BW	2013-11-25	90-120	1.4	1.77125	11.088	15.0228	0.166667	1.04333
2014	L-GHG	2	6	1	CC mustard - legume	BW	2013-11-25	120-150	1.4	1.44184	10.6907	14.5766	0.136667	1.01333
2014	L-GHG	2	6	2	CC mustard - legume	BW	2013-11-25	00- 30	1.3	10.9817	3.52722	20.9936	1.00667	0.323333
2014	L-GHG	2	6	2	CC mustard - legume	BW	2013-11-25	30-60	1.4	4.79507	0.0374615	18.3855	0.426667	0.00333333
2014	L-GHG	2	6	2	CC mustard - legume	BW	2013-11-25	60-90	1.4	2.19052	0.371275	17.8524	0.196667	0.0333333
2014	L-GHG	2	6	2	CC mustard - legume	BW	2013-11-25	90-120	1.4	1.49366	0.801477	16.7176	0.136667	0.0733333
2014	L-GHG	2	6	2	CC mustard - legume	BW	2013-11-25	120-150	1.4	1.75803	9.21205	14.5656	0.166667	0.873333
2014	L-GHG	2	6	1	CC mustard - legume	PW	2014-02-03	00- 30	1.3	8.79	2.82148	20.6879	0.81	0.26
2014	L-GHG	2	6	1	CC mustard - legume	PW	2014-02-03	30-60	1.4	5.21322	2.49328	18.8828	0.46	0.22
2014	L-GHG	2	6	1	CC mustard - legume	PW	2014-02-03	60-90	1.4	2.24066	1.79253	18.1994	0.2	0.16
2014	L-GHG	2	6	1	CC mustard - legume	PW	2014-02-03	90-120	1.4	1.11183	1.77893	17.7455	0.1	0.16
2014	L-GHG	2	6	1	CC mustard - legume	PW	2014-02-03	120-150	1.4	0.549727	3.18842	17.0755	0.05	0.29
2014	L-GHG	2	6	2	CC mustard - legume	PW	2014-02-03	00- 30	1.3	5.10323	1.73727	20.7206	0.47	0.16
2014	L-GHG	2	6	2	CC mustard - legume	PW	2014-02-03	30-60	1.4	3.9032	1.722	19.6429	0.34	0.15
2014	L-GHG	2	6	2	CC mustard - legume	PW	2014-02-03	60-90	1.4	1.5763	1.6889	18.4957	0.14	0.15
2014	L-GHG	2	6	2	CC mustard - legume	PW	2014-02-03	90-120	1.4	0.336108	1.68054	18.2009	0.03	0.15
2014	L-GHG	2	6	2	CC mustard - legume	PW	2014-02-03	120-150	1.4	0.642461	7.60246	15.4799	0.06	0.71
2014	L-GHG	2	6	1	S faba bean	PH	2014-09-03	00- 30	1.3	12.7168	46.9241	14.9586	1.29	4.76
2014	L-GHG	2	6	1	S faba bean	PH	2014-09-03	30-60	1.4	2.71994	14.7504	14.0595	0.26	1.41
2014	L-GHG	2	6	1	S faba bean	PH	2014-09-03	60-90	1.4	1.1657	5.29863	14.8491	0.11	0.5
2014	L-GHG	2	6	1	S faba bean	PH	2014-09-03	90-120	1.4	1.1542	4.72172	14.2432	0.11	0.45
2014	L-GHG	2	6	1	S faba bean	PH	2014-09-03	120-150	1.4	MD	MD	MD	MD	MD
2014	L-GHG	2	6	2	S faba bean	PH	2014-09-03	00- 30	1.3	5.83636	56.0492	16.2052	0.58	5.57
2014	L-GHG	2	6	2	S faba bean	PH	2014-09-03	30-60	1.4	3.21785	22.6322	15.5845	0.3	2.11
2014	L-GHG	2	6	2	S faba bean	PH	2014-09-03	60-90	1.4	1.1899	6.59856	16.0968	0.11	0.61
2014	L-GHG	2	6	2	S faba bean	PH	2014-09-03	90-120	1.4	0.94616	4.20515	14.3608	0.09	0.4
2014	L-GHG	2	6	2	S faba bean	PH	2014-09-03	120-150	1.4	MD	MD	MD	MD	MD
2014	PHEP	2	7	1	W wheat	BW	2013-11-25	00- 30	1.3	7.42338	12.2894	19.6184	0.696667	1.15333
2014	PHEP	2	7	1	W wheat	BW	2013-11-25	30-60	1.4	3.29254	26.8953	17.6387	0.296667	2.42333
2014	PHEP	2	7	1	W wheat	BW	2013-11-25	60-90	1.4	2.18275	14.0214	17.6401	0.196667	1.26333
2014	PHEP	2	7	1	W wheat	BW	2013-11-25	90-120	1.4	1.61384	5.97854	17.124	0.146667	0.543333
2014	PHEP	2	7	1	W wheat	BW	2013-11-25	120-150	1.4	1.59379	5.12046	12.3362	0.156667	0.503333
2014	PHEP	2	7	2	W wheat	BW	2013-11-25	00- 30	1.3	8.67541	9.51029	20.8906	0.796667	0.873333
2014	PHEP	2	7	2	W wheat	BW	2013-11-25	30-60	1.4	4.77155	16.2531	18.0931	0.426667	1.45333
2014	PHEP	2	7	2	W wheat	BW	2013-11-25	60-90	1.4	2.88506	15.3245	18.3964	0.256667	1.36333
2014	PHEP	2	7	2	W wheat	BW	2013-11-25	90-120	1.4	1.60753	6.39357	16.8888	0.146667	0.583333
2014	PHEP	2	7	2	W wheat	BW	2013-11-25	120-150	1.4	1.17549	2.85476	11.7377	0.116667	0.283333
2014	PHEP	2	7	1	W wheat	PW	2014-02-03	00- 30	1.3	4.75547	7.40969	21.7874	0.43	0.67
2014	PHEP	2	7	1	W wheat	PW	2014-02-03	30-60	1.4	1.35685	10.9679	18.7468	0.12	0.97
2014	PHEP	2	7	1	W wheat	PW	2014-02-03	60-90	1.4	0.225297	17.3479	18.525	0.02	1.54
2014	PHEP	2	7	1	W wheat	PW	2014-02-03	90-120	1.4	0.112672	17.8022	18.5374	0.01	1.58
2014	PHEP	2	7	1	W wheat	PW	2014-02-03	120-150	1.4	-0.214103	9.52757	15.4654	0	0.89
2014	PHEP	2	7	2	W wheat	PW	2014-02-03	00- 30	1.3	2.97626	4.51951	21.5985	0.27	0.41
2014	PHEP	2	7	2	W wheat	PW	2014-02-03	30-60	1.4	2.17331	5.26171	19.4296	0.19	0.46
2014	PHEP	2	7	2	W wheat	PW	2014-02-03	60-90	1.4	0.794162	15.6563	18.9459	0.07	1.38
2014	PHEP	2	7	2	W wheat	PW	2014-02-03	90-120	1.4	0	14.8412	17.9622	0	1.33
[truncated: 881 more rows]
