# Supplementary material for: Nitrous oxide fluxes and soil nitrogen contents over eight years in four cropping systems designed to meet both environmental and production goals: A French field nitrogen data set
Source: Data Brief. 2021 Aug 16;38:107303. doi: 10.1016/j.dib.2021.107303 (PMC8379275; doi:10.1016/j.dib.2021.107303)
Supplement: Supplementary file 3 [file mmc3.xlsx]

## Sheet: Feuil1
Year	Cropping system	Replicate	Plot	Sample	Crop species	Date (DD/MM/YYYY)	Stage	Aboveground organs	Aboveground biomass (tonnes of dry matter.ha-1)	Aboveground N content (% of dry matter)
2009	PHEP	1	1	1	S barley	2009-07-13	Maturity	straw + rachis	8.1608	0.368
2009	PHEP	1	1	2	S barley	2009-07-13	Maturity	straw + rachis	7.554	0.368
2009	PHEP	1	1	3	S barley	2009-07-13	Maturity	straw + rachis	7.808	0.368
2009	PHEP	1	1	4	S barley	2009-07-13	Maturity	straw + rachis	8.6484	0.477
2009	PHEP	1	1	5	S barley	2009-07-13	Maturity	straw + rachis	5.2888	0.477
2009	PHEP	1	1	6	S barley	2009-07-13	Maturity	straw + rachis	8.0496	0.477
2009	PHEP	1	1	7	S barley	2009-07-13	Maturity	straw + rachis	7.6196	0.497
2009	PHEP	1	1	8	S barley	2009-07-13	Maturity	straw + rachis	7.014	0.497
2009	PHEP	1	1	9	S barley	2009-07-13	Maturity	straw + rachis	7.2616	0.497
2009	PHEP	1	1	1	S barley	2009-07-13	Maturity	seed	8.984	1.451
2009	PHEP	1	1	2	S barley	2009-07-13	Maturity	seed	8.3404	1.451
2009	PHEP	1	1	3	S barley	2009-07-13	Maturity	seed	8.8904	1.451
2009	PHEP	1	1	4	S barley	2009-07-13	Maturity	seed	9.52	1.575
2009	PHEP	1	1	5	S barley	2009-07-13	Maturity	seed	5.2984	1.575
2009	PHEP	1	1	6	S barley	2009-07-13	Maturity	seed	8.986	1.575
2009	PHEP	1	1	7	S barley	2009-07-13	Maturity	seed	8.472	1.539
2009	PHEP	1	1	8	S barley	2009-07-13	Maturity	seed	7.2676	1.539
2009	PHEP	1	1	9	S barley	2009-07-13	Maturity	seed	8.1788	1.539
2009	No-Pest	1	2	1	Maize	2009-09-28	Maturity	stalk + cob	5.4382	0.49
2009	No-Pest	1	2	2	Maize	2009-09-28	Maturity	stalk + cob	4.50175	0.49
2009	No-Pest	1	2	3	Maize	2009-09-28	Maturity	stalk + cob	5.18733	0.49
2009	No-Pest	1	2	4	Maize	2009-09-28	Maturity	stalk + cob	6.03547	0.49
2009	No-Pest	1	2	5	Maize	2009-09-28	Maturity	stalk + cob	6.15568	0.67
2009	No-Pest	1	2	6	Maize	2009-09-28	Maturity	stalk + cob	6.9675	0.67
2009	No-Pest	1	2	7	Maize	2009-09-28	Maturity	stalk + cob	6.43153	0.67
2009	No-Pest	1	2	8	Maize	2009-09-28	Maturity	stalk + cob	5.58355	0.67
2009	No-Pest	1	2	9	Maize	2009-09-28	Maturity	stalk + cob	6.7823	0.56
2009	No-Pest	1	2	10	Maize	2009-09-28	Maturity	stalk + cob	6.79403	0.56
2009	No-Pest	1	2	11	Maize	2009-09-28	Maturity	stalk + cob	6.4624	0.56
2009	No-Pest	1	2	12	Maize	2009-09-28	Maturity	stalk + cob	5.61892	0.56
2009	No-Pest	1	2	1	Maize	2009-09-28	Maturity	seed	4.90602	1.61
2009	No-Pest	1	2	2	Maize	2009-09-28	Maturity	seed	3.99957	1.69
2009	No-Pest	1	2	3	Maize	2009-09-28	Maturity	seed	4.78355	1.8
2009	No-Pest	1	2	4	Maize	2009-09-28	Maturity	seed	5.7058	1.61
2009	No-Pest	1	2	5	Maize	2009-09-28	Maturity	seed	5.6235	1.69
2009	No-Pest	1	2	6	Maize	2009-09-28	Maturity	seed	6.14475	1.69
2009	No-Pest	1	2	7	Maize	2009-09-28	Maturity	seed	6.3385	1.69
2009	No-Pest	1	2	8	Maize	2009-09-28	Maturity	seed	5.4108	1.69
2009	No-Pest	1	2	9	Maize	2009-09-28	Maturity	seed	6.55192	1.8
2009	No-Pest	1	2	10	Maize	2009-09-28	Maturity	seed	5.8507	1.8
2009	No-Pest	1	2	11	Maize	2009-09-28	Maturity	seed	5.9402	1.8
2009	No-Pest	1	2	12	Maize	2009-09-28	Maturity	seed	5.10908	1.8
2009	L-EN	1	3	1	W flax	2009-06-30	Maturity	straw	4.1932	0.78
2009	L-EN	1	3	2	W flax	2009-06-30	Maturity	straw	3.4538	0.78
2009	L-EN	1	3	3	W flax	2009-06-30	Maturity	straw	3.2368	0.78
2009	L-EN	1	3	4	W flax	2009-06-30	Maturity	straw	3.8384	0.84
2009	L-EN	1	3	5	W flax	2009-06-30	Maturity	straw	4.5686	0.84
2009	L-EN	1	3	6	W flax	2009-06-30	Maturity	straw	2.9852	0.84
2009	L-EN	1	3	7	W flax	2009-06-30	Maturity	straw	4.563	0.8
2009	L-EN	1	3	8	W flax	2009-06-30	Maturity	straw	4.8062	0.8
2009	L-EN	1	3	1	W flax	2009-06-30	Maturity	seed	3.8594	2.07
2009	L-EN	1	3	2	W flax	2009-06-30	Maturity	seed	3.9414	2.07
2009	L-EN	1	3	3	W flax	2009-06-30	Maturity	seed	3.9424	2.07
2009	L-EN	1	3	4	W flax	2009-06-30	Maturity	seed	3.777	2.03
2009	L-EN	1	3	5	W flax	2009-06-30	Maturity	seed	4.2626	2.03
2009	L-EN	1	3	6	W flax	2009-06-30	Maturity	seed	3.4412	2.03
2009	L-EN	1	3	7	W flax	2009-06-30	Maturity	seed	3.9254	2.1
2009	L-EN	1	3	8	W flax	2009-06-30	Maturity	seed	4.817	2.1
2009	L-GHG	1	4	1	W wheat	2009-07-16	Maturity	straw + rachis	11.7052	0.476
2009	L-GHG	1	4	2	W wheat	2009-07-16	Maturity	straw + rachis	11.3396	0.476
2009	L-GHG	1	4	3	W wheat	2009-07-16	Maturity	straw + rachis	10.3352	0.476
2009	L-GHG	1	4	4	W wheat	2009-07-16	Maturity	straw + rachis	11.4264	0.399
2009	L-GHG	1	4	5	W wheat	2009-07-16	Maturity	straw + rachis	9.5456	0.399
2009	L-GHG	1	4	6	W wheat	2009-07-16	Maturity	straw + rachis	8.1616	0.399
2009	L-GHG	1	4	7	W wheat	2009-07-16	Maturity	straw + rachis	9.7056	0.342
2009	L-GHG	1	4	8	W wheat	2009-07-16	Maturity	straw + rachis	9.6692	0.342
2009	L-GHG	1	4	9	W wheat	2009-07-16	Maturity	straw + rachis	8.3008	0.342
2009	L-GHG	1	4	1	W wheat	2009-07-16	Maturity	seed	10.5908	1.955
2009	L-GHG	1	4	2	W wheat	2009-07-16	Maturity	seed	10.086	1.955
2009	L-GHG	1	4	3	W wheat	2009-07-16	Maturity	seed	8.9664	1.955
2009	L-GHG	1	4	4	W wheat	2009-07-16	Maturity	seed	9.5812	1.655
2009	L-GHG	1	4	5	W wheat	2009-07-16	Maturity	seed	8.5528	1.655
2009	L-GHG	1	4	6	W wheat	2009-07-16	Maturity	seed	7.1768	1.655
2009	L-GHG	1	4	7	W wheat	2009-07-16	Maturity	seed	8.796	1.609
2009	L-GHG	1	4	8	W wheat	2009-07-16	Maturity	seed	9.0132	1.609
2009	L-GHG	1	4	9	W wheat	2009-07-16	Maturity	seed	7.7508	1.609
2009	L-EN	2	5	1	S oat	2009-07-30	Maturity	straw + panicle	7.9728	0.225
2009	L-EN	2	5	2	S oat	2009-07-30	Maturity	straw + panicle	6.4732	0.225
2009	L-EN	2	5	3	S oat	2009-07-30	Maturity	straw + panicle	8.486	0.225
2009	L-EN	2	5	4	S oat	2009-07-30	Maturity	straw + panicle	7.2032	0.254
2009	L-EN	2	5	5	S oat	2009-07-30	Maturity	straw + panicle	8.7564	0.254
2009	L-EN	2	5	6	S oat	2009-07-30	Maturity	straw + panicle	7.7884	0.254
2009	L-EN	2	5	7	S oat	2009-07-30	Maturity	straw + panicle	7.414	0.2
2009	L-EN	2	5	8	S oat	2009-07-30	Maturity	straw + panicle	8.2468	0.2
2009	L-EN	2	5	9	S oat	2009-07-30	Maturity	straw + panicle	9.524	0.2
2009	L-EN	2	5	10	S oat	2009-07-30	Maturity	straw + panicle	6.186	0.183
2009	L-EN	2	5	11	S oat	2009-07-30	Maturity	straw + panicle	4.3472	0.221
2009	L-EN	2	5	12	S oat	2009-07-30	Maturity	straw + panicle	8.8236	0.192
2009	L-EN	2	5	1	S oat	2009-07-30	Maturity	seed	7.0304	1.499
2009	L-EN	2	5	2	S oat	2009-07-30	Maturity	seed	5.6076	1.499
2009	L-EN	2	5	3	S oat	2009-07-30	Maturity	seed	7.1068	1.499
2009	L-EN	2	5	4	S oat	2009-07-30	Maturity	seed	5.7632	1.63
2009	L-EN	2	5	5	S oat	2009-07-30	Maturity	seed	7.5504	1.63
2009	L-EN	2	5	6	S oat	2009-07-30	Maturity	seed	6.4344	1.63
2009	L-EN	2	5	7	S oat	2009-07-30	Maturity	seed	7.0144	1.518
2009	L-EN	2	5	8	S oat	2009-07-30	Maturity	seed	7.8836	1.518
2009	L-EN	2	5	9	S oat	2009-07-30	Maturity	seed	8.6268	1.518
2009	L-EN	2	5	10	S oat	2009-07-30	Maturity	seed	5.7732	1.297
2009	L-EN	2	5	11	S oat	2009-07-30	Maturity	seed	7.7188	1.452
2009	L-EN	2	5	12	S oat	2009-07-30	Maturity	seed	7.9392	1.52
2009	L-GHG	2	6	1	W rapeseed	2009-06-05	80	All aboveground	14.2817	1.44
2009	L-GHG	2	6	2	W rapeseed	2009-06-05	80	All aboveground	17.3369	1.44
2009	L-GHG	2	6	3	W rapeseed	2009-06-05	80	All aboveground	15.3745	1.38
2009	L-GHG	2	6	4	W rapeseed	2009-06-05	80	All aboveground	11.7691	1.38
2009	L-GHG	2	6	5	W rapeseed	2009-06-05	80	All aboveground	10.89	1.46
2009	L-GHG	2	6	6	W rapeseed	2009-06-05	80	All aboveground	15.8279	1.46
2009	PHEP	2	7	1	W wheat	2009-07-20	Maturity	straw + rachis	7.1356	0.351
2009	PHEP	2	7	2	W wheat	2009-07-20	Maturity	straw + rachis	8.2076	0.351
2009	PHEP	2	7	3	W wheat	2009-07-20	Maturity	straw + rachis	7.4064	0.351
2009	PHEP	2	7	4	W wheat	2009-07-20	Maturity	straw + rachis	9.6424	0.37
2009	PHEP	2	7	5	W wheat	2009-07-20	Maturity	straw + rachis	7.7716	0.37
2009	PHEP	2	7	6	W wheat	2009-07-20	Maturity	straw + rachis	7.6888	0.37
2009	PHEP	2	7	7	W wheat	2009-07-20	Maturity	straw + rachis	10.0888	0.42
2009	PHEP	2	7	8	W wheat	2009-07-20	Maturity	straw + rachis	8.2736	0.42
2009	PHEP	2	7	9	W wheat	2009-07-20	Maturity	straw + rachis	10.4676	0.42
2009	PHEP	2	7	1	W wheat	2009-07-20	Maturity	seed	5.33	1.471
2009	PHEP	2	7	2	W wheat	2009-07-20	Maturity	seed	6.5908	1.471
2009	PHEP	2	7	3	W wheat	2009-07-20	Maturity	seed	6.1536	1.471
2009	PHEP	2	7	4	W wheat	2009-07-20	Maturity	seed	8.4924	1.829
2009	PHEP	2	7	5	W wheat	2009-07-20	Maturity	seed	7.1476	1.829
2009	PHEP	2	7	6	W wheat	2009-07-20	Maturity	seed	5.7844	1.829
2009	PHEP	2	7	7	W wheat	2009-07-20	Maturity	seed	8.5888	1.769
2009	PHEP	2	7	8	W wheat	2009-07-20	Maturity	seed	7.4056	1.769
2009	PHEP	2	7	9	W wheat	2009-07-20	Maturity	seed	9.3216	1.769
2009	No-Pest	2	8	1	S faba bean	2009-06-28	Maturity	stalk + pod debris	4.9847	0.92
2009	No-Pest	2	8	2	S faba bean	2009-06-28	Maturity	stalk + pod debris	4.5294	0.92
2009	No-Pest	2	8	3	S faba bean	2009-06-28	Maturity	stalk + pod debris	5.1618	0.92
2009	No-Pest	2	8	4	S faba bean	2009-06-28	Maturity	stalk + pod debris	5.2568	0.88
2009	No-Pest	2	8	5	S faba bean	2009-06-28	Maturity	stalk + pod debris	5.2425	0.88
2009	No-Pest	2	8	6	S faba bean	2009-06-28	Maturity	stalk + pod debris	6.2214	0.88
2009	No-Pest	2	8	7	S faba bean	2009-06-28	Maturity	stalk + pod debris	6.2543	1
2009	No-Pest	2	8	8	S faba bean	2009-06-28	Maturity	stalk + pod debris	4.7748	1
2009	No-Pest	2	8	9	S faba bean	2009-06-28	Maturity	stalk + pod debris	5.8215	1
2009	No-Pest	2	8	10	S faba bean	2009-06-28	Maturity	stalk + pod debris	4.3105	0.97
2009	No-Pest	2	8	11	S faba bean	2009-06-28	Maturity	stalk + pod debris	3.1438	1.04
2009	No-Pest	2	8	12	S faba bean	2009-06-28	Maturity	stalk + pod debris	3.4037	0.99
2009	No-Pest	2	8	1	S faba bean	2009-06-28	Maturity	seed	5.0413	4.68
2009	No-Pest	2	8	2	S faba bean	2009-06-28	Maturity	seed	4.5996	4.68
2009	No-Pest	2	8	3	S faba bean	2009-06-28	Maturity	seed	5.4215	4.68
2009	No-Pest	2	8	4	S faba bean	2009-06-28	Maturity	seed	5.865	5.08
2009	No-Pest	2	8	5	S faba bean	2009-06-28	Maturity	seed	5.5344	5.08
2009	No-Pest	2	8	6	S faba bean	2009-06-28	Maturity	seed	6.5038	5.08
2009	No-Pest	2	8	7	S faba bean	2009-06-28	Maturity	seed	6.9817	5.08
2009	No-Pest	2	8	8	S faba bean	2009-06-28	Maturity	seed	5.0254	5.08
2009	No-Pest	2	8	9	S faba bean	2009-06-28	Maturity	seed	6.3126	5.08
2009	No-Pest	2	8	10	S faba bean	2009-06-28	Maturity	seed	4.8102	4.77
2009	No-Pest	2	8	11	S faba bean	2009-06-28	Maturity	seed	3.5482	4.81
2009	No-Pest	2	8	12	S faba bean	2009-06-28	Maturity	seed	3.5008	5.27
2009	L-GHG	3	9	1	Maize	2009-09-28	Maturity	stalk + cob	8.13377	0.82
2009	L-GHG	3	9	2	Maize	2009-09-28	Maturity	stalk + cob	7.50927	0.82
2009	L-GHG	3	9	3	Maize	2009-09-28	Maturity	stalk + cob	7.77737	0.82
2009	L-GHG	3	9	4	Maize	2009-09-28	Maturity	stalk + cob	7.63653	0.82
2009	L-GHG	3	9	5	Maize	2009-09-28	Maturity	stalk + cob	7.39282	0.88
2009	L-GHG	3	9	6	Maize	2009-09-28	Maturity	stalk + cob	8.40508	0.88
2009	L-GHG	3	9	7	Maize	2009-09-28	Maturity	stalk + cob	8.11415	0.88
2009	L-GHG	3	9	8	Maize	2009-09-28	Maturity	stalk + cob	7.45793	0.88
2009	L-GHG	3	9	9	Maize	2009-09-28	Maturity	stalk + cob	8.53755	0.76
2009	L-GHG	3	9	10	Maize	2009-09-28	Maturity	stalk + cob	7.74425	0.76
2009	L-GHG	3	9	11	Maize	2009-09-28	Maturity	stalk + cob	7.4826	0.76
2009	L-GHG	3	9	12	Maize	2009-09-28	Maturity	stalk + cob	7.99168	0.76
2009	L-GHG	3	9	1	Maize	2009-09-28	Maturity	seed	7.54372	1.79
2009	L-GHG	3	9	2	Maize	2009-09-28	Maturity	seed	6.83193	1.79
2009	L-GHG	3	9	3	Maize	2009-09-28	Maturity	seed	7.5993	1.79
2009	L-GHG	3	9	4	Maize	2009-09-28	Maturity	seed	6.151	1.79
2009	L-GHG	3	9	5	Maize	2009-09-28	Maturity	seed	5.52688	1.94
2009	L-GHG	3	9	6	Maize	2009-09-28	Maturity	seed	7.87382	1.94
2009	L-GHG	3	9	7	Maize	2009-09-28	Maturity	seed	7.33105	1.94
2009	L-GHG	3	9	8	Maize	2009-09-28	Maturity	seed	5.97685	1.94
2009	L-GHG	3	9	9	Maize	2009-09-28	Maturity	seed	7.27115	1.91
2009	L-GHG	3	9	10	Maize	2009-09-28	Maturity	seed	6.63582	1.91
2009	L-GHG	3	9	11	Maize	2009-09-28	Maturity	seed	5.5644	1.91
2009	L-GHG	3	9	12	Maize	2009-09-28	Maturity	seed	5.57622	1.91
2009	PHEP	3	10	1	W rapeseed	2009-06-05	80	all aboveground	13.397	1.7
2009	PHEP	3	10	2	W rapeseed	2009-06-05	80	all aboveground	12.4219	1.7
2009	PHEP	3	10	3	W rapeseed	2009-06-05	80	all aboveground	13.8947	1.33
2009	PHEP	3	10	4	W rapeseed	2009-06-05	80	all aboveground	11.207	1.33
2009	PHEP	3	10	5	W rapeseed	2009-06-05	80	all aboveground	13.7442	1.35
2009	PHEP	3	10	6	W rapeseed	2009-06-05	80	all aboveground	8.74538	1.35
2009	No-Pest	3	11	1	W wheat	2009-07-09	Maturity	straw + rachis	9.7792	0.441
2009	No-Pest	3	11	2	W wheat	2009-07-09	Maturity	straw + rachis	9.3808	0.441
2009	No-Pest	3	11	3	W wheat	2009-07-09	Maturity	straw + rachis	9.9952	0.441
2009	No-Pest	3	11	4	W wheat	2009-07-09	Maturity	straw + rachis	10.9192	0.481
2009	No-Pest	3	11	5	W wheat	2009-07-09	Maturity	straw + rachis	9.898	0.481
2009	No-Pest	3	11	6	W wheat	2009-07-09	Maturity	straw + rachis	11.3452	0.481
2009	No-Pest	3	11	7	W wheat	2009-07-09	Maturity	straw + rachis	11.9492	0.467
2009	No-Pest	3	11	8	W wheat	2009-07-09	Maturity	straw + rachis	9.8288	0.467
2009	No-Pest	3	11	9	W wheat	2009-07-09	Maturity	straw + rachis	8.8396	0.467
2009	No-Pest	3	11	1	W wheat	2009-07-09	Maturity	seed	6.58	1.811
2009	No-Pest	3	11	2	W wheat	2009-07-09	Maturity	seed	4.8064	1.811
2009	No-Pest	3	11	3	W wheat	2009-07-09	Maturity	seed	6.4696	1.811
2009	No-Pest	3	11	4	W wheat	2009-07-09	Maturity	seed	7.4624	1.827
2009	No-Pest	3	11	5	W wheat	2009-07-09	Maturity	seed	6.9116	1.827
2009	No-Pest	3	11	6	W wheat	2009-07-09	Maturity	seed	7.2168	1.827
2009	No-Pest	3	11	7	W wheat	2009-07-09	Maturity	seed	8.4004	1.928
2009	No-Pest	3	11	8	W wheat	2009-07-09	Maturity	seed	6.8556	1.928
2009	No-Pest	3	11	9	W wheat	2009-07-09	Maturity	seed	6.3408	1.928
2009	L-EN	3	12	1	W faba bean	2009-07-20	Maturity	stalk + pod debris	6.92746	0.8
2009	L-EN	3	12	2	W faba bean	2009-07-20	Maturity	stalk + pod debris	4.83196	0.8
2009	L-EN	3	12	3	W faba bean	2009-07-20	Maturity	stalk + pod debris	6.76682	0.8
2009	L-EN	3	12	4	W faba bean	2009-07-20	Maturity	stalk + pod debris	6.05496	0.72
2009	L-EN	3	12	5	W faba bean	2009-07-20	Maturity	stalk + pod debris	5.80646	0.72
2009	L-EN	3	12	6	W faba bean	2009-07-20	Maturity	stalk + pod debris	6.44352	0.72
2009	L-EN	3	12	7	W faba bean	2009-07-20	Maturity	stalk + pod debris	7.11256	0.89
2009	L-EN	3	12	8	W faba bean	2009-07-20	Maturity	stalk + pod debris	4.86179	0.89
2009	L-EN	3	12	9	W faba bean	2009-07-20	Maturity	stalk + pod debris	7.17436	0.89
2009	L-EN	3	12	1	W faba bean	2009-07-20	Maturity	seed	7.20947	4.94
2009	L-EN	3	12	2	W faba bean	2009-07-20	Maturity	seed	4.80931	4.94
2009	L-EN	3	12	3	W faba bean	2009-07-20	Maturity	seed	6.96156	4.94
2009	L-EN	3	12	4	W faba bean	2009-07-20	Maturity	seed	6.1114	4.67
2009	L-EN	3	12	5	W faba bean	2009-07-20	Maturity	seed	6.0815	4.67
2009	L-EN	3	12	6	W faba bean	2009-07-20	Maturity	seed	6.66701	4.67
2009	L-EN	3	12	7	W faba bean	2009-07-20	Maturity	seed	7.07022	4.99
2009	L-EN	3	12	8	W faba bean	2009-07-20	Maturity	seed	5.03978	4.99
2009	L-EN	3	12	9	W faba bean	2009-07-20	Maturity	seed	7.39066	4.99
2010	PHEP	1	1	1	W faba bean	2010-07-20	Maturity	stalk + pod debris	1.88827	1.393
2010	PHEP	1	1	2	W faba bean	2010-07-20	Maturity	stalk + pod debris	1.8518	1.393
2010	PHEP	1	1	3	W faba bean	2010-07-20	Maturity	stalk + pod debris	2.0254	1.393
2010	PHEP	1	1	4	W faba bean	2010-07-20	Maturity	stalk + pod debris	1.47053	1.303
2010	PHEP	1	1	5	W faba bean	2010-07-20	Maturity	stalk + pod debris	1.78327	1.303
2010	PHEP	1	1	6	W faba bean	2010-07-20	Maturity	stalk + pod debris	1.64253	1.303
2010	PHEP	1	1	7	W faba bean	2010-07-20	Maturity	stalk + pod debris	1.83713	1.418
2010	PHEP	1	1	8	W faba bean	2010-07-20	Maturity	stalk + pod debris	1.02007	1.418
2010	PHEP	1	1	9	W faba bean	2010-07-20	Maturity	stalk + pod debris	1.58547	1.418
2010	PHEP	1	1	1	W faba bean	2010-07-20	Maturity	seed	3.12813	4.825
2010	PHEP	1	1	2	W faba bean	2010-07-20	Maturity	seed	2.79907	4.825
2010	PHEP	1	1	3	W faba bean	2010-07-20	Maturity	seed	3.62553	4.825
2010	PHEP	1	1	4	W faba bean	2010-07-20	Maturity	seed	2.5404	4.767
2010	PHEP	1	1	5	W faba bean	2010-07-20	Maturity	seed	2.81767	4.767
2010	PHEP	1	1	6	W faba bean	2010-07-20	Maturity	seed	2.7206	4.767
2010	PHEP	1	1	7	W faba bean	2010-07-20	Maturity	seed	2.7908	4.843
2010	PHEP	1	1	8	W faba bean	2010-07-20	Maturity	seed	1.6082	4.843
2010	PHEP	1	1	9	W faba bean	2010-07-20	Maturity	seed	2.4672	4.843
2010	No-Pest	1	2	1	W wheat	2010-07-13	Maturity	straw + rachis	9.14738	0.299
2010	No-Pest	1	2	2	W wheat	2010-07-13	Maturity	straw + rachis	8.77908	0.299
2010	No-Pest	1	2	3	W wheat	2010-07-13	Maturity	straw + rachis	8.76554	0.299
2010	No-Pest	1	2	4	W wheat	2010-07-13	Maturity	straw + rachis	9.032	0.364
2010	No-Pest	1	2	5	W wheat	2010-07-13	Maturity	straw + rachis	10.0302	0.364
2010	No-Pest	1	2	6	W wheat	2010-07-13	Maturity	straw + rachis	10.8058	0.364
2010	No-Pest	1	2	7	W wheat	2010-07-13	Maturity	straw + rachis	8.66431	0.412
2010	No-Pest	1	2	8	W wheat	2010-07-13	Maturity	straw + rachis	8.16492	0.412
2010	No-Pest	1	2	9	W wheat	2010-07-13	Maturity	straw + rachis	10.3738	0.412
2010	No-Pest	1	2	1	W wheat	2010-07-13	Maturity	seed	7.04092	2.04
2010	No-Pest	1	2	2	W wheat	2010-07-13	Maturity	seed	7.47231	2.04
2010	No-Pest	1	2	3	W wheat	2010-07-13	Maturity	seed	7.69969	2.04
2010	No-Pest	1	2	4	W wheat	2010-07-13	Maturity	seed	7.756	2.138
2010	No-Pest	1	2	5	W wheat	2010-07-13	Maturity	seed	8.61169	2.138
2010	No-Pest	1	2	6	W wheat	2010-07-13	Maturity	seed	9.27785	2.138
2010	No-Pest	1	2	7	W wheat	2010-07-13	Maturity	seed	7.42738	2.256
2010	No-Pest	1	2	8	W wheat	2010-07-13	Maturity	seed	7.16185	2.256
2010	No-Pest	1	2	9	W wheat	2010-07-13	Maturity	seed	8.30215	2.256
2010	L-EN	1	3	1	W wheat	2010-07-13	Maturity	straw + rachis	7.87735	0.378
2010	L-EN	1	3	2	W wheat	2010-07-13	Maturity	straw + rachis	8.13529	0.378
2010	L-EN	1	3	3	W wheat	2010-07-13	Maturity	straw + rachis	7.77206	0.378
2010	L-EN	1	3	4	W wheat	2010-07-13	Maturity	straw + rachis	9.42	0.346
2010	L-EN	1	3	5	W wheat	2010-07-13	Maturity	straw + rachis	6.31647	0.346
2010	L-EN	1	3	6	W wheat	2010-07-13	Maturity	straw + rachis	7.70324	0.346
2010	L-EN	1	3	7	W wheat	2010-07-13	Maturity	straw + rachis	3.68235	0.294
2010	L-EN	1	3	8	W wheat	2010-07-13	Maturity	straw + rachis	5.64265	0.294
2010	L-EN	1	3	9	W wheat	2010-07-13	Maturity	straw + rachis	6.17912	0.294
2010	L-EN	1	3	1	W wheat	2010-07-13	Maturity	seed	5.70147	1.824
2010	L-EN	1	3	2	W wheat	2010-07-13	Maturity	seed	6.23676	1.824
2010	L-EN	1	3	3	W wheat	2010-07-13	Maturity	seed	6.45882	1.824
2010	L-EN	1	3	4	W wheat	2010-07-13	Maturity	seed	8.08971	1.846
2010	L-EN	1	3	5	W wheat	2010-07-13	Maturity	seed	4.68441	1.846
2010	L-EN	1	3	6	W wheat	2010-07-13	Maturity	seed	6.34647	1.846
2010	L-EN	1	3	7	W wheat	2010-07-13	Maturity	seed	3.73912	1.925
2010	L-EN	1	3	8	W wheat	2010-07-13	Maturity	seed	5.35088	1.925
2010	L-EN	1	3	9	W wheat	2010-07-13	Maturity	seed	5.03559	1.925
2010	L-GHG	1	4	1	W barley	2010-06-28	Maturity	straw + rachis	9.00324	0.329
2010	L-GHG	1	4	2	W barley	2010-06-28	Maturity	straw + rachis	10.4662	0.329
2010	L-GHG	1	4	3	W barley	2010-06-28	Maturity	straw + rachis	6.77235	0.329
2010	L-GHG	1	4	4	W barley	2010-06-28	Maturity	straw + rachis	8.88882	0.357
2010	L-GHG	1	4	5	W barley	2010-06-28	Maturity	straw + rachis	6.96912	0.357
2010	L-GHG	1	4	6	W barley	2010-06-28	Maturity	straw + rachis	6.63059	0.357
2010	L-GHG	1	4	7	W barley	2010-06-28	Maturity	straw + rachis	7.62853	0.344
2010	L-GHG	1	4	8	W barley	2010-06-28	Maturity	straw + rachis	11.2174	0.344
2010	L-GHG	1	4	9	W barley	2010-06-28	Maturity	straw + rachis	10.6862	0.344
2010	L-GHG	1	4	1	W barley	2010-06-28	Maturity	seed	8.19882	1.566
2010	L-GHG	1	4	2	W barley	2010-06-28	Maturity	seed	9.57676	1.566
2010	L-GHG	1	4	3	W barley	2010-06-28	Maturity	seed	6.32676	1.566
2010	L-GHG	1	4	4	W barley	2010-06-28	Maturity	seed	8.34529	1.724
2010	L-GHG	1	4	5	W barley	2010-06-28	Maturity	seed	6.58088	1.724
2010	L-GHG	1	4	6	W barley	2010-06-28	Maturity	seed	6.39971	1.724
2010	L-GHG	1	4	7	W barley	2010-06-28	Maturity	seed	6.81412	1.791
2010	L-GHG	1	4	8	W barley	2010-06-28	Maturity	seed	10.0947	1.791
2010	L-GHG	1	4	9	W barley	2010-06-28	Maturity	seed	10.2856	1.791
2010	L-EN	2	5	1	W faba bean	2010-07-23	Maturity	stalk + pod debris	2.68304	1.721
2010	L-EN	2	5	2	W faba bean	2010-07-23	Maturity	stalk + pod debris	2.59255	1.721
2010	L-EN	2	5	3	W faba bean	2010-07-23	Maturity	stalk + pod debris	2.12049	1.721
2010	L-EN	2	5	4	W faba bean	2010-07-23	Maturity	stalk + pod debris	2.21971	1.757
2010	L-EN	2	5	5	W faba bean	2010-07-23	Maturity	stalk + pod debris	1.33167	1.757
2010	L-EN	2	5	6	W faba bean	2010-07-23	Maturity	stalk + pod debris	2.54931	1.757
2010	L-EN	2	5	7	W faba bean	2010-07-23	Maturity	stalk + pod debris	2.8352	2.012
2010	L-EN	2	5	8	W faba bean	2010-07-23	Maturity	stalk + pod debris	1.93186	2.012
2010	L-EN	2	5	9	W faba bean	2010-07-23	Maturity	stalk + pod debris	3.40314	2.012
2010	L-EN	2	5	1	W faba bean	2010-07-23	Maturity	seed	3.42637	4.957
2010	L-EN	2	5	2	W faba bean	2010-07-23	Maturity	seed	3.70686	4.957
2010	L-EN	2	5	3	W faba bean	2010-07-23	Maturity	seed	3.02098	4.957
2010	L-EN	2	5	4	W faba bean	2010-07-23	Maturity	seed	3.11971	5.196
2010	L-EN	2	5	5	W faba bean	2010-07-23	Maturity	seed	1.47529	5.196
2010	L-EN	2	5	6	W faba bean	2010-07-23	Maturity	seed	2.88245	5.196
2010	L-EN	2	5	7	W faba bean	2010-07-23	Maturity	seed	2.67216	5.126
2010	L-EN	2	5	8	W faba bean	2010-07-23	Maturity	seed	1.7302	5.126
2010	L-EN	2	5	9	W faba bean	2010-07-23	Maturity	seed	4.59216	5.126
2010	L-GHG	2	6	1	W wheat	2010-07-19	Maturity	straw + rachis	11.7753	0.395
2010	L-GHG	2	6	2	W wheat	2010-07-19	Maturity	straw + rachis	13.6776	0.395
2010	L-GHG	2	6	3	W wheat	2010-07-19	Maturity	straw + rachis	9.32147	0.395
2010	L-GHG	2	6	4	W wheat	2010-07-19	Maturity	straw + rachis	8.58029	0.379
2010	L-GHG	2	6	5	W wheat	2010-07-19	Maturity	straw + rachis	7.00912	0.379
2010	L-GHG	2	6	6	W wheat	2010-07-19	Maturity	straw + rachis	7.89794	0.379
2010	L-GHG	2	6	7	W wheat	2010-07-19	Maturity	straw + rachis	9.66588	0.355
2010	L-GHG	2	6	8	W wheat	2010-07-19	Maturity	straw + rachis	9.25971	0.355
2010	L-GHG	2	6	9	W wheat	2010-07-19	Maturity	straw + rachis	9.17559	0.355
2010	L-GHG	2	6	1	W wheat	2010-07-19	Maturity	seed	10.1991	1.816
2010	L-GHG	2	6	2	W wheat	2010-07-19	Maturity	seed	11.7374	1.816
2010	L-GHG	2	6	3	W wheat	2010-07-19	Maturity	seed	8.45824	1.816
2010	L-GHG	2	6	4	W wheat	2010-07-19	Maturity	seed	9.24892	1.698
2010	L-GHG	2	6	5	W wheat	2010-07-19	Maturity	seed	5.985	1.698
2010	L-GHG	2	6	6	W wheat	2010-07-19	Maturity	seed	7.02471	1.698
2010	L-GHG	2	6	7	W wheat	2010-07-19	Maturity	seed	8.98824	1.737
2010	L-GHG	2	6	8	W wheat	2010-07-19	Maturity	seed	8.92176	1.737
2010	L-GHG	2	6	9	W wheat	2010-07-19	Maturity	seed	8.62882	1.737
2010	PHEP	2	7	1	S barley	2010-07-13	Maturity	straw + rachis	5.7948	0.393
2010	PHEP	2	7	2	S barley	2010-07-13	Maturity	straw + rachis	4.6172	0.393
2010	PHEP	2	7	3	S barley	2010-07-13	Maturity	straw + rachis	5.55	0.393
2010	PHEP	2	7	4	S barley	2010-07-13	Maturity	straw + rachis	5.7068	0.383
2010	PHEP	2	7	5	S barley	2010-07-13	Maturity	straw + rachis	4.6428	0.383
2010	PHEP	2	7	6	S barley	2010-07-13	Maturity	straw + rachis	4.1208	0.383
2010	PHEP	2	7	7	S barley	2010-07-13	Maturity	straw + rachis	3.908	0.38
2010	PHEP	2	7	8	S barley	2010-07-13	Maturity	straw + rachis	4.4616	0.38
2010	PHEP	2	7	9	S barley	2010-07-13	Maturity	straw + rachis	5.6228	0.38
2010	PHEP	2	7	1	S barley	2010-07-13	Maturity	straw + rachis	6.688	1.784
2010	PHEP	2	7	2	S barley	2010-07-13	Maturity	seed	5.1468	1.784
2010	PHEP	2	7	3	S barley	2010-07-13	Maturity	seed	6.8244	1.784
2010	PHEP	2	7	4	S barley	2010-07-13	Maturity	seed	6.3236	1.744
2010	PHEP	2	7	5	S barley	2010-07-13	Maturity	seed	5.354	1.744
2010	PHEP	2	7	6	S barley	2010-07-13	Maturity	seed	5.0288	1.744
2010	PHEP	2	7	7	S barley	2010-07-13	Maturity	seed	4.2316	1.815
2010	PHEP	2	7	8	S barley	2010-07-13	Maturity	seed	5.2004	1.815
2010	PHEP	2	7	9	S barley	2010-07-13	Maturity	seed	6.564	1.815
2010	No-Pest	2	8	1	W wheat	2010-07-19	Maturity	straw + rachis	7.21015	0.281
2010	No-Pest	2	8	2	W wheat	2010-07-19	Maturity	straw + rachis	9.23938	0.281
2010	No-Pest	2	8	3	W wheat	2010-07-19	Maturity	straw + rachis	7.99477	0.281
2010	No-Pest	2	8	4	W wheat	2010-07-19	Maturity	straw + rachis	6.69077	0.284
2010	No-Pest	2	8	5	W wheat	2010-07-19	Maturity	straw + rachis	7.85385	0.284
2010	No-Pest	2	8	6	W wheat	2010-07-19	Maturity	straw + rachis	6.50123	0.284
2010	No-Pest	2	8	7	W wheat	2010-07-19	Maturity	straw + rachis	6.83938	0.29
2010	No-Pest	2	8	8	W wheat	2010-07-19	Maturity	straw + rachis	9.796	0.29
2010	No-Pest	2	8	9	W wheat	2010-07-19	Maturity	straw + rachis	7.54954	0.29
2010	No-Pest	2	8	1	W wheat	2010-07-19	Maturity	seed	7.36646	1.819
2010	No-Pest	2	8	2	W wheat	2010-07-19	Maturity	seed	8.51046	1.819
2010	No-Pest	2	8	3	W wheat	2010-07-19	Maturity	seed	7.29631	1.819
2010	No-Pest	2	8	4	W wheat	2010-07-19	Maturity	seed	6.93969	1.795
2010	No-Pest	2	8	5	W wheat	2010-07-19	Maturity	seed	7.48862	1.795
2010	No-Pest	2	8	6	W wheat	2010-07-19	Maturity	seed	5.94369	1.795
2010	No-Pest	2	8	7	W wheat	2010-07-19	Maturity	seed	6.05108	1.784
2010	No-Pest	2	8	8	W wheat	2010-07-19	Maturity	seed	8.28677	1.784
2010	No-Pest	2	8	9	W wheat	2010-07-19	Maturity	seed	6.99231	1.784
2010	L-GHG	3	9	1	Triticale	2010-07-19	Maturity	straw + rachis	11.9335	0.27
2010	L-GHG	3	9	2	Triticale	2010-07-19	Maturity	straw + rachis	13.0053	0.27
2010	L-GHG	3	9	3	Triticale	2010-07-19	Maturity	straw + rachis	15.1982	0.27
2010	L-GHG	3	9	4	Triticale	2010-07-19	Maturity	straw + rachis	11.8859	0.282
2010	L-GHG	3	9	5	Triticale	2010-07-19	Maturity	straw + rachis	14.9156	0.282
2010	L-GHG	3	9	6	Triticale	2010-07-19	Maturity	straw + rachis	10.4368	0.282
2010	L-GHG	3	9	7	Triticale	2010-07-19	Maturity	straw + rachis	8.42676	0.299
2010	L-GHG	3	9	8	Triticale	2010-07-19	Maturity	straw + rachis	13.9218	0.299
2010	L-GHG	3	9	9	Triticale	2010-07-19	Maturity	straw + rachis	10.1444	0.299
2010	L-GHG	3	9	1	Triticale	2010-07-19	Maturity	straw + rachis	7.97765	1.859
2010	L-GHG	3	9	2	Triticale	2010-07-19	Maturity	seed	8.82382	1.859
2010	L-GHG	3	9	3	Triticale	2010-07-19	Maturity	seed	10.1309	1.859
2010	L-GHG	3	9	4	Triticale	2010-07-19	Maturity	seed	7.64529	2.017
2010	L-GHG	3	9	5	Triticale	2010-07-19	Maturity	seed	9.23088	2.017
2010	L-GHG	3	9	6	Triticale	2010-07-19	Maturity	seed	6.71059	2.017
2010	L-GHG	3	9	7	Triticale	2010-07-19	Maturity	seed	5.32794	2.024
2010	L-GHG	3	9	8	Triticale	2010-07-19	Maturity	seed	8.87618	2.024
2010	L-GHG	3	9	9	Triticale	2010-07-19	Maturity	seed	6.47206	2.024
2010	PHEP	3	10	1	W wheat	2010-07-19	Maturity	straw + rachis	9.6452	0.353
2010	PHEP	3	10	2	W wheat	2010-07-19	Maturity	straw + rachis	9.394	0.353
2010	PHEP	3	10	3	W wheat	2010-07-19	Maturity	straw + rachis	6.0628	0.353
2010	PHEP	3	10	4	W wheat	2010-07-19	Maturity	straw + rachis	8.1024	0.358
2010	PHEP	3	10	5	W wheat	2010-07-19	Maturity	straw + rachis	8.602	0.358
2010	PHEP	3	10	6	W wheat	2010-07-19	Maturity	straw + rachis	9.2076	0.358
2010	PHEP	3	10	7	W wheat	2010-07-19	Maturity	straw + rachis	8.3	0.365
2010	PHEP	3	10	8	W wheat	2010-07-19	Maturity	straw + rachis	7.9856	0.365
2010	PHEP	3	10	9	W wheat	2010-07-19	Maturity	straw + rachis	8.8096	0.365
2010	PHEP	3	10	1	W wheat	2010-07-19	Maturity	seed	9.6648	1.903
2010	PHEP	3	10	2	W wheat	2010-07-19	Maturity	seed	9.0472	1.903
2010	PHEP	3	10	3	W wheat	2010-07-19	Maturity	seed	6.3924	1.903
2010	PHEP	3	10	4	W wheat	2010-07-19	Maturity	seed	8.7556	1.934
2010	PHEP	3	10	5	W wheat	2010-07-19	Maturity	seed	8.7752	1.934
2010	PHEP	3	10	6	W wheat	2010-07-19	Maturity	seed	8.7772	1.934
2010	PHEP	3	10	7	W wheat	2010-07-19	Maturity	seed	8.25	1.963
2010	PHEP	3	10	8	W wheat	2010-07-19	Maturity	seed	8.066	1.963
2010	PHEP	3	10	9	W wheat	2010-07-19	Maturity	seed	9.3484	1.963
2010	No-Pest	3	11	1	S faba bean	2010-08-04	Maturity	stalk + pod debris	4.64467	0.813
2010	No-Pest	3	11	2	S faba bean	2010-08-04	Maturity	stalk + pod debris	4.21573	0.813
2010	No-Pest	3	11	3	S faba bean	2010-08-04	Maturity	stalk + pod debris	3.16867	0.813
2010	No-Pest	3	11	4	S faba bean	2010-08-04	Maturity	stalk + pod debris	3.11067	0.771
2010	No-Pest	3	11	5	S faba bean	2010-08-04	Maturity	stalk + pod debris	4.17253	0.771
2010	No-Pest	3	11	6	S faba bean	2010-08-04	Maturity	stalk + pod debris	3.5488	0.771
2010	No-Pest	3	11	7	S faba bean	2010-08-04	Maturity	stalk + pod debris	4.5292	0.862
2010	No-Pest	3	11	8	S faba bean	2010-08-04	Maturity	stalk + pod debris	4.20027	0.862
2010	No-Pest	3	11	9	S faba bean	2010-08-04	Maturity	stalk + pod debris	3.8124	0.862
2010	No-Pest	3	11	1	S faba bean	2010-08-04	Maturity	seed	4.72827	4.784
2010	No-Pest	3	11	2	S faba bean	2010-08-04	Maturity	seed	4.696	4.784
2010	No-Pest	3	11	3	S faba bean	2010-08-04	Maturity	seed	3.5732	4.784
2010	No-Pest	3	11	4	S faba bean	2010-08-04	Maturity	seed	3.72467	4.71
2010	No-Pest	3	11	5	S faba bean	2010-08-04	Maturity	seed	5.0556	4.71
2010	No-Pest	3	11	6	S faba bean	2010-08-04	Maturity	seed	4.37813	4.71
2010	No-Pest	3	11	7	S faba bean	2010-08-04	Maturity	seed	5.18413	1.883
2010	No-Pest	3	11	8	S faba bean	2010-08-04	Maturity	seed	4.8192	1.883
2010	No-Pest	3	11	9	S faba bean	2010-08-04	Maturity	seed	4.51987	1.883
2010	L-EN	3	12	1	W wheat	2010-07-19	Maturity	straw + rachis	9.06706	0.298
2010	L-EN	3	12	2	W wheat	2010-07-19	Maturity	straw + rachis	8.01647	0.315
2010	L-EN	3	12	3	W wheat	2010-07-19	Maturity	straw + rachis	6.69353	0.298
2010	L-EN	3	12	4	W wheat	2010-07-19	Maturity	straw + rachis	7.15324	0.308
2010	L-EN	3	12	5	W wheat	2010-07-19	Maturity	straw + rachis	10.2356	0.308
2010	L-EN	3	12	6	W wheat	2010-07-19	Maturity	straw + rachis	7.17206	0.308
2010	L-EN	3	12	7	W wheat	2010-07-19	Maturity	straw + rachis	8.94382	0.315
2010	L-EN	3	12	8	W wheat	2010-07-19	Maturity	straw + rachis	9.68824	0.315
2010	L-EN	3	12	9	W wheat	2010-07-19	Maturity	straw + rachis	8.69765	0.315
2010	L-EN	3	12	1	W wheat	2010-07-19	Maturity	seed	8.60853	1.742
2010	L-EN	3	12	2	W wheat	2010-07-19	Maturity	seed	8.30206	1.678
2010	L-EN	3	12	3	W wheat	2010-07-19	Maturity	seed	6.27824	1.742
2010	L-EN	3	12	4	W wheat	2010-07-19	Maturity	seed	6.38765	1.693
2010	L-EN	3	12	5	W wheat	2010-07-19	Maturity	seed	9.39088	1.693
2010	L-EN	3	12	6	W wheat	2010-07-19	Maturity	seed	6.13618	1.693
2010	L-EN	3	12	7	W wheat	2010-07-19	Maturity	seed	6.65529	1.699
2010	L-EN	3	12	8	W wheat	2010-07-19	Maturity	seed	9.13265	1.699
2010	L-EN	3	12	9	W wheat	2010-07-19	Maturity	seed	8.53824	1.699
2011	PHEP	1	1	1	W wheat	2011-07-06	Maturity	straw + rachis	8.4376	0.495
2011	PHEP	1	1	2	W wheat	2011-07-06	Maturity	straw + rachis	10.0648	0.495
2011	PHEP	1	1	3	W wheat	2011-07-06	Maturity	straw + rachis	10.412	0.495
2011	PHEP	1	1	4	W wheat	2011-07-06	Maturity	straw + rachis	7.784	0.51
2011	PHEP	1	1	5	W wheat	2011-07-06	Maturity	straw + rachis	9.2156	0.51
2011	PHEP	1	1	6	W wheat	2011-07-06	Maturity	straw + rachis	9.4612	0.51
2011	PHEP	1	1	7	W wheat	2011-07-06	Maturity	straw + rachis	11.362	0.452
2011	PHEP	1	1	8	W wheat	2011-07-06	Maturity	straw + rachis	8.9172	0.452
2011	PHEP	1	1	9	W wheat	2011-07-06	Maturity	straw + rachis	11.118	0.452
2011	PHEP	1	1	1	W wheat	2011-07-06	Maturity	seed	7.2348	2.059
2011	PHEP	1	1	2	W wheat	2011-07-06	Maturity	seed	8.6632	2.059
2011	PHEP	1	1	3	W wheat	2011-07-06	Maturity	seed	9.1264	2.059
2011	PHEP	1	1	4	W wheat	2011-07-06	Maturity	seed	6.51	2.006
2011	PHEP	1	1	5	W wheat	2011-07-06	Maturity	seed	8.0924	2.006
2011	PHEP	1	1	6	W wheat	2011-07-06	Maturity	seed	8.0208	2.006
2011	PHEP	1	1	7	W wheat	2011-07-06	Maturity	seed	9.1324	2.04
2011	PHEP	1	1	8	W wheat	2011-07-06	Maturity	seed	8.1364	2.04
2011	PHEP	1	1	9	W wheat	2011-07-06	Maturity	seed	9.6644	2.04
2011	No-Pest	1	2	1	S faba bean	2011-07-20	Maturity	stalk + pod debris	1.8796	1.666
2011	No-Pest	1	2	2	S faba bean	2011-07-20	Maturity	stalk + pod debris	2.0496	1.666
2011	No-Pest	1	2	3	S faba bean	2011-07-20	Maturity	stalk + pod debris	2.3897	1.666
2011	No-Pest	1	2	4	S faba bean	2011-07-20	Maturity	stalk + pod debris	1.9264	1.209
2011	No-Pest	1	2	5	S faba bean	2011-07-20	Maturity	stalk + pod debris	2.8623	1.209
2011	No-Pest	1	2	6	S faba bean	2011-07-20	Maturity	stalk + pod debris	2.3351	1.209
2011	No-Pest	1	2	7	S faba bean	2011-07-20	Maturity	stalk + pod debris	1.8581	1.075
2011	No-Pest	1	2	8	S faba bean	2011-07-20	Maturity	stalk + pod debris	1.7361	1.075
2011	No-Pest	1	2	9	S faba bean	2011-07-20	Maturity	stalk + pod debris	1.6343	1.075
2011	No-Pest	1	2	1	S faba bean	2011-07-20	Maturity	seed	0.2535	4.698
2011	No-Pest	1	2	2	S faba bean	2011-07-20	Maturity	seed	0.1331	4.698
2011	No-Pest	1	2	3	S faba bean	2011-07-20	Maturity	seed	0.7444	4.698
2011	No-Pest	1	2	4	S faba bean	2011-07-20	Maturity	seed	0.2411	4.987
2011	No-Pest	1	2	5	S faba bean	2011-07-20	Maturity	seed	0.5888	4.987
2011	No-Pest	1	2	6	S faba bean	2011-07-20	Maturity	seed	0.1247	4.987
2011	No-Pest	1	2	7	S faba bean	2011-07-20	Maturity	seed	0.2903	4.838
2011	No-Pest	1	2	8	S faba bean	2011-07-20	Maturity	seed	0.1317	4.838
2011	No-Pest	1	2	9	S faba bean	2011-07-20	Maturity	seed	0.0215	4.838
2011	L-EN	1	3	1	W oat	2011-07-01	Maturity	straw + panicle	5.89853	0.244
2011	L-EN	1	3	2	W oat	2011-07-01	Maturity	straw + panicle	4.80176	0.244
2011	L-EN	1	3	3	W oat	2011-07-01	Maturity	straw + panicle	4.77088	0.244
2011	L-EN	1	3	4	W oat	2011-07-01	Maturity	straw + panicle	4.395	0.229
2011	L-EN	1	3	5	W oat	2011-07-01	Maturity	straw + panicle	5.86	0.229
2011	L-EN	1	3	6	W oat	2011-07-01	Maturity	straw + panicle	5.67912	0.229
2011	L-EN	1	3	7	W oat	2011-07-01	Maturity	straw + panicle	4.29735	0.225
2011	L-EN	1	3	8	W oat	2011-07-01	Maturity	straw + panicle	6.27059	0.225
2011	L-EN	1	3	9	W oat	2011-07-01	Maturity	straw + panicle	5.90235	0.225
2011	L-EN	1	3	1	W oat	2011-07-01	Maturity	seed	6.02882	1.495
2011	L-EN	1	3	2	W oat	2011-07-01	Maturity	seed	4.75265	1.495
2011	L-EN	1	3	3	W oat	2011-07-01	Maturity	seed	4.85912	1.495
2011	L-EN	1	3	4	W oat	2011-07-01	Maturity	seed	4.50941	1.387
2011	L-EN	1	3	5	W oat	2011-07-01	Maturity	seed	5.88882	1.387
2011	L-EN	1	3	6	W oat	2011-07-01	Maturity	seed	5.66382	1.387
2011	L-EN	1	3	7	W oat	2011-07-01	Maturity	seed	4.24382	1.396
2011	L-EN	1	3	8	W oat	2011-07-01	Maturity	seed	6.52676	1.396
2011	L-EN	1	3	9	W oat	2011-07-01	Maturity	seed	5.79059	1.396
2011	L-GHG	1	4	1A	Maize	2011-10-10	Maturity	stalk + cob	9.27035	0.757
2011	L-GHG	1	4	1B	Maize	2011-10-10	Maturity	stalk + cob	8.22315	0.757
2011	L-GHG	1	4	2A	Maize	2011-10-10	Maturity	stalk + cob	7.301	0.757
2011	L-GHG	1	4	2B	Maize	2011-10-10	Maturity	stalk + cob	8.4178	0.757
2011	L-GHG	1	4	3A	Maize	2011-10-10	Maturity	stalk + cob	8.696	0.757
2011	L-GHG	1	4	3B	Maize	2011-10-10	Maturity	stalk + cob	8.61145	0.757
2011	L-GHG	1	4	4A	Maize	2011-10-10	Maturity	stalk + cob	8.44805	0.901
2011	L-GHG	1	4	4B	Maize	2011-10-10	Maturity	stalk + cob	9.5268	0.901
2011	L-GHG	1	4	5A	Maize	2011-10-10	Maturity	stalk + cob	8.91025	0.901
2011	L-GHG	1	4	5B	Maize	2011-10-10	Maturity	stalk + cob	8.1141	0.901
2011	L-GHG	1	4	6A	Maize	2011-10-10	Maturity	stalk + cob	9.6303	0.901
2011	L-GHG	1	4	6B	Maize	2011-10-10	Maturity	stalk + cob	8.9435	0.901
2011	L-GHG	1	4	7A	Maize	2011-10-10	Maturity	stalk + cob	9.10725	0.629
2011	L-GHG	1	4	7B	Maize	2011-10-10	Maturity	stalk + cob	7.25535	0.629
2011	L-GHG	1	4	8A	Maize	2011-10-10	Maturity	stalk + cob	8.626	0.629
2011	L-GHG	1	4	8B	Maize	2011-10-10	Maturity	stalk + cob	8.0757	0.629
2011	L-GHG	1	4	9A	Maize	2011-10-10	Maturity	stalk + cob	8.1168	0.629
2011	L-GHG	1	4	9B	Maize	2011-10-10	Maturity	stalk + cob	8.3105	0.629
2011	L-GHG	1	4	10A	Maize	2011-10-10	Maturity	stalk + cob	8.6099	0.92
2011	L-GHG	1	4	10B	Maize	2011-10-10	Maturity	stalk + cob	7.91035	0.92
2011	L-GHG	1	4	11A	Maize	2011-10-10	Maturity	stalk + cob	7.0756	0.92
2011	L-GHG	1	4	11B	Maize	2011-10-10	Maturity	stalk + cob	7.2136	0.92
2011	L-GHG	1	4	12A	Maize	2011-10-10	Maturity	stalk + cob	8.3689	0.92
2011	L-GHG	1	4	12B	Maize	2011-10-10	Maturity	stalk + cob	6.92105	0.92
2011	L-GHG	1	4	1A	Maize	2011-10-10	Maturity	seed	8.43685	1.529
2011	L-GHG	1	4	1B	Maize	2011-10-10	Maturity	seed	8.3633	1.529
2011	L-GHG	1	4	2A	Maize	2011-10-10	Maturity	seed	7.4864	1.529
2011	L-GHG	1	4	2B	Maize	2011-10-10	Maturity	seed	8.30695	1.529
2011	L-GHG	1	4	3A	Maize	2011-10-10	Maturity	seed	8.916	1.529
2011	L-GHG	1	4	3B	Maize	2011-10-10	Maturity	seed	8.64975	1.529
2011	L-GHG	1	4	4A	Maize	2011-10-10	Maturity	seed	8.3504	1.581
2011	L-GHG	1	4	4B	Maize	2011-10-10	Maturity	seed	8.41025	1.581
2011	L-GHG	1	4	5A	Maize	2011-10-10	Maturity	seed	9.05785	1.581
2011	L-GHG	1	4	5B	Maize	2011-10-10	Maturity	seed	7.73005	1.581
2011	L-GHG	1	4	6A	Maize	2011-10-10	Maturity	seed	9.101	1.581
2011	L-GHG	1	4	6B	Maize	2011-10-10	Maturity	seed	7.13845	1.581
2011	L-GHG	1	4	7A	Maize	2011-10-10	Maturity	seed	8.31135	1.587
2011	L-GHG	1	4	7B	Maize	2011-10-10	Maturity	seed	7.1243	1.587
2011	L-GHG	1	4	8A	Maize	2011-10-10	Maturity	seed	8.17995	1.587
2011	L-GHG	1	4	8B	Maize	2011-10-10	Maturity	seed	8.6842	1.587
2011	L-GHG	1	4	9A	Maize	2011-10-10	Maturity	seed	8.03115	1.587
2011	L-GHG	1	4	9B	Maize	2011-10-10	Maturity	seed	8.00155	1.587
2011	L-GHG	1	4	10A	Maize	2011-10-10	Maturity	seed	8.1152	1.574
2011	L-GHG	1	4	10B	Maize	2011-10-10	Maturity	seed	7.611	1.574
2011	L-GHG	1	4	11A	Maize	2011-10-10	Maturity	seed	6.32265	1.574
2011	L-GHG	1	4	11B	Maize	2011-10-10	Maturity	seed	7.25395	1.574
2011	L-GHG	1	4	12A	Maize	2011-10-10	Maturity	seed	7.30995	1.574
2011	L-GHG	1	4	12B	Maize	2011-10-10	Maturity	seed	6.67985	1.574
2011	L-EN	2	5	1	W wheat	2011-07-06	Maturity	straw + rachis	8.83176	0.269
2011	L-EN	2	5	2	W wheat	2011-07-06	Maturity	straw + rachis	6.97	0.269
2011	L-EN	2	5	3	W wheat	2011-07-06	Maturity	straw + rachis	7.34176	0.269
2011	L-EN	2	5	4	W wheat	2011-07-06	Maturity	straw + rachis	7.93529	0.295
2011	L-EN	2	5	5	W wheat	2011-07-06	Maturity	straw + rachis	7.23176	0.295
2011	L-EN	2	5	6	W wheat	2011-07-06	Maturity	straw + rachis	10.0568	0.295
2011	L-EN	2	5	7	W wheat	2011-07-06	Maturity	straw + rachis	8.89765	0.28
2011	L-EN	2	5	8	W wheat	2011-07-06	Maturity	straw + rachis	8.23382	0.28
2011	L-EN	2	5	9	W wheat	2011-07-06	Maturity	straw + rachis	8.06029	0.28
2011	L-EN	2	5	1	W wheat	2011-07-06	Maturity	seed	7.89441	1.458
2011	L-EN	2	5	2	W wheat	2011-07-06	Maturity	seed	5.64176	1.458
2011	L-EN	2	5	3	W wheat	2011-07-06	Maturity	seed	6.67735	1.458
2011	L-EN	2	5	4	W wheat	2011-07-06	Maturity	seed	7.88706	1.557
2011	L-EN	2	5	5	W wheat	2011-07-06	Maturity	seed	6.92059	1.557
2011	L-EN	2	5	6	W wheat	2011-07-06	Maturity	seed	9.36294	1.557
2011	L-EN	2	5	7	W wheat	2011-07-06	Maturity	seed	8.41618	1.537
2011	L-EN	2	5	8	W wheat	2011-07-06	Maturity	seed	7.80971	1.537
2011	L-EN	2	5	9	W wheat	2011-07-06	Maturity	seed	7.55412	1.537
2011	L-GHG	2	6	1	W barley	2011-06-20	Maturity	straw + rachis	6.84647	0.422
2011	L-GHG	2	6	2	W barley	2011-06-20	Maturity	straw + rachis	7.16088	0.422
2011	L-GHG	2	6	3	W barley	2011-06-20	Maturity	straw + rachis	8.275	0.422
2011	L-GHG	2	6	4	W barley	2011-06-20	Maturity	straw + rachis	8.13853	0.398
2011	L-GHG	2	6	5	W barley	2011-06-20	Maturity	straw + rachis	7.26324	0.398
2011	L-GHG	2	6	6	W barley	2011-06-20	Maturity	straw + rachis	6.74353	0.398
2011	L-GHG	2	6	7	W barley	2011-06-20	Maturity	straw + rachis	6.79941	0.41
2011	L-GHG	2	6	8	W barley	2011-06-20	Maturity	straw + rachis	7.20441	0.41
2011	L-GHG	2	6	9	W barley	2011-06-20	Maturity	straw + rachis	6.01735	0.41
2011	L-GHG	2	6	1	W barley	2011-06-20	Maturity	seed	5.53882	1.71
2011	L-GHG	2	6	2	W barley	2011-06-20	Maturity	seed	6.09059	1.71
2011	L-GHG	2	6	3	W barley	2011-06-20	Maturity	seed	7.75441	1.71
2011	L-GHG	2	6	4	W barley	2011-06-20	Maturity	seed	6.44088	1.652
2011	L-GHG	2	6	5	W barley	2011-06-20	Maturity	seed	6.67441	1.652
2011	L-GHG	2	6	6	W barley	2011-06-20	Maturity	seed	6.10706	1.652
2011	L-GHG	2	6	7	W barley	2011-06-20	Maturity	seed	6.11676	1.66
2011	L-GHG	2	6	8	W barley	2011-06-20	Maturity	seed	6.55853	1.66
2011	L-GHG	2	6	9	W barley	2011-06-20	Maturity	seed	5.25971	1.66
2011	PHEP	2	7	1	W faba bean	2011-07-18	Maturity	stalk + pod debris	3.337	1.26
2011	PHEP	2	7	2	W faba bean	2011-07-18	Maturity	stalk + pod debris	3.1113	1.26
2011	PHEP	2	7	3	W faba bean	2011-07-18	Maturity	stalk + pod debris	2.5728	1.26
2011	PHEP	2	7	4	W faba bean	2011-07-18	Maturity	stalk + pod debris	2.496	1.424
2011	PHEP	2	7	5	W faba bean	2011-07-18	Maturity	stalk + pod debris	2.7873	1.424
2011	PHEP	2	7	6	W faba bean	2011-07-18	Maturity	stalk + pod debris	2.1893	1.424
2011	PHEP	2	7	7	W faba bean	2011-07-18	Maturity	stalk + pod debris	1.9777	1.639
2011	PHEP	2	7	8	W faba bean	2011-07-18	Maturity	stalk + pod debris	2.8236	1.639
2011	PHEP	2	7	9	W faba bean	2011-07-18	Maturity	stalk + pod debris	3.2147	1.639
2011	PHEP	2	7	1	W faba bean	2011-07-18	Maturity	seed	2.209	4.979
2011	PHEP	2	7	2	W faba bean	2011-07-18	Maturity	seed	2.5663	4.979
2011	PHEP	2	7	3	W faba bean	2011-07-18	Maturity	seed	2.2542	4.979
2011	PHEP	2	7	4	W faba bean	2011-07-18	Maturity	seed	1.943	5.224
2011	PHEP	2	7	5	W faba bean	2011-07-18	Maturity	seed	1.9417	5.224
2011	PHEP	2	7	6	W faba bean	2011-07-18	Maturity	seed	2.0741	5.224
2011	PHEP	2	7	7	W faba bean	2011-07-18	Maturity	seed	1.3786	5.49
2011	PHEP	2	7	8	W faba bean	2011-07-18	Maturity	seed	1.5707	5.49
2011	PHEP	2	7	9	W faba bean	2011-07-18	Maturity	seed	2.4674	5.49
2011	No-Pest	2	8	1	Hemp	2011-09-21	Maturity	All aboveground	13.3999	0.422
2011	No-Pest	2	8	2	Hemp	2011-09-21	Maturity	All aboveground	7.1744	0.422
2011	No-Pest	2	8	3	Hemp	2011-09-21	Maturity	All aboveground	10.4293	0.422
2011	No-Pest	2	8	4	Hemp	2011-09-21	Maturity	All aboveground	10.6238	0.386
2011	No-Pest	2	8	5	Hemp	2011-09-21	Maturity	All aboveground	10.7912	0.386
2011	No-Pest	2	8	6	Hemp	2011-09-21	Maturity	All aboveground	10.8	0.386
2011	No-Pest	2	8	7	Hemp	2011-09-21	Maturity	All aboveground	11.1851	0.424
2011	No-Pest	2	8	8	Hemp	2011-09-21	Maturity	All aboveground	11.8075	0.424
2011	No-Pest	2	8	9	Hemp	2011-09-21	Maturity	All aboveground	11.31	0.424
2011	No-Pest	2	8	10	Hemp	2011-09-21	Maturity	All aboveground	11.8586	0.544
2011	No-Pest	2	8	11	Hemp	2011-09-21	Maturity	All aboveground	10.4075	0.544
2011	No-Pest	2	8	12	Hemp	2011-09-21	Maturity	All aboveground	14.7218	0.544
2011	L-GHG	3	9	1	S faba bean	2011-07-20	Maturity	stalk + pod debris	1.7811	1.997
2011	L-GHG	3	9	2	S faba bean	2011-07-20	Maturity	stalk + pod debris	1.6695	1.997
2011	L-GHG	3	9	3	S faba bean	2011-07-20	Maturity	stalk + pod debris	1.6597	1.997
2011	L-GHG	3	9	4	S faba bean	2011-07-20	Maturity	stalk + pod debris	2.0786	1.223
2011	L-GHG	3	9	5	S faba bean	2011-07-20	Maturity	stalk + pod debris	2.1359	1.223
2011	L-GHG	3	9	6	S faba bean	2011-07-20	Maturity	stalk + pod debris	1.9339	1.223
2011	L-GHG	3	9	7	S faba bean	2011-07-20	Maturity	stalk + pod debris	1.9609	1.927
2011	L-GHG	3	9	8	S faba bean	2011-07-20	Maturity	stalk + pod debris	2.2551	1.927
2011	L-GHG	3	9	9	S faba bean	2011-07-20	Maturity	stalk + pod debris	2.686	1.927
2011	L-GHG	3	9	1	S faba bean	2011-07-20	Maturity	seed	0.777	5.823
2011	L-GHG	3	9	2	S faba bean	2011-07-20	Maturity	seed	0.5658	5.823
2011	L-GHG	3	9	3	S faba bean	2011-07-20	Maturity	seed	0.9093	5.823
2011	L-GHG	3	9	4	S faba bean	2011-07-20	Maturity	seed	1.0004	5.271
2011	L-GHG	3	9	5	S faba bean	2011-07-20	Maturity	seed	1.7109	5.271
2011	L-GHG	3	9	6	S faba bean	2011-07-20	Maturity	seed	1.16	5.271
2011	L-GHG	3	9	7	S faba bean	2011-07-20	Maturity	seed	1.4106	5.598
2011	L-GHG	3	9	8	S faba bean	2011-07-20	Maturity	seed	1.5143	5.598
2011	L-GHG	3	9	9	S faba bean	2011-07-20	Maturity	seed	1.5573	5.598
2011	PHEP	3	10	1	S barley	2011-07-11	Maturity	straw + rachis	6.1376	0.459
2011	PHEP	3	10	2	S barley	2011-07-11	Maturity	straw + rachis	6.1424	0.459
2011	PHEP	3	10	3	S barley	2011-07-11	Maturity	straw + rachis	5.2	0.459
2011	PHEP	3	10	4	S barley	2011-07-11	Maturity	straw + rachis	6.6736	0.435
2011	PHEP	3	10	5	S barley	2011-07-11	Maturity	straw + rachis	5.6428	0.435
2011	PHEP	3	10	6	S barley	2011-07-11	Maturity	straw + rachis	6.2036	0.435
2011	PHEP	3	10	7	S barley	2011-07-11	Maturity	straw + rachis	6.466	0.472
2011	PHEP	3	10	8	S barley	2011-07-11	Maturity	straw + rachis	6.3	0.472
2011	PHEP	3	10	9	S barley	2011-07-11	Maturity	straw + rachis	6.924	0.472
2011	PHEP	3	10	1	S barley	2011-07-11	Maturity	seed	5.4708	1.642
2011	PHEP	3	10	2	S barley	2011-07-11	Maturity	seed	5.3592	1.642
2011	PHEP	3	10	3	S barley	2011-07-11	Maturity	seed	4.9748	1.642
2011	PHEP	3	10	4	S barley	2011-07-11	Maturity	seed	5.6076	1.704
2011	PHEP	3	10	5	S barley	2011-07-11	Maturity	seed	5.1092	1.704
2011	PHEP	3	10	6	S barley	2011-07-11	Maturity	seed	6.068	1.704
2011	PHEP	3	10	7	S barley	2011-07-11	Maturity	seed	6.1744	1.619
2011	PHEP	3	10	8	S barley	2011-07-11	Maturity	seed	5.4504	1.619
2011	PHEP	3	10	9	S barley	2011-07-11	Maturity	seed	5.6344	1.619
2011	No-Pest	3	11	1	W wheat	2011-07-06	Maturity	straw + rachis	8.23508	0.311
2011	No-Pest	3	11	2	W wheat	2011-07-06	Maturity	straw + rachis	9.09815	0.311
2011	No-Pest	3	11	3	W wheat	2011-07-06	Maturity	straw + rachis	8.41262	0.311
2011	No-Pest	3	11	4	W wheat	2011-07-06	Maturity	straw + rachis	7.85262	0.324
2011	No-Pest	3	11	5	W wheat	2011-07-06	Maturity	straw + rachis	8.53046	0.324
2011	No-Pest	3	11	6	W wheat	2011-07-06	Maturity	straw + rachis	7.93877	0.324
2011	No-Pest	3	11	7	W wheat	2011-07-06	Maturity	straw + rachis	5.58585	0.254
2011	No-Pest	3	11	8	W wheat	2011-07-06	Maturity	straw + rachis	7.26062	0.254
2011	No-Pest	3	11	9	W wheat	2011-07-06	Maturity	straw + rachis	7.10154	0.254
2011	No-Pest	3	11	1	W wheat	2011-07-06	Maturity	seed	7.22185	1.801
2011	No-Pest	3	11	2	W wheat	2011-07-06	Maturity	seed	7.90154	1.801
2011	No-Pest	3	11	3	W wheat	2011-07-06	Maturity	seed	7.25231	1.801
2011	No-Pest	3	11	4	W wheat	2011-07-06	Maturity	seed	6.11262	1.75
2011	No-Pest	3	11	5	W wheat	2011-07-06	Maturity	seed	7.43538	1.75
2011	No-Pest	3	11	6	W wheat	2011-07-06	Maturity	seed	6.94708	1.75
2011	No-Pest	3	11	7	W wheat	2011-07-06	Maturity	seed	4.63569	1.745
2011	No-Pest	3	11	8	W wheat	2011-07-06	Maturity	seed	6.24215	1.745
2011	No-Pest	3	11	9	W wheat	2011-07-06	Maturity	seed	6.36338	1.745
2011	L-EN	3	12	1	W flax	2011-06-24	Maturity	straw	3.1176	0.321
2011	L-EN	3	12	2	W flax	2011-06-24	Maturity	straw	2.555	0.321
2011	L-EN	3	12	3	W flax	2011-06-24	Maturity	straw	1.7384	0.321
2011	L-EN	3	12	4	W flax	2011-06-24	Maturity	straw	3.5792	0.311
2011	L-EN	3	12	5	W flax	2011-06-24	Maturity	straw	2.8412	0.311
2011	L-EN	3	12	6	W flax	2011-06-24	Maturity	straw	2.8182	0.311
2011	L-EN	3	12	7	W flax	2011-06-24	Maturity	straw	3.3212	0.292
2011	L-EN	3	12	8	W flax	2011-06-24	Maturity	straw	2.5262	0.292
2011	L-EN	3	12	9	W flax	2011-06-24	Maturity	straw	3.0722	0.292
2011	L-EN	3	12	1	W flax	2011-06-24	Maturity	seed	1.3758	3.001
2011	L-EN	3	12	2	W flax	2011-06-24	Maturity	seed	1.0748	3.001
2011	L-EN	3	12	3	W flax	2011-06-24	Maturity	seed	1.5778	3.001
2011	L-EN	3	12	4	W flax	2011-06-24	Maturity	seed	1.6016	3.149
2011	L-EN	3	12	5	W flax	2011-06-24	Maturity	seed	1.2576	3.149
2011	L-EN	3	12	6	W flax	2011-06-24	Maturity	seed	1.3298	3.149
2011	L-EN	3	12	7	W flax	2011-06-24	Maturity	seed	1.4972	3.02
2011	L-EN	3	12	8	W flax	2011-06-24	Maturity	seed	1.1256	3.02
2011	L-EN	3	12	9	W flax	2011-06-24	Maturity	seed	1.3342	3.02
2012	No-Pest	1	2	1	W wheat	2012-07-19	Maturity	straw + rachis	9.37538	0.466
2012	No-Pest	1	2	2	W wheat	2012-07-19	Maturity	straw + rachis	8.90831	0.466
2012	No-Pest	1	2	3	W wheat	2012-07-19	Maturity	straw + rachis	10.1942	0.466
2012	No-Pest	1	2	4	W wheat	2012-07-19	Maturity	straw + rachis	7.53815	0.497
2012	No-Pest	1	2	5	W wheat	2012-07-19	Maturity	straw + rachis	9.97169	0.497
2012	No-Pest	1	2	6	W wheat	2012-07-19	Maturity	straw + rachis	9.37846	0.497
2012	No-Pest	1	2	7	W wheat	2012-07-19	Maturity	straw + rachis	6.62308	0.481
2012	No-Pest	1	2	8	W wheat	2012-07-19	Maturity	straw + rachis	8.84892	0.481
2012	No-Pest	1	2	9	W wheat	2012-07-19	Maturity	straw + rachis	9.70123	0.481
2012	No-Pest	1	2	1	W wheat	2012-07-19	Maturity	seed	7.40523	1.49
2012	No-Pest	1	2	2	W wheat	2012-07-19	Maturity	seed	6.47754	1.49
2012	No-Pest	1	2	3	W wheat	2012-07-19	Maturity	seed	7.90431	1.49
2012	No-Pest	1	2	4	W wheat	2012-07-19	Maturity	seed	5.74708	1.574
2012	No-Pest	1	2	5	W wheat	2012-07-19	Maturity	seed	6.59692	1.574
2012	No-Pest	1	2	6	W wheat	2012-07-19	Maturity	seed	6.27415	1.574
2012	No-Pest	1	2	7	W wheat	2012-07-19	Maturity	seed	4.65508	1.562
2012	No-Pest	1	2	8	W wheat	2012-07-19	Maturity	seed	6.60462	1.562
2012	No-Pest	1	2	9	W wheat	2012-07-19	Maturity	seed	6.12062	1.562
2012	L-EN	1	3	1	W faba bean	2012-07-26	Maturity	stalk + pod debris	6.9119	1.315
2012	L-EN	1	3	2	W faba bean	2012-07-26	Maturity	stalk + pod debris	8.9867	1.315
2012	L-EN	1	3	3	W faba bean	2012-07-26	Maturity	stalk + pod debris	10.01	1.315
2012	L-EN	1	3	4	W faba bean	2012-07-26	Maturity	stalk + pod debris	7.1224	1.323
2012	L-EN	1	3	5	W faba bean	2012-07-26	Maturity	stalk + pod debris	6.5895	1.323
2012	L-EN	1	3	6	W faba bean	2012-07-26	Maturity	stalk + pod debris	7.1079	1.323
2012	L-EN	1	3	7	W faba bean	2012-07-26	Maturity	stalk + pod debris	9.0319	1.209
2012	L-EN	1	3	8	W faba bean	2012-07-26	Maturity	stalk + pod debris	9.164	1.209
2012	L-EN	1	3	9	W faba bean	2012-07-26	Maturity	stalk + pod debris	10.3953	1.209
2012	L-EN	1	3	1	W faba bean	2012-07-26	Maturity	seed	3.1555	4.699
2012	L-EN	1	3	2	W faba bean	2012-07-26	Maturity	seed	4.4999	4.699
2012	L-EN	1	3	3	W faba bean	2012-07-26	Maturity	seed	5.1012	4.699
2012	L-EN	1	3	4	W faba bean	2012-07-26	Maturity	seed	3.4018	4.672
2012	L-EN	1	3	5	W faba bean	2012-07-26	Maturity	seed	3.0196	4.672
2012	L-EN	1	3	6	W faba bean	2012-07-26	Maturity	seed	2.8674	4.672
2012	L-EN	1	3	7	W faba bean	2012-07-26	Maturity	seed	4.1997	4.582
2012	L-EN	1	3	8	W faba bean	2012-07-26	Maturity	seed	3.2575	4.582
2012	L-EN	1	3	9	W faba bean	2012-07-26	Maturity	seed	3.6869	4.582
2012	L-GHG	1	4	1	Triticale	2012-07-25	Maturity	straw + rachis	12.9547	0.513
2012	L-GHG	1	4	2	Triticale	2012-07-25	Maturity	straw + rachis	13.5547	0.513
2012	L-GHG	1	4	3	Triticale	2012-07-25	Maturity	straw + rachis	14.8471	0.513
2012	L-GHG	1	4	4	Triticale	2012-07-25	Maturity	straw + rachis	13.2256	0.649
2012	L-GHG	1	4	5	Triticale	2012-07-25	Maturity	straw + rachis	15.4497	0.649
2012	L-GHG	1	4	6	Triticale	2012-07-25	Maturity	straw + rachis	15.4821	0.649
2012	L-GHG	1	4	7	Triticale	2012-07-25	Maturity	straw + rachis	13.4656	0.481
2012	L-GHG	1	4	8	Triticale	2012-07-25	Maturity	straw + rachis	16.6118	0.481
2012	L-GHG	1	4	9	Triticale	2012-07-25	Maturity	straw + rachis	11.2062	0.481
2012	L-GHG	1	4	1	Triticale	2012-07-25	Maturity	seed	7.89824	1.641
2012	L-GHG	1	4	2	Triticale	2012-07-25	Maturity	seed	8.49765	1.641
2012	L-GHG	1	4	3	Triticale	2012-07-25	Maturity	seed	8.57324	1.641
2012	L-GHG	1	4	4	Triticale	2012-07-25	Maturity	seed	6.81647	1.596
2012	L-GHG	1	4	5	Triticale	2012-07-25	Maturity	seed	9.84765	1.596
2012	L-GHG	1	4	6	Triticale	2012-07-25	Maturity	seed	11.0312	1.596
2012	L-GHG	1	4	7	Triticale	2012-07-25	Maturity	seed	9.20206	1.514
2012	L-GHG	1	4	8	Triticale	2012-07-25	Maturity	seed	11.5882	1.514
2012	L-GHG	1	4	9	Triticale	2012-07-25	Maturity	seed	7.08735	1.514
2012	L-EN	2	5	1	S flax	2012-07-26	Maturity	straw	1.492	1.011
2012	L-EN	2	5	2	S flax	2012-07-26	Maturity	straw	1.2067	1.011
2012	L-EN	2	5	3	S flax	2012-07-26	Maturity	straw	0.9709	1.011
2012	L-EN	2	5	4	S flax	2012-07-26	Maturity	straw	1.325	0.784
2012	L-EN	2	5	5	S flax	2012-07-26	Maturity	straw	1.3647	0.784
2012	L-EN	2	5	6	S flax	2012-07-26	Maturity	straw	1.1799	0.784
2012	L-EN	2	5	7	S flax	2012-07-26	Maturity	straw	1.1307	0.805
2012	L-EN	2	5	8	S flax	2012-07-26	Maturity	straw	1.2161	0.805
2012	L-EN	2	5	9	S flax	2012-07-26	Maturity	straw	1.3382	0.805
2012	L-EN	2	5	1	S flax	2012-07-26	Maturity	seed	0.6994	3.375
2012	L-EN	2	5	2	S flax	2012-07-26	Maturity	seed	0.533	3.375
2012	L-EN	2	5	3	S flax	2012-07-26	Maturity	seed	0.456	3.375
2012	L-EN	2	5	4	S flax	2012-07-26	Maturity	seed	0.5712	3.191
2012	L-EN	2	5	5	S flax	2012-07-26	Maturity	seed	0.5532	3.191
2012	L-EN	2	5	6	S flax	2012-07-26	Maturity	seed	0.5323	3.191
2012	L-EN	2	5	7	S flax	2012-07-26	Maturity	seed	0.5017	3.175
2012	L-EN	2	5	8	S flax	2012-07-26	Maturity	seed	0.5644	3.175
2012	L-EN	2	5	9	S flax	2012-07-26	Maturity	seed	0.5729	3.175
2012	L-GHG	2	6	1A	Maize	2012-10-16	Maturity	stalk + cob	9.45575	0.65
2012	L-GHG	2	6	1B	Maize	2012-10-16	Maturity	stalk + cob	8.7042	0.65
2012	L-GHG	2	6	2A	Maize	2012-10-16	Maturity	stalk + cob	10.6472	0.65
2012	L-GHG	2	6	2B	Maize	2012-10-16	Maturity	stalk + cob	9.59415	0.65
2012	L-GHG	2	6	3A	Maize	2012-10-16	Maturity	stalk + cob	9.2662	0.668
2012	L-GHG	2	6	3B	Maize	2012-10-16	Maturity	stalk + cob	8.0611	0.668
2012	L-GHG	2	6	4A	Maize	2012-10-16	Maturity	stalk + cob	8.88305	0.668
2012	L-GHG	2	6	4B	Maize	2012-10-16	Maturity	stalk + cob	7.94135	0.668
2012	L-GHG	2	6	5A	Maize	2012-10-16	Maturity	stalk + cob	7.23385	0.63
2012	L-GHG	2	6	5B	Maize	2012-10-16	Maturity	stalk + cob	7.0879	0.63
2012	L-GHG	2	6	6A	Maize	2012-10-16	Maturity	stalk + cob	8.8378	0.63
2012	L-GHG	2	6	6B	Maize	2012-10-16	Maturity	stalk + cob	7.3795	0.63
2012	L-GHG	2	6	1A	Maize	2012-10-16	Maturity	seed	10.4325	1.439
2012	L-GHG	2	6	1B	Maize	2012-10-16	Maturity	seed	7.9786	1.439
2012	L-GHG	2	6	2A	Maize	2012-10-16	Maturity	seed	10.7999	1.439
2012	L-GHG	2	6	2B	Maize	2012-10-16	Maturity	seed	10.397	1.439
2012	L-GHG	2	6	3A	Maize	2012-10-16	Maturity	seed	8.8265	1.388
2012	L-GHG	2	6	3B	Maize	2012-10-16	Maturity	seed	8.71695	1.388
2012	L-GHG	2	6	4A	Maize	2012-10-16	Maturity	seed	9.2803	1.388
2012	L-GHG	2	6	4B	Maize	2012-10-16	Maturity	seed	8.5637	1.388
2012	L-GHG	2	6	5A	Maize	2012-10-16	Maturity	seed	7.13735	1.41
2012	L-GHG	2	6	5B	Maize	2012-10-16	Maturity	seed	7.2534	1.41
2012	L-GHG	2	6	6A	Maize	2012-10-16	Maturity	seed	9.36515	1.41
2012	L-GHG	2	6	6B	Maize	2012-10-16	Maturity	seed	7.3851	1.41
2012	PHEP	2	7	1	W wheat	2012-07-19	Maturity	straw + rachis	9.352	0.595
2012	PHEP	2	7	2	W wheat	2012-07-19	Maturity	straw + rachis	10.2252	0.595
2012	PHEP	2	7	3	W wheat	2012-07-19	Maturity	straw + rachis	7.2016	0.595
2012	PHEP	2	7	4	W wheat	2012-07-19	Maturity	straw + rachis	9.064	0.59
2012	PHEP	2	7	5	W wheat	2012-07-19	Maturity	straw + rachis	7.5176	0.59
2012	PHEP	2	7	6	W wheat	2012-07-19	Maturity	straw + rachis	8.1356	0.59
2012	PHEP	2	7	7	W wheat	2012-07-19	Maturity	straw + rachis	7.5928	0.623
2012	PHEP	2	7	8	W wheat	2012-07-19	Maturity	straw + rachis	6.8612	0.623
2012	PHEP	2	7	9	W wheat	2012-07-19	Maturity	straw + rachis	9.5752	0.623
2012	PHEP	2	7	1	W wheat	2012-07-19	Maturity	seed	7.2244	1.761
2012	PHEP	2	7	2	W wheat	2012-07-19	Maturity	seed	8.3112	1.761
2012	PHEP	2	7	3	W wheat	2012-07-19	Maturity	seed	6.2084	1.761
2012	PHEP	2	7	4	W wheat	2012-07-19	Maturity	seed	8.226	1.768
2012	PHEP	2	7	5	W wheat	2012-07-19	Maturity	seed	6.5452	1.768
2012	PHEP	2	7	6	W wheat	2012-07-19	Maturity	seed	6.936	1.768
2012	PHEP	2	7	7	W wheat	2012-07-19	Maturity	seed	6.5308	1.72
2012	PHEP	2	7	8	W wheat	2012-07-19	Maturity	seed	5.6432	1.72
2012	PHEP	2	7	9	W wheat	2012-07-19	Maturity	seed	7.9692	1.72
2012	No-Pest	2	8	1	Triticale	2012-07-25	Maturity	straw + rachis	6.34031	0.386
2012	No-Pest	2	8	2	Triticale	2012-07-25	Maturity	straw + rachis	10.4508	0.386
2012	No-Pest	2	8	3	Triticale	2012-07-25	Maturity	straw + rachis	5.63262	0.386
2012	No-Pest	2	8	4	Triticale	2012-07-25	Maturity	straw + rachis	7.22338	0.47
2012	No-Pest	2	8	5	Triticale	2012-07-25	Maturity	straw + rachis	7.98462	0.47
2012	No-Pest	2	8	6	Triticale	2012-07-25	Maturity	straw + rachis	7.41354	0.47
2012	No-Pest	2	8	7	Triticale	2012-07-25	Maturity	straw + rachis	5.68185	0.385
2012	No-Pest	2	8	8	Triticale	2012-07-25	Maturity	straw + rachis	8.548	0.385
2012	No-Pest	2	8	9	Triticale	2012-07-25	Maturity	straw + rachis	8.016	0.385
2012	No-Pest	2	8	1	Triticale	2012-07-25	Maturity	seed	4.23477	1.432
2012	No-Pest	2	8	2	Triticale	2012-07-25	Maturity	seed	6.48554	1.432
2012	No-Pest	2	8	3	Triticale	2012-07-25	Maturity	seed	3.93015	1.432
2012	No-Pest	2	8	4	Triticale	2012-07-25	Maturity	seed	5.34677	1.53
2012	No-Pest	2	8	5	Triticale	2012-07-25	Maturity	seed	4.70031	1.53
2012	No-Pest	2	8	6	Triticale	2012-07-25	Maturity	seed	5.13138	1.53
2012	No-Pest	2	8	7	Triticale	2012-07-25	Maturity	seed	3.98677	1.45
2012	No-Pest	2	8	8	Triticale	2012-07-25	Maturity	seed	5.51846	1.45
2012	No-Pest	2	8	9	Triticale	2012-07-25	Maturity	seed	5.24492	1.45
2012	PHEP	3	10	1	W faba bean	2012-07-26	Maturity	stalk + pod debris	7.4629	1.349
2012	PHEP	3	10	2	W faba bean	2012-07-26	Maturity	stalk + pod debris	6.9674	1.349
2012	PHEP	3	10	3	W faba bean	2012-07-26	Maturity	stalk + pod debris	6.3473	1.349
2012	PHEP	3	10	4	W faba bean	2012-07-26	Maturity	stalk + pod debris	5.2098	1.28
2012	PHEP	3	10	5	W faba bean	2012-07-26	Maturity	stalk + pod debris	7.329	1.28
2012	PHEP	3	10	6	W faba bean	2012-07-26	Maturity	stalk + pod debris	8.0875	1.28
2012	PHEP	3	10	7	W faba bean	2012-07-26	Maturity	stalk + pod debris	6.5475	1.191
2012	PHEP	3	10	8	W faba bean	2012-07-26	Maturity	stalk + pod debris	8.2697	1.191
2012	PHEP	3	10	9	W faba bean	2012-07-26	Maturity	stalk + pod debris	4.9652	1.191
2012	PHEP	3	10	1	W faba bean	2012-07-26	Maturity	seed	1.7439	5.601
2012	PHEP	3	10	2	W faba bean	2012-07-26	Maturity	seed	1.282	5.601
2012	PHEP	3	10	3	W faba bean	2012-07-26	Maturity	seed	1.4626	5.601
2012	PHEP	3	10	4	W faba bean	2012-07-26	Maturity	seed	1.3018	4.819
2012	PHEP	3	10	5	W faba bean	2012-07-26	Maturity	seed	2.1612	4.819
2012	PHEP	3	10	6	W faba bean	2012-07-26	Maturity	seed	2.4818	4.819
2012	PHEP	3	10	7	W faba bean	2012-07-26	Maturity	seed	2.161	4.819
2012	PHEP	3	10	8	W faba bean	2012-07-26	Maturity	seed	3.3094	4.819
2012	PHEP	3	10	9	W faba bean	2012-07-26	Maturity	seed	2.0804	4.819
2012	No-Pest	3	11	1	Hemp	2012-09-28	Maturity	All aboveground	8.46472	1.293
2012	No-Pest	3	11	2	Hemp	2012-09-28	Maturity	All aboveground	9.42531	1.293
2012	No-Pest	3	11	3	Hemp	2012-09-28	Maturity	All aboveground	10.8269	1.293
2012	No-Pest	3	11	4	Hemp	2012-09-28	Maturity	All aboveground	8.975	1.161
2012	No-Pest	3	11	5	Hemp	2012-09-28	Maturity	All aboveground	9.402	1.161
2012	No-Pest	3	11	6	Hemp	2012-09-28	Maturity	All aboveground	12.1016	1.161
2012	No-Pest	3	11	7	Hemp	2012-09-28	Maturity	All aboveground	11.5498	1.054
2012	No-Pest	3	11	8	Hemp	2012-09-28	Maturity	All aboveground	12.4161	1.054
2012	No-Pest	3	11	9	Hemp	2012-09-28	Maturity	All aboveground	11.5358	1.054
2012	L-EN	3	12	1	W wheat + clover	2012-07-19	Maturity	straw + rachis	5.0106	0.503
2012	L-EN	3	12	2	W wheat + clover	2012-07-19	Maturity	straw + rachis	3.146	0.503
2012	L-EN	3	12	3	W wheat + clover	2012-07-19	Maturity	straw + rachis	2.3092	0.503
2012	L-EN	3	12	4	W wheat + clover	2012-07-19	Maturity	straw + rachis	2.8138	0.475
2012	L-EN	3	12	5	W wheat + clover	2012-07-19	Maturity	straw + rachis	2.1546	0.475
2012	L-EN	3	12	6	W wheat + clover	2012-07-19	Maturity	straw + rachis	5.8868	0.475
2012	L-EN	3	12	7	W wheat + clover	2012-07-19	Maturity	straw + rachis	4.3258	0.549
2012	L-EN	3	12	8	W wheat + clover	2012-07-19	Maturity	straw + rachis	3.1692	0.549
2012	L-EN	3	12	9	W wheat + clover	2012-07-19	Maturity	straw + rachis	2.7972	0.549
2012	L-EN	3	12	1	W wheat + clover	2012-07-19	Maturity	seed	3.658	1.811
2012	L-EN	3	12	2	W wheat + clover	2012-07-19	Maturity	seed	2.158	1.811
2012	L-EN	3	12	3	W wheat + clover	2012-07-19	Maturity	seed	1.6752	1.811
2012	L-EN	3	12	4	W wheat + clover	2012-07-19	Maturity	seed	1.7894	1.721
2012	L-EN	3	12	5	W wheat + clover	2012-07-19	Maturity	seed	1.5798	1.721
2012	L-EN	3	12	6	W wheat + clover	2012-07-19	Maturity	seed	4.3006	1.721
2012	L-EN	3	12	7	W wheat + clover	2012-07-19	Maturity	seed	2.72	1.834
2012	L-EN	3	12	8	W wheat + clover	2012-07-19	Maturity	seed	2.294	1.834
2012	L-EN	3	12	9	W wheat + clover	2012-07-19	Maturity	seed	2.141	1.834
2013	PHEP	1	1	1	W wheat	2013-07-29	Maturity	straw + rachis	9.524	0.496
2013	PHEP	1	1	2	W wheat	2013-07-29	Maturity	straw + rachis	7.7512	0.496
2013	PHEP	1	1	3	W wheat	2013-07-29	Maturity	straw + rachis	8.5084	0.496
2013	PHEP	1	1	4	W wheat	2013-07-29	Maturity	straw + rachis	9.3816	0.569
2013	PHEP	1	1	5	W wheat	2013-07-29	Maturity	straw + rachis	9.0144	0.569
2013	PHEP	1	1	6	W wheat	2013-07-29	Maturity	straw + rachis	8.5452	0.569
2013	PHEP	1	1	7	W wheat	2013-07-29	Maturity	straw + rachis	8.5748	0.609
2013	PHEP	1	1	8	W wheat	2013-07-29	Maturity	straw + rachis	8.328	0.609
2013	PHEP	1	1	9	W wheat	2013-07-29	Maturity	straw + rachis	9.3264	0.609
2013	PHEP	1	1	1	W wheat	2013-07-29	Maturity	seed	9.6592	1.888
2013	PHEP	1	1	2	W wheat	2013-07-29	Maturity	seed	8.172	1.888
2013	PHEP	1	1	3	W wheat	2013-07-29	Maturity	seed	8.798	1.888
2013	PHEP	1	1	4	W wheat	2013-07-29	Maturity	seed	9.3036	2.003
2013	PHEP	1	1	5	W wheat	2013-07-29	Maturity	seed	9.3764	2.003
2013	PHEP	1	1	6	W wheat	2013-07-29	Maturity	seed	8.3568	2.003
2013	PHEP	1	1	7	W wheat	2013-07-29	Maturity	seed	8.6036	2.029
2013	PHEP	1	1	8	W wheat	2013-07-29	Maturity	seed	8.3752	2.029
2013	PHEP	1	1	9	W wheat	2013-07-29	Maturity	seed	9.5416	2.029
2013	No-Pest	1	2	1	Hemp	2013-09-26	Maturity	all aboveground	11.5105	0.933
2013	No-Pest	1	2	2	Hemp	2013-09-26	Maturity	all aboveground	12.546	0.933
2013	No-Pest	1	2	3	Hemp	2013-09-26	Maturity	all aboveground	14.7523	0.933
2013	No-Pest	1	2	4	Hemp	2013-09-26	Maturity	all aboveground	14.868	1.038
2013	No-Pest	1	2	5	Hemp	2013-09-26	Maturity	all aboveground	14.4415	1.038
2013	No-Pest	1	2	6	Hemp	2013-09-26	Maturity	all aboveground	13.3349	1.038
2013	No-Pest	1	2	7	Hemp	2013-09-26	Maturity	all aboveground	13.5218	1.052
2013	No-Pest	1	2	8	Hemp	2013-09-26	Maturity	all aboveground	13.4796	1.052
2013	No-Pest	1	2	9	Hemp	2013-09-26	Maturity	all aboveground	9.44227	1.052
2013	L-EN	1	3	1	W wheat	2013-07-29	Maturity	straw + rachis	6.11794	0.428
2013	L-EN	1	3	2	W wheat	2013-07-29	Maturity	straw + rachis	5.87529	0.428
2013	L-EN	1	3	3	W wheat	2013-07-29	Maturity	straw + rachis	7.69441	0.428
2013	L-EN	1	3	4	W wheat	2013-07-29	Maturity	straw + rachis	5.05824	0.357
2013	L-EN	1	3	5	W wheat	2013-07-29	Maturity	straw + rachis	6.25324	0.357
2013	L-EN	1	3	6	W wheat	2013-07-29	Maturity	straw + rachis	6.42029	0.357
2013	L-EN	1	3	7	W wheat	2013-07-29	Maturity	straw + rachis	5.33	0.413
2013	L-EN	1	3	8	W wheat	2013-07-29	Maturity	straw + rachis	7.00853	0.413
2013	L-EN	1	3	9	W wheat	2013-07-29	Maturity	straw + rachis	7.57588	0.413
2013	L-EN	1	3	1	W wheat	2013-07-29	Maturity	seed	6.17147	1.711
2013	L-EN	1	3	2	W wheat	2013-07-29	Maturity	seed	5.50294	1.711
2013	L-EN	1	3	3	W wheat	2013-07-29	Maturity	seed	7.71471	1.711
2013	L-EN	1	3	4	W wheat	2013-07-29	Maturity	seed	4.80735	1.514
2013	L-EN	1	3	5	W wheat	2013-07-29	Maturity	seed	5.85735	1.514
2013	L-EN	1	3	6	W wheat	2013-07-29	Maturity	seed	6.21412	1.514
2013	L-EN	1	3	7	W wheat	2013-07-29	Maturity	seed	5.23147	1.608
2013	L-EN	1	3	8	W wheat	2013-07-29	Maturity	seed	6.73765	1.608
2013	L-EN	1	3	9	W wheat	2013-07-29	Maturity	seed	7.12441	1.608
2013	L-GHG	1	4	1	S faba bean	2013-08-05	Maturity	stalk + pod debris	5.8563	1.336
2013	L-GHG	1	4	2	S faba bean	2013-08-05	Maturity	stalk + pod debris	3.2739	1.336
2013	L-GHG	1	4	3	S faba bean	2013-08-05	Maturity	stalk + pod debris	4.0525	1.336
2013	L-GHG	1	4	4	S faba bean	2013-08-05	Maturity	stalk + pod debris	3.7212	1.314
2013	L-GHG	1	4	5	S faba bean	2013-08-05	Maturity	stalk + pod debris	3.9693	1.314
2013	L-GHG	1	4	6	S faba bean	2013-08-05	Maturity	stalk + pod debris	4.9991	1.314
2013	L-GHG	1	4	7	S faba bean	2013-08-05	Maturity	stalk + pod debris	3.1873	1.333
2013	L-GHG	1	4	8	S faba bean	2013-08-05	Maturity	stalk + pod debris	3.1247	1.333
2013	L-GHG	1	4	9	S faba bean	2013-08-05	Maturity	stalk + pod debris	2.0525	1.333
2013	L-GHG	1	4	1	S faba bean	2013-08-05	Maturity	seed	4.4172	4.93
2013	L-GHG	1	4	2	S faba bean	2013-08-05	Maturity	seed	2.7449	4.93
2013	L-GHG	1	4	3	S faba bean	2013-08-05	Maturity	seed	3.6179	4.93
2013	L-GHG	1	4	4	S faba bean	2013-08-05	Maturity	seed	2.8001	4.778
2013	L-GHG	1	4	5	S faba bean	2013-08-05	Maturity	seed	3.0007	4.778
2013	L-GHG	1	4	6	S faba bean	2013-08-05	Maturity	seed	3.3555	4.778
2013	L-GHG	1	4	7	S faba bean	2013-08-05	Maturity	seed	2.3493	4.73
2013	L-GHG	1	4	8	S faba bean	2013-08-05	Maturity	seed	2.3222	4.73
2013	L-GHG	1	4	9	S faba bean	2013-08-05	Maturity	seed	1.8299	4.73
2013	L-EN	2	5	1	W wheat	2013-07-29	Maturity	straw + rachis	7.20206	0.595
2013	L-EN	2	5	2	W wheat	2013-07-29	Maturity	straw + rachis	9.19941	0.595
2013	L-EN	2	5	3	W wheat	2013-07-29	Maturity	straw + rachis	9.77471	0.595
2013	L-EN	2	5	4	W wheat	2013-07-29	Maturity	straw + rachis	7.19382	0.576
2013	L-EN	2	5	5	W wheat	2013-07-29	Maturity	straw + rachis	8.28265	0.576
2013	L-EN	2	5	6	W wheat	2013-07-29	Maturity	straw + rachis	8.17618	0.576
2013	L-EN	2	5	7	W wheat	2013-07-29	Maturity	straw + rachis	7.70941	0.585
2013	L-EN	2	5	8	W wheat	2013-07-29	Maturity	straw + rachis	7.48765	0.585
2013	L-EN	2	5	9	W wheat	2013-07-29	Maturity	straw + rachis	8.25294	0.585
2013	L-EN	2	5	1	W wheat	2013-07-29	Maturity	seed	7.07647	1.889
2013	L-EN	2	5	2	W wheat	2013-07-29	Maturity	seed	9.20206	1.889
2013	L-EN	2	5	3	W wheat	2013-07-29	Maturity	seed	9.62059	1.889
2013	L-EN	2	5	4	W wheat	2013-07-29	Maturity	seed	7.55706	1.837
2013	L-EN	2	5	5	W wheat	2013-07-29	Maturity	seed	8.35235	1.837
2013	L-EN	2	5	6	W wheat	2013-07-29	Maturity	seed	8.03265	1.837
2013	L-EN	2	5	7	W wheat	2013-07-29	Maturity	seed	7.32147	1.876
2013	L-EN	2	5	8	W wheat	2013-07-29	Maturity	seed	7.03882	1.876
2013	L-EN	2	5	9	W wheat	2013-07-29	Maturity	seed	7.90265	1.876
2013	L-GHG	2	6	1	Triticale	2013-07-29	Maturity	straw + rachis	8.46618	0.465
2013	L-GHG	2	6	2	Triticale	2013-07-29	Maturity	straw + rachis	9.94118	0.465
2013	L-GHG	2	6	3	Triticale	2013-07-29	Maturity	straw + rachis	10.5394	0.465
2013	L-GHG	2	6	4	Triticale	2013-07-29	Maturity	straw + rachis	11.2632	0.447
2013	L-GHG	2	6	5	Triticale	2013-07-29	Maturity	straw + rachis	10.6379	0.447
2013	L-GHG	2	6	6	Triticale	2013-07-29	Maturity	straw + rachis	6.49588	0.447
2013	L-GHG	2	6	7	Triticale	2013-07-29	Maturity	straw + rachis	8.57676	0.561
2013	L-GHG	2	6	8	Triticale	2013-07-29	Maturity	straw + rachis	13.3371	0.561
2013	L-GHG	2	6	9	Triticale	2013-07-29	Maturity	straw + rachis	7.27206	0.561
2013	L-GHG	2	6	1	Triticale	2013-07-29	Maturity	seed	7.08765	1.964
2013	L-GHG	2	6	2	Triticale	2013-07-29	Maturity	seed	8.15235	1.964
2013	L-GHG	2	6	3	Triticale	2013-07-29	Maturity	seed	8.77353	1.964
2013	L-GHG	2	6	4	Triticale	2013-07-29	Maturity	seed	8.78794	1.997
2013	L-GHG	2	6	5	Triticale	2013-07-29	Maturity	seed	8.01941	1.997
2013	L-GHG	2	6	6	Triticale	2013-07-29	Maturity	seed	4.70765	1.997
2013	L-GHG	2	6	7	Triticale	2013-07-29	Maturity	seed	6.79324	2.011
2013	L-GHG	2	6	8	Triticale	2013-07-29	Maturity	seed	9.83676	2.011
2013	L-GHG	2	6	9	Triticale	2013-07-29	Maturity	seed	5.56265	2.011
2013	PHEP	2	7	1	W rapeseed	2013-06-27	80	all aboveground	9.6565	1.595
2013	PHEP	2	7	2	W rapeseed	2013-06-27	80	all aboveground	11.133	1.595
2013	PHEP	2	7	3	W rapeseed	2013-06-27	80	all aboveground	8.7977	1.595
2013	PHEP	2	7	4	W rapeseed	2013-06-27	80	all aboveground	9.2656	1.747
2013	PHEP	2	7	5	W rapeseed	2013-06-27	80	all aboveground	10.6042	1.747
2013	PHEP	2	7	6	W rapeseed	2013-06-27	80	all aboveground	13.5167	1.747
2013	PHEP	2	7	7	W rapeseed	2013-06-27	80	all aboveground	7.1433	1.746
2013	PHEP	2	7	8	W rapeseed	2013-06-27	80	all aboveground	12.15	1.746
2013	PHEP	2	7	9	W rapeseed	2013-06-27	80	all aboveground	11.2522	1.746
2013	No-Pest	2	8	1A	Maize	2013-10-14	Maturity	stalk + cob	6.64615	0.636
2013	No-Pest	2	8	1B	Maize	2013-10-14	Maturity	stalk + cob	7.50665	0.636
2013	No-Pest	2	8	2A	Maize	2013-10-14	Maturity	stalk + cob	7.3088	0.636
2013	No-Pest	2	8	2B	Maize	2013-10-14	Maturity	stalk + cob	7.44985	0.636
2013	No-Pest	2	8	3A	Maize	2013-10-14	Maturity	stalk + cob	8.52285	0.636
2013	No-Pest	2	8	3B	Maize	2013-10-14	Maturity	stalk + cob	8.93245	0.636
2013	No-Pest	2	8	4A	Maize	2013-10-14	Maturity	stalk + cob	7.5054	0.758
2013	No-Pest	2	8	4B	Maize	2013-10-14	Maturity	stalk + cob	6.87705	0.758
2013	No-Pest	2	8	5A	Maize	2013-10-14	Maturity	stalk + cob	2.06665	0.758
2013	No-Pest	2	8	5B	Maize	2013-10-14	Maturity	stalk + cob	6.9574	0.758
2013	No-Pest	2	8	6A	Maize	2013-10-14	Maturity	stalk + cob	6.382	0.758
2013	No-Pest	2	8	6B	Maize	2013-10-14	Maturity	stalk + cob	7.8006	0.758
2013	No-Pest	2	8	7A	Maize	2013-10-14	Maturity	stalk + cob	5.1844	0.728
2013	No-Pest	2	8	7B	Maize	2013-10-14	Maturity	stalk + cob	4.62205	0.728
2013	No-Pest	2	8	8A	Maize	2013-10-14	Maturity	stalk + cob	5.17925	0.728
2013	No-Pest	2	8	8B	Maize	2013-10-14	Maturity	stalk + cob	4.7235	0.728
2013	No-Pest	2	8	9A	Maize	2013-10-14	Maturity	stalk + cob	2.402	0.728
2013	No-Pest	2	8	9B	Maize	2013-10-14	Maturity	stalk + cob	4.156	0.728
2013	No-Pest	2	8	10A	Maize	2013-10-14	Maturity	stalk + cob	3.97545	0.726
2013	No-Pest	2	8	10B	Maize	2013-10-14	Maturity	stalk + cob	4.61095	0.726
2013	No-Pest	2	8	11A	Maize	2013-10-14	Maturity	stalk + cob	6.4533	0.726
2013	No-Pest	2	8	11B	Maize	2013-10-14	Maturity	stalk + cob	2.97465	0.726
2013	No-Pest	2	8	12A	Maize	2013-10-14	Maturity	stalk + cob	4.87975	0.726
2013	No-Pest	2	8	12B	Maize	2013-10-14	Maturity	stalk + cob	2.58185	0.726
2013	No-Pest	2	8	1A	Maize	2013-10-14	Maturity	seed	7.1428	1.392
2013	No-Pest	2	8	1B	Maize	2013-10-14	Maturity	seed	9.0513	1.392
2013	No-Pest	2	8	2A	Maize	2013-10-14	Maturity	seed	8.34135	1.392
2013	No-Pest	2	8	2B	Maize	2013-10-14	Maturity	seed	8.40145	1.392
2013	No-Pest	2	8	3A	Maize	2013-10-14	Maturity	seed	10.8516	1.392
2013	No-Pest	2	8	3B	Maize	2013-10-14	Maturity	seed	10.5145	1.392
2013	No-Pest	2	8	4A	Maize	2013-10-14	Maturity	seed	5.6689	1.461
2013	No-Pest	2	8	4B	Maize	2013-10-14	Maturity	seed	10.652	1.461
2013	No-Pest	2	8	5A	Maize	2013-10-14	Maturity	seed	3.0155	1.461
2013	No-Pest	2	8	5B	Maize	2013-10-14	Maturity	seed	9.42025	1.461
2013	No-Pest	2	8	6A	Maize	2013-10-14	Maturity	seed	8.57065	1.461
2013	No-Pest	2	8	6B	Maize	2013-10-14	Maturity	seed	9.49695	1.461
2013	No-Pest	2	8	7A	Maize	2013-10-14	Maturity	seed	6.6867	1.417
2013	No-Pest	2	8	7B	Maize	2013-10-14	Maturity	seed	5.54675	1.417
2013	No-Pest	2	8	8A	Maize	2013-10-14	Maturity	seed	6.63475	1.417
2013	No-Pest	2	8	8B	Maize	2013-10-14	Maturity	seed	6.25115	1.417
2013	No-Pest	2	8	9A	Maize	2013-10-14	Maturity	seed	3.0241	1.417
2013	No-Pest	2	8	9B	Maize	2013-10-14	Maturity	seed	4.87085	1.417
2013	No-Pest	2	8	10A	Maize	2013-10-14	Maturity	seed	5.01685	1.358
2013	No-Pest	2	8	10B	Maize	2013-10-14	Maturity	seed	5.89845	1.358
2013	No-Pest	2	8	11A	Maize	2013-10-14	Maturity	seed	7.90685	1.358
2013	No-Pest	2	8	11B	Maize	2013-10-14	Maturity	seed	4.0368	1.358
2013	No-Pest	2	8	12A	Maize	2013-10-14	Maturity	seed	6.32325	1.358
2013	No-Pest	2	8	12B	Maize	2013-10-14	Maturity	seed	3.49965	1.358
2013	L-GHG	3	9	1	W wheat	2013-07-29	Maturity	straw + rachis	8.03294	0.628
2013	L-GHG	3	9	2	W wheat	2013-07-29	Maturity	straw + rachis	9.42118	0.628
2013	L-GHG	3	9	3	W wheat	2013-07-29	Maturity	straw + rachis	9.91647	0.628
2013	L-GHG	3	9	4	W wheat	2013-07-29	Maturity	straw + rachis	6.61588	0.606
2013	L-GHG	3	9	5	W wheat	2013-07-29	Maturity	straw + rachis	10.2494	0.606
2013	L-GHG	3	9	6	W wheat	2013-07-29	Maturity	straw + rachis	9.33	0.606
2013	L-GHG	3	9	7	W wheat	2013-07-29	Maturity	straw + rachis	8.82088	0.557
2013	L-GHG	3	9	8	W wheat	2013-07-29	Maturity	straw + rachis	8.18059	0.557
2013	L-GHG	3	9	9	W wheat	2013-07-29	Maturity	straw + rachis	6.74471	0.557
2013	L-GHG	3	9	1	W wheat	2013-07-29	Maturity	seed	7.59676	2.015
2013	L-GHG	3	9	2	W wheat	2013-07-29	Maturity	seed	9.03441	2.015
2013	L-GHG	3	9	3	W wheat	2013-07-29	Maturity	seed	9.33118	2.015
2013	L-GHG	3	9	4	W wheat	2013-07-29	Maturity	seed	6.88294	2.068
2013	L-GHG	3	9	5	W wheat	2013-07-29	Maturity	seed	8.96853	2.068
2013	L-GHG	3	9	6	W wheat	2013-07-29	Maturity	seed	8.54971	2.068
2013	L-GHG	3	9	7	W wheat	2013-07-29	Maturity	seed	7.43824	1.975
2013	L-GHG	3	9	8	W wheat	2013-07-29	Maturity	seed	7.85118	1.975
2013	L-GHG	3	9	9	W wheat	2013-07-29	Maturity	seed	6.33618	1.975
2013	PHEP	3	10	1	W wheat	2013-07-29	Maturity	straw + rachis	5.9116	0.428
2013	PHEP	3	10	2	W wheat	2013-07-29	Maturity	straw + rachis	6.5304	0.428
2013	PHEP	3	10	3	W wheat	2013-07-29	Maturity	straw + rachis	4.6832	0.428
2013	PHEP	3	10	4	W wheat	2013-07-29	Maturity	straw + rachis	5.0048	0.408
2013	PHEP	3	10	5	W wheat	2013-07-29	Maturity	straw + rachis	5.33	0.408
2013	PHEP	3	10	6	W wheat	2013-07-29	Maturity	straw + rachis	9.936	0.408
2013	PHEP	3	10	7	W wheat	2013-07-29	Maturity	straw + rachis	4.682	0.438
2013	PHEP	3	10	8	W wheat	2013-07-29	Maturity	straw + rachis	5.826	0.438
2013	PHEP	3	10	9	W wheat	2013-07-29	Maturity	straw + rachis	4.7104	0.438
2013	PHEP	3	10	1	W wheat	2013-07-29	Maturity	seed	5.648	1.929
2013	PHEP	3	10	2	W wheat	2013-07-29	Maturity	seed	6.8636	1.929
2013	PHEP	3	10	3	W wheat	2013-07-29	Maturity	seed	4.7532	1.929
2013	PHEP	3	10	4	W wheat	2013-07-29	Maturity	seed	5.0496	1.908
2013	PHEP	3	10	5	W wheat	2013-07-29	Maturity	seed	5.4528	1.908
2013	PHEP	3	10	6	W wheat	2013-07-29	Maturity	seed	10.0776	1.908
2013	PHEP	3	10	7	W wheat	2013-07-29	Maturity	seed	4.8828	2.033
2013	PHEP	3	10	8	W wheat	2013-07-29	Maturity	seed	6.1572	2.033
2013	PHEP	3	10	9	W wheat	2013-07-29	Maturity	seed	4.6764	2.033
2013	No-Pest	3	11	1	Triticale	2013-07-29	Maturity	straw + rachis	6.22215	0.426
2013	No-Pest	3	11	2	Triticale	2013-07-29	Maturity	straw + rachis	7.29538	0.426
2013	No-Pest	3	11	3	Triticale	2013-07-29	Maturity	straw + rachis	6.20246	0.426
2013	No-Pest	3	11	4	Triticale	2013-07-29	Maturity	straw + rachis	6.91785	0.464
2013	No-Pest	3	11	5	Triticale	2013-07-29	Maturity	straw + rachis	7.25077	0.464
2013	No-Pest	3	11	6	Triticale	2013-07-29	Maturity	straw + rachis	6.82338	0.464
2013	No-Pest	3	11	7	Triticale	2013-07-29	Maturity	straw + rachis	6.036	0.529
2013	No-Pest	3	11	8	Triticale	2013-07-29	Maturity	straw + rachis	6.44246	0.529
2013	No-Pest	3	11	9	Triticale	2013-07-29	Maturity	straw + rachis	6.94862	0.529
2013	No-Pest	3	11	1	Triticale	2013-07-29	Maturity	seed	4.90954	1.706
2013	No-Pest	3	11	2	Triticale	2013-07-29	Maturity	seed	5.952	1.706
2013	No-Pest	3	11	3	Triticale	2013-07-29	Maturity	seed	5.04062	1.706
2013	No-Pest	3	11	4	Triticale	2013-07-29	Maturity	seed	5.41231	1.714
2013	No-Pest	3	11	5	Triticale	2013-07-29	Maturity	seed	6.08923	1.714
2013	No-Pest	3	11	6	Triticale	2013-07-29	Maturity	seed	5.70923	1.714
2013	No-Pest	3	11	7	Triticale	2013-07-29	Maturity	seed	5.11631	1.608
2013	No-Pest	3	11	8	Triticale	2013-07-29	Maturity	seed	5.02123	1.608
2013	No-Pest	3	11	9	Triticale	2013-07-29	Maturity	seed	5.62677	1.608
2013	L-EN	3	12	1	S oat	2013-08-06	Maturity	straw + panicle	6.88765	0.488
2013	L-EN	3	12	2	S oat	2013-08-06	Maturity	straw + panicle	4.33912	0.488
2013	L-EN	3	12	3	S oat	2013-08-06	Maturity	straw + panicle	3.85618	0.488
2013	L-EN	3	12	4	S oat	2013-08-06	Maturity	straw + panicle	4.27412	0.469
2013	L-EN	3	12	5	S oat	2013-08-06	Maturity	straw + panicle	3.87265	0.469
2013	L-EN	3	12	6	S oat	2013-08-06	Maturity	straw + panicle	4.635	0.469
2013	L-EN	3	12	7	S oat	2013-08-06	Maturity	straw + panicle	4.79588	0.45
2013	L-EN	3	12	8	S oat	2013-08-06	Maturity	straw + panicle	4.68206	0.45
2013	L-EN	3	12	9	S oat	2013-08-06	Maturity	straw + panicle	4.03029	0.45
2013	L-EN	3	12	1	S oat	2013-08-06	Maturity	seed	8.79559	1.958
2013	L-EN	3	12	2	S oat	2013-08-06	Maturity	seed	6.21853	1.958
2013	L-EN	3	12	3	S oat	2013-08-06	Maturity	seed	5.61353	1.958
2013	L-EN	3	12	4	S oat	2013-08-06	Maturity	seed	6.11882	2.105
2013	L-EN	3	12	5	S oat	2013-08-06	Maturity	seed	5.29824	2.105
2013	L-EN	3	12	6	S oat	2013-08-06	Maturity	seed	6.43441	2.105
2013	L-EN	3	12	7	S oat	2013-08-06	Maturity	seed	6.79088	2.054
2013	L-EN	3	12	8	S oat	2013-08-06	Maturity	seed	5.44294	2.054
2013	L-EN	3	12	9	S oat	2013-08-06	Maturity	seed	5.76765	2.054
2014	PHEP	1	1	1	S barley	2014-07-17	Maturity	straw + rachis	6.9588	0.672
2014	PHEP	1	1	2	S barley	2014-07-17	Maturity	straw + rachis	7.2052	0.672
2014	PHEP	1	1	3	S barley	2014-07-17	Maturity	straw + rachis	7.4116	0.672
2014	PHEP	1	1	4	S barley	2014-07-17	Maturity	straw + rachis	5.796	0.615
2014	PHEP	1	1	5	S barley	2014-07-17	Maturity	straw + rachis	6.9532	0.615
2014	PHEP	1	1	6	S barley	2014-07-17	Maturity	straw + rachis	7.05	0.615
2014	PHEP	1	1	7	S barley	2014-07-17	Maturity	straw + rachis	6.3728	0.592
2014	PHEP	1	1	8	S barley	2014-07-17	Maturity	straw + rachis	6.3752	0.592
2014	PHEP	1	1	9	S barley	2014-07-17	Maturity	straw + rachis	6.112	0.592
2014	PHEP	1	1	1	S barley	2014-07-17	Maturity	seed	6.3364	1.57
2014	PHEP	1	1	2	S barley	2014-07-17	Maturity	seed	7.2012	1.57
2014	PHEP	1	1	3	S barley	2014-07-17	Maturity	seed	7.5484	1.57
2014	PHEP	1	1	4	S barley	2014-07-17	Maturity	seed	6.034	1.556
2014	PHEP	1	1	5	S barley	2014-07-17	Maturity	seed	6.9624	1.556
2014	PHEP	1	1	6	S barley	2014-07-17	Maturity	seed	6.8472	1.556
2014	PHEP	1	1	7	S barley	2014-07-17	Maturity	seed	6.7164	1.581
2014	PHEP	1	1	8	S barley	2014-07-17	Maturity	seed	5.9732	1.581
2014	PHEP	1	1	9	S barley	2014-07-17	Maturity	seed	5.9792	1.581
2014	No-Pest	1	2	1	Triticale	2014-07-17	Maturity	straw + rachis	5.22892	0.721
2014	No-Pest	1	2	2	Triticale	2014-07-17	Maturity	straw + rachis	6.22	0.721
2014	No-Pest	1	2	3	Triticale	2014-07-17	Maturity	straw + rachis	6.16062	0.721
2014	No-Pest	1	2	4	Triticale	2014-07-17	Maturity	straw + rachis	6.22708	0.657
2014	No-Pest	1	2	5	Triticale	2014-07-17	Maturity	straw + rachis	6.91508	0.657
2014	No-Pest	1	2	6	Triticale	2014-07-17	Maturity	straw + rachis	7.96062	0.657
2014	No-Pest	1	2	7	Triticale	2014-07-17	Maturity	straw + rachis	9.36369	0.6
2014	No-Pest	1	2	8	Triticale	2014-07-17	Maturity	straw + rachis	6.68585	0.6
2014	No-Pest	1	2	9	Triticale	2014-07-17	Maturity	straw + rachis	7.33446	0.6
2014	No-Pest	1	2	1	Triticale	2014-07-17	Maturity	seed	2.23477	1.995
2014	No-Pest	1	2	2	Triticale	2014-07-17	Maturity	seed	3.00862	1.995
2014	No-Pest	1	2	3	Triticale	2014-07-17	Maturity	seed	3.15569	1.995
2014	No-Pest	1	2	4	Triticale	2014-07-17	Maturity	seed	2.764	1.871
2014	No-Pest	1	2	5	Triticale	2014-07-17	Maturity	seed	3.71292	1.871
2014	No-Pest	1	2	6	Triticale	2014-07-17	Maturity	seed	4.47415	1.871
2014	No-Pest	1	2	7	Triticale	2014-07-17	Maturity	seed	5.54185	1.687
2014	No-Pest	1	2	8	Triticale	2014-07-17	Maturity	seed	4.10677	1.687
2014	No-Pest	1	2	9	Triticale	2014-07-17	Maturity	seed	4.48462	1.687
2014	L-EN	2	5	1	W oat	2014-07-15	Maturity	straw + panicle	6.74176	0.45
2014	L-EN	2	5	2	W oat	2014-07-15	Maturity	straw + panicle	6.99	0.45
2014	L-EN	2	5	3	W oat	2014-07-15	Maturity	straw + panicle	6.91235	0.45
2014	L-EN	2	5	4	W oat	2014-07-15	Maturity	straw + panicle	8.63059	0.46
2014	L-EN	2	5	5	W oat	2014-07-15	Maturity	straw + panicle	8.61882	0.46
2014	L-EN	2	5	6	W oat	2014-07-15	Maturity	straw + panicle	7.47971	0.46
2014	L-EN	2	5	7	W oat	2014-07-15	Maturity	straw + panicle	9.745	0.44
2014	L-EN	2	5	8	W oat	2014-07-15	Maturity	straw + panicle	10.4547	0.44
2014	L-EN	2	5	9	W oat	2014-07-15	Maturity	straw + panicle	8.37265	0.44
2014	L-EN	2	5	1	W oat	2014-07-15	Maturity	seed	5.52676	1.39
2014	L-EN	2	5	2	W oat	2014-07-15	Maturity	seed	5.24441	1.39
2014	L-EN	2	5	3	W oat	2014-07-15	Maturity	seed	5.46353	1.39
2014	L-EN	2	5	4	W oat	2014-07-15	Maturity	seed	6.89353	1.32
2014	L-EN	2	5	5	W oat	2014-07-15	Maturity	seed	6.93794	1.32
2014	L-EN	2	5	6	W oat	2014-07-15	Maturity	seed	5.92853	1.32
2014	L-EN	2	5	7	W oat	2014-07-15	Maturity	seed	7.55941	1.36
2014	L-EN	2	5	8	W oat	2014-07-15	Maturity	seed	7.86235	1.36
2014	L-EN	2	5	9	W oat	2014-07-15	Maturity	seed	6.16235	1.36
2014	L-GHG	2	6	1	S faba bean	2014-08-04	Maturity	stalk + pod debris	3.825	2.1
2014	L-GHG	2	6	2	S faba bean	2014-08-04	Maturity	stalk + pod debris	3.1362	2.1
2014	L-GHG	2	6	3	S faba bean	2014-08-04	Maturity	stalk + pod debris	2.989	2.1
2014	L-GHG	2	6	4	S faba bean	2014-08-04	Maturity	stalk + pod debris	3.5379	2.03
2014	L-GHG	2	6	5	S faba bean	2014-08-04	Maturity	stalk + pod debris	3.8455	2.03
2014	L-GHG	2	6	6	S faba bean	2014-08-04	Maturity	stalk + pod debris	2.6216	2.03
2014	L-GHG	2	6	7	S faba bean	2014-08-04	Maturity	stalk + pod debris	2.964	2.14
2014	L-GHG	2	6	8	S faba bean	2014-08-04	Maturity	stalk + pod debris	4.5282	2.14
2014	L-GHG	2	6	9	S faba bean	2014-08-04	Maturity	stalk + pod debris	2.4263	2.14
2014	L-GHG	2	6	1	S faba bean	2014-08-04	Maturity	seed	2.0899	5.16
2014	L-GHG	2	6	2	S faba bean	2014-08-04	Maturity	seed	1.8657	5.16
2014	L-GHG	2	6	3	S faba bean	2014-08-04	Maturity	seed	1.58	5.16
2014	L-GHG	2	6	4	S faba bean	2014-08-04	Maturity	seed	2.4275	4.81
2014	L-GHG	2	6	5	S faba bean	2014-08-04	Maturity	seed	2.432	4.81
2014	L-GHG	2	6	6	S faba bean	2014-08-04	Maturity	seed	1.7806	4.81
2014	L-GHG	2	6	7	S faba bean	2014-08-04	Maturity	seed	2.0401	5
2014	L-GHG	2	6	8	S faba bean	2014-08-04	Maturity	seed	2.9474	5
2014	L-GHG	2	6	9	S faba bean	2014-08-04	Maturity	seed	1.5779	5
2014	PHEP	2	7	1	W wheat	2014-07-22	Maturity	straw + rachis	10.3724	0.72
2014	PHEP	2	7	2	W wheat	2014-07-22	Maturity	straw + rachis	8.4648	0.72
2014	PHEP	2	7	3	W wheat	2014-07-22	Maturity	straw + rachis	10.172	0.72
2014	PHEP	2	7	4	W wheat	2014-07-22	Maturity	straw + rachis	8.458	0.7
2014	PHEP	2	7	5	W wheat	2014-07-22	Maturity	straw + rachis	10.0824	0.7
2014	PHEP	2	7	6	W wheat	2014-07-22	Maturity	straw + rachis	9.8376	0.7
2014	PHEP	2	7	7	W wheat	2014-07-22	Maturity	straw + rachis	10.6352	0.61
2014	PHEP	2	7	8	W wheat	2014-07-22	Maturity	straw + rachis	10.794	0.61
2014	PHEP	2	7	9	W wheat	2014-07-22	Maturity	straw + rachis	10.1444	0.61
2014	PHEP	2	7	1	W wheat	2014-07-22	Maturity	seed	8.534	1.95
2014	PHEP	2	7	2	W wheat	2014-07-22	Maturity	seed	7.0608	1.95
2014	PHEP	2	7	3	W wheat	2014-07-22	Maturity	seed	8.3072	1.95
2014	PHEP	2	7	4	W wheat	2014-07-22	Maturity	seed	7.2292	2
2014	PHEP	2	7	5	W wheat	2014-07-22	Maturity	seed	8.1372	2
2014	PHEP	2	7	6	W wheat	2014-07-22	Maturity	seed	8.4716	2
2014	PHEP	2	7	7	W wheat	2014-07-22	Maturity	seed	9.0592	1.95
2014	PHEP	2	7	8	W wheat	2014-07-22	Maturity	seed	8.9072	1.95
2014	PHEP	2	7	9	W wheat	2014-07-22	Maturity	seed	8.2644	1.95
2014	No-Pest	2	8	1	W wheat	2014-07-16	Maturity	straw + rachis	9.40154	0.65
2014	No-Pest	2	8	2	W wheat	2014-07-16	Maturity	straw + rachis	5.70892	0.65
2014	No-Pest	2	8	3	W wheat	2014-07-16	Maturity	straw + rachis	6.15108	0.65
2014	No-Pest	2	8	4	W wheat	2014-07-16	Maturity	straw + rachis	11.804	0.72
2014	No-Pest	2	8	5	W wheat	2014-07-16	Maturity	straw + rachis	5.908	0.72
2014	No-Pest	2	8	6	W wheat	2014-07-16	Maturity	straw + rachis	8.24338	0.72
2014	No-Pest	2	8	7	W wheat	2014-07-16	Maturity	straw + rachis	7.12462	0.57
2014	No-Pest	2	8	8	W wheat	2014-07-16	Maturity	straw + rachis	9.69877	0.57
2014	No-Pest	2	8	9	W wheat	2014-07-16	Maturity	straw + rachis	8.11046	0.57
2014	No-Pest	2	8	1	W wheat	2014-07-16	Maturity	seed	7.64369	1.63
2014	No-Pest	2	8	2	W wheat	2014-07-16	Maturity	seed	5.08923	1.63
2014	No-Pest	2	8	3	W wheat	2014-07-16	Maturity	seed	5.28308	1.63
2014	No-Pest	2	8	4	W wheat	2014-07-16	Maturity	seed	7.20862	1.93
2014	No-Pest	2	8	5	W wheat	2014-07-16	Maturity	seed	4.57569	1.93
2014	No-Pest	2	8	6	W wheat	2014-07-16	Maturity	seed	6.49508	1.93
2014	No-Pest	2	8	7	W wheat	2014-07-16	Maturity	seed	5.30985	1.69
2014	No-Pest	2	8	8	W wheat	2014-07-16	Maturity	seed	7.92923	1.69
2014	No-Pest	2	8	9	W wheat	2014-07-16	Maturity	seed	7.03692	1.69
2014	L-GHG	3	9	1	W barley	2014-06-24	Maturity	straw + rachis	4.79029	0.58
2014	L-GHG	3	9	2	W barley	2014-06-24	Maturity	straw + rachis	6.68971	0.58
2014	L-GHG	3	9	3	W barley	2014-06-24	Maturity	straw + rachis	6.87382	0.58
2014	L-GHG	3	9	4	W barley	2014-06-24	Maturity	straw + rachis	7.01882	0.78
2014	L-GHG	3	9	5	W barley	2014-06-24	Maturity	straw + rachis	6.13794	0.78
2014	L-GHG	3	9	6	W barley	2014-06-24	Maturity	straw + rachis	5.20765	0.78
2014	L-GHG	3	9	7	W barley	2014-06-24	Maturity	straw + rachis	6.38059	0.84
2014	L-GHG	3	9	8	W barley	2014-06-24	Maturity	straw + rachis	6.43353	0.84
2014	L-GHG	3	9	9	W barley	2014-06-24	Maturity	straw + rachis	6.85176	0.84
2014	L-GHG	3	9	1	W barley	2014-06-24	Maturity	seed	4.55824	1.64
2014	L-GHG	3	9	2	W barley	2014-06-24	Maturity	seed	6.59382	1.64
2014	L-GHG	3	9	3	W barley	2014-06-24	Maturity	seed	6.96588	1.64
2014	L-GHG	3	9	4	W barley	2014-06-24	Maturity	seed	7.36294	1.87
2014	L-GHG	3	9	5	W barley	2014-06-24	Maturity	seed	6.14853	1.87
2014	L-GHG	3	9	6	W barley	2014-06-24	Maturity	seed	5.18118	1.87
2014	L-GHG	3	9	7	W barley	2014-06-24	Maturity	seed	6.55824	1.95
2014	L-GHG	3	9	8	W barley	2014-06-24	Maturity	seed	6.84235	1.95
2014	L-GHG	3	9	9	W barley	2014-06-24	Maturity	seed	7.31382	1.95
2014	No-Pest	3	11	1A	Maize	2014-10-16	Maturity	stalk + cob	9.4457	1.14
2014	No-Pest	3	11	1B	Maize	2014-10-16	Maturity	stalk + cob	9.0719	1.14
2014	No-Pest	3	11	2A	Maize	2014-10-16	Maturity	stalk + cob	8.33415	1.14
2014	No-Pest	3	11	2B	Maize	2014-10-16	Maturity	stalk + cob	9.8474	1.14
2014	No-Pest	3	11	3A	Maize	2014-10-16	Maturity	stalk + cob	9.0823	1.14
2014	No-Pest	3	11	3B	Maize	2014-10-16	Maturity	stalk + cob	9.6355	1.14
2014	No-Pest	3	11	4A	Maize	2014-10-16	Maturity	stalk + cob	8.9822	1.05
2014	No-Pest	3	11	4B	Maize	2014-10-16	Maturity	stalk + cob	8.8028	1.05
2014	No-Pest	3	11	5A	Maize	2014-10-16	Maturity	stalk + cob	8.07625	1.05
2014	No-Pest	3	11	5B	Maize	2014-10-16	Maturity	stalk + cob	9.39045	1.05
2014	No-Pest	3	11	6A	Maize	2014-10-16	Maturity	stalk + cob	5.89675	1.05
2014	No-Pest	3	11	6B	Maize	2014-10-16	Maturity	stalk + cob	9.34355	1.05
2014	No-Pest	3	11	7A	Maize	2014-10-16	Maturity	stalk + cob	9.0637	0.95
2014	No-Pest	3	11	7B	Maize	2014-10-16	Maturity	stalk + cob	5.8877	0.95
2014	No-Pest	3	11	8A	Maize	2014-10-16	Maturity	stalk + cob	8.44945	0.95
2014	No-Pest	3	11	8B	Maize	2014-10-16	Maturity	stalk + cob	10.9778	0.95
2014	No-Pest	3	11	9A	Maize	2014-10-16	Maturity	stalk + cob	8.5755	0.95
2014	No-Pest	3	11	9B	Maize	2014-10-16	Maturity	stalk + cob	11.5027	0.95
2014	No-Pest	3	11	1A	Maize	2014-10-16	Maturity	seed	7.17775	1.65
2014	No-Pest	3	11	1B	Maize	2014-10-16	Maturity	seed	6.87595	1.65
2014	No-Pest	3	11	2A	Maize	2014-10-16	Maturity	seed	5.33945	1.65
2014	No-Pest	3	11	2B	Maize	2014-10-16	Maturity	seed	6.68785	1.65
2014	No-Pest	3	11	3A	Maize	2014-10-16	Maturity	seed	5.95455	1.65
2014	No-Pest	3	11	3B	Maize	2014-10-16	Maturity	seed	6.43095	1.65
2014	No-Pest	3	11	4A	Maize	2014-10-16	Maturity	seed	5.2188	1.66
2014	No-Pest	3	11	4B	Maize	2014-10-16	Maturity	seed	5.55135	1.66
2014	No-Pest	3	11	5A	Maize	2014-10-16	Maturity	seed	4.8562	1.66
2014	No-Pest	3	11	5B	Maize	2014-10-16	Maturity	seed	5.79885	1.66
2014	No-Pest	3	11	6A	Maize	2014-10-16	Maturity	seed	3.90305	1.66
2014	No-Pest	3	11	6B	Maize	2014-10-16	Maturity	seed	5.38475	1.66
2014	No-Pest	3	11	7A	Maize	2014-10-16	Maturity	seed	5.6716	1.59
2014	No-Pest	3	11	7B	Maize	2014-10-16	Maturity	seed	3.5695	1.59
2014	No-Pest	3	11	8A	Maize	2014-10-16	Maturity	seed	5.19815	1.59
2014	No-Pest	3	11	8B	Maize	2014-10-16	Maturity	seed	7.19775	1.59
2014	No-Pest	3	11	9A	Maize	2014-10-16	Maturity	seed	5.26315	1.59
2014	No-Pest	3	11	9B	Maize	2014-10-16	Maturity	seed	6.7548	1.59
2014	L-EN	3	12	1	Soybean	2014-10-13	Maturity	stalk + pod debris	4.4344	1.32
2014	L-EN	3	12	2	Soybean	2014-10-13	Maturity	stalk + pod debris	5.553	1.32
2014	L-EN	3	12	3	Soybean	2014-10-13	Maturity	stalk + pod debris	5.5589	1.32
2014	L-EN	3	12	4	Soybean	2014-10-13	Maturity	stalk + pod debris	3.4417	1.65
2014	L-EN	3	12	5	Soybean	2014-10-13	Maturity	stalk + pod debris	5.1435	1.65
2014	L-EN	3	12	6	Soybean	2014-10-13	Maturity	stalk + pod debris	4.9307	1.65
2014	L-EN	3	12	7	Soybean	2014-10-13	Maturity	stalk + pod debris	4.3498	1.49
2014	L-EN	3	12	8	Soybean	2014-10-13	Maturity	stalk + pod debris	4.0717	1.49
2014	L-EN	3	12	9	Soybean	2014-10-13	Maturity	stalk + pod debris	4.4725	1.49
2014	L-EN	3	12	1	Soybean	2014-10-13	Maturity	seed	2.6151	7.28
2014	L-EN	3	12	2	Soybean	2014-10-13	Maturity	seed	2.2762	7.28
2014	L-EN	3	12	3	Soybean	2014-10-13	Maturity	seed	2.3014	7.28
2014	L-EN	3	12	4	Soybean	2014-10-13	Maturity	seed	1.7559	7.27
2014	L-EN	3	12	5	Soybean	2014-10-13	Maturity	seed	2.0143	7.27
2014	L-EN	3	12	6	Soybean	2014-10-13	Maturity	seed	2.0834	7.27
2014	L-EN	3	12	7	Soybean	2014-10-13	Maturity	seed	2.0363	7.15
2014	L-EN	3	12	8	Soybean	2014-10-13	Maturity	seed	1.6621	7.15
2014	L-EN	3	12	9	Soybean	2014-10-13	Maturity	seed	2.3716	7.15
2015	PHEP	1	1	1	W faba bean	2015-07-17	Maturity	stalk + pod debris	6.6689	0.967
2015	PHEP	1	1	2	W faba bean	2015-07-17	Maturity	stalk + pod debris	8.322	0.967
2015	PHEP	1	1	3	W faba bean	2015-07-17	Maturity	stalk + pod debris	7.7154	0.967
2015	PHEP	1	1	4	W faba bean	2015-07-17	Maturity	stalk + pod debris	6.5692	1.528
2015	PHEP	1	1	5	W faba bean	2015-07-17	Maturity	stalk + pod debris	5.7831	1.528
2015	PHEP	1	1	6	W faba bean	2015-07-17	Maturity	stalk + pod debris	5.4728	1.528
2015	PHEP	1	1	7	W faba bean	2015-07-17	Maturity	stalk + pod debris	5.8778	1.239
2015	PHEP	1	1	8	W faba bean	2015-07-17	Maturity	stalk + pod debris	7.5076	1.239
2015	PHEP	1	1	9	W faba bean	2015-07-17	Maturity	stalk + pod debris	6.8308	1.239
2015	PHEP	1	1	1	W faba bean	2015-07-17	Maturity	seed	4.0075	4.887
2015	PHEP	1	1	2	W faba bean	2015-07-17	Maturity	seed	4.7159	4.887
2015	PHEP	1	1	3	W faba bean	2015-07-17	Maturity	seed	3.7892	4.887
2015	PHEP	1	1	4	W faba bean	2015-07-17	Maturity	seed	3.9004	4.84
2015	PHEP	1	1	5	W faba bean	2015-07-17	Maturity	seed	3.319	4.84
2015	PHEP	1	1	6	W faba bean	2015-07-17	Maturity	seed	3.0703	4.84
2015	PHEP	1	1	7	W faba bean	2015-07-17	Maturity	seed	3.3788	5.172
2015	PHEP	1	1	8	W faba bean	2015-07-17	Maturity	seed	4.676	5.172
2015	PHEP	1	1	9	W faba bean	2015-07-17	Maturity	seed	4.4556	5.172
2015	No-Pest	1	2	1A	Maize	2015-09-30	Maturity	stalk + cob	MD	MD
2015	No-Pest	1	2	1B	Maize	2015-09-30	Maturity	stalk + cob	2.1417	0
2015	No-Pest	1	2	2A	Maize	2015-09-30	Maturity	stalk + cob	3.2829	0.968
2015	No-Pest	1	2	2B	Maize	2015-09-30	Maturity	stalk + cob	1.4929	0
2015	No-Pest	1	2	3A	Maize	2015-09-30	Maturity	stalk + cob	2.2696	MD
2015	No-Pest	1	2	3B	Maize	2015-09-30	Maturity	stalk + cob	4.4474	0.968
2015	No-Pest	1	2	4A	Maize	2015-09-30	Maturity	stalk + cob	4.47125	1.263
2015	No-Pest	1	2	4B	Maize	2015-09-30	Maturity	stalk + cob	3.26255	1.263
2015	No-Pest	1	2	5A	Maize	2015-09-30	Maturity	stalk + cob	4.30015	1.263
2015	No-Pest	1	2	5B	Maize	2015-09-30	Maturity	stalk + cob	3.6141	1.263
2015	No-Pest	1	2	6A	Maize	2015-09-30	Maturity	stalk + cob	5.9675	1.263
2015	No-Pest	1	2	6B	Maize	2015-09-30	Maturity	stalk + cob	7.33795	1.263
2015	No-Pest	1	2	7A	Maize	2015-09-30	Maturity	stalk + cob	7.18415	1.118
2015	No-Pest	1	2	7B	Maize	2015-09-30	Maturity	stalk + cob	5.22095	1.118
2015	No-Pest	1	2	8A	Maize	2015-09-30	Maturity	stalk + cob	6.6957	1.118
2015	No-Pest	1	2	8B	Maize	2015-09-30	Maturity	stalk + cob	6.5639	1.118
2015	No-Pest	1	2	9A	Maize	2015-09-30	Maturity	stalk + cob	5.8308	1.118
2015	No-Pest	1	2	9B	Maize	2015-09-30	Maturity	stalk + cob	7.45285	1.118
2015	No-Pest	1	2	1A	Maize	2015-09-30	Maturity	seed		MD
2015	No-Pest	1	2	1B	Maize	2015-09-30	Maturity	seed	0.3307	0
2015	No-Pest	1	2	2A	Maize	2015-09-30	Maturity	seed	1.8632	1.659
2015	No-Pest	1	2	2B	Maize	2015-09-30	Maturity	seed	0.4597	0
2015	No-Pest	1	2	3A	Maize	2015-09-30	Maturity	seed	1.4807	MD
2015	No-Pest	1	2	3B	Maize	2015-09-30	Maturity	seed	3.34235	1.659
2015	No-Pest	1	2	4A	Maize	2015-09-30	Maturity	seed	3.4511	1.717
2015	No-Pest	1	2	4B	Maize	2015-09-30	Maturity	seed	2.7665	1.717
2015	No-Pest	1	2	5A	Maize	2015-09-30	Maturity	seed	3.9564	1.717
2015	No-Pest	1	2	5B	Maize	2015-09-30	Maturity	seed	3.2028	1.717
2015	No-Pest	1	2	6A	Maize	2015-09-30	Maturity	seed	6.35705	1.717
2015	No-Pest	1	2	6B	Maize	2015-09-30	Maturity	seed	7.1555	1.717
2015	No-Pest	1	2	7A	Maize	2015-09-30	Maturity	seed	7.79655	1.787
2015	No-Pest	1	2	7B	Maize	2015-09-30	Maturity	seed	5.98005	1.787
2015	No-Pest	1	2	8A	Maize	2015-09-30	Maturity	seed	6.3407	1.787
2015	No-Pest	1	2	8B	Maize	2015-09-30	Maturity	seed	6.317	1.787
2015	No-Pest	1	2	9A	Maize	2015-09-30	Maturity	seed	5.57945	1.787
2015	No-Pest	1	2	9B	Maize	2015-09-30	Maturity	seed	7.10345	1.787
2015	L-EN	1	3	1	W wheat	2015-07-06	Maturity	straw + rachis	10.3735	0.524
2015	L-EN	1	3	2	W wheat	2015-07-06	Maturity	straw + rachis	11.5121	0.524
2015	L-EN	1	3	3	W wheat	2015-07-06	Maturity	straw + rachis	11.1076	0.524
2015	L-EN	1	3	4	W wheat	2015-07-06	Maturity	straw + rachis	12.1294	0.481
2015	L-EN	1	3	5	W wheat	2015-07-06	Maturity	straw + rachis	10.2194	0.481
2015	L-EN	1	3	6	W wheat	2015-07-06	Maturity	straw + rachis	10.9315	0.481
2015	L-EN	1	3	7	W wheat	2015-07-06	Maturity	straw + rachis	12.0715	0.509
2015	L-EN	1	3	8	W wheat	2015-07-06	Maturity	straw + rachis	10.9365	0.509
2015	L-EN	1	3	9	W wheat	2015-07-06	Maturity	straw + rachis	11.3956	0.509
2015	L-EN	1	3	1	W wheat	2015-07-06	Maturity	seed	7.90529	1.609
2015	L-EN	1	3	2	W wheat	2015-07-06	Maturity	seed	8.53324	1.609
2015	L-EN	1	3	3	W wheat	2015-07-06	Maturity	seed	8.33324	1.609
2015	L-EN	1	3	4	W wheat	2015-07-06	Maturity	seed	9.66853	1.551
2015	L-EN	1	3	5	W wheat	2015-07-06	Maturity	seed	8.22441	1.551
2015	L-EN	1	3	6	W wheat	2015-07-06	Maturity	seed	8.11382	1.551
2015	L-EN	1	3	7	W wheat	2015-07-06	Maturity	seed	9.53382	1.553
2015	L-EN	1	3	8	W wheat	2015-07-06	Maturity	seed	8.62471	1.553
2015	L-EN	1	3	9	W wheat	2015-07-06	Maturity	seed	8.67618	1.553
2015	L-GHG	1	4	1	W wheat	2015-07-06	Maturity	straw + rachis	12.5185	0.496
2015	L-GHG	1	4	2	W wheat	2015-07-06	Maturity	straw + rachis	13.4744	0.496
2015	L-GHG	1	4	3	W wheat	2015-07-06	Maturity	straw + rachis	11.2982	0.496
2015	L-GHG	1	4	4	W wheat	2015-07-06	Maturity	straw + rachis	8.53088	0.469
2015	L-GHG	1	4	5	W wheat	2015-07-06	Maturity	straw + rachis	11.0679	0.469
2015	L-GHG	1	4	6	W wheat	2015-07-06	Maturity	straw + rachis	8.55529	0.469
2015	L-GHG	1	4	7	W wheat	2015-07-06	Maturity	straw + rachis	7.81412	0.467
2015	L-GHG	1	4	8	W wheat	2015-07-06	Maturity	straw + rachis	7.70647	0.467
2015	L-GHG	1	4	9	W wheat	2015-07-06	Maturity	straw + rachis	7.74088	0.467
2015	L-GHG	1	4	1	W wheat	2015-07-06	Maturity	seed	10.9824	1.578
2015	L-GHG	1	4	2	W wheat	2015-07-06	Maturity	seed	8.88412	1.578
2015	L-GHG	1	4	3	W wheat	2015-07-06	Maturity	seed	9.52971	1.578
2015	L-GHG	1	4	4	W wheat	2015-07-06	Maturity	seed	7.37206	1.461
2015	L-GHG	1	4	5	W wheat	2015-07-06	Maturity	seed	9.28294	1.461
2015	L-GHG	1	4	6	W wheat	2015-07-06	Maturity	seed	8.95235	1.461
2015	L-GHG	1	4	7	W wheat	2015-07-06	Maturity	seed	7.22441	1.576
2015	L-GHG	1	4	8	W wheat	2015-07-06	Maturity	seed	6.53265	1.576
2015	L-GHG	1	4	9	W wheat	2015-07-06	Maturity	seed	6.86529	1.576
2015	PHEP	2	7	1	S barley	2015-07-06	Maturity	straw + rachis	5.5232	0.722
2015	PHEP	2	7	2	S barley	2015-07-06	Maturity	straw + rachis	7.3416	0.722
2015	PHEP	2	7	3	S barley	2015-07-06	Maturity	straw + rachis	5.3124	0.722
2015	PHEP	2	7	4	S barley	2015-07-06	Maturity	straw + rachis	5.3728	0.751
2015	PHEP	2	7	5	S barley	2015-07-06	Maturity	straw + rachis	5.6424	0.751
2015	PHEP	2	7	6	S barley	2015-07-06	Maturity	straw + rachis	7.6296	0.751
2015	PHEP	2	7	7	S barley	2015-07-06	Maturity	straw + rachis	5.0528	0.684
2015	PHEP	2	7	8	S barley	2015-07-06	Maturity	straw + rachis	6.0844	0.684
2015	PHEP	2	7	9	S barley	2015-07-06	Maturity	straw + rachis	6.02	0.684
2015	PHEP	2	7	1	S barley	2015-07-06	Maturity	seed	4.928	1.784
2015	PHEP	2	7	2	S barley	2015-07-06	Maturity	seed	6.5	1.784
2015	PHEP	2	7	3	S barley	2015-07-06	Maturity	seed	4.2076	1.784
2015	PHEP	2	7	4	S barley	2015-07-06	Maturity	seed	4.712	1.821
2015	PHEP	2	7	5	S barley	2015-07-06	Maturity	seed	5.1432	1.821
2015	PHEP	2	7	6	S barley	2015-07-06	Maturity	seed	6.5844	1.821
2015	PHEP	2	7	7	S barley	2015-07-06	Maturity	seed	4.8076	1.857
2015	PHEP	2	7	8	S barley	2015-07-06	Maturity	seed	4.8368	1.857
2015	PHEP	2	7	9	S barley	2015-07-06	Maturity	seed	5.0244	1.857
2015	No-Pest	2	8	1	S faba bean	2015-07-29	Maturity	stalk + pod debris	1.426	1.574
2015	No-Pest	2	8	2	S faba bean	2015-07-29	Maturity	stalk + pod debris	1.3736	1.574
2015	No-Pest	2	8	3	S faba bean	2015-07-29	Maturity	stalk + pod debris	1.3961	1.574
2015	No-Pest	2	8	4	S faba bean	2015-07-29	Maturity	stalk + pod debris	1.5581	1.295
2015	No-Pest	2	8	5	S faba bean	2015-07-29	Maturity	stalk + pod debris	1.3203	1.295
2015	No-Pest	2	8	6	S faba bean	2015-07-29	Maturity	stalk + pod debris	1.3821	1.295
2015	No-Pest	2	8	7	S faba bean	2015-07-29	Maturity	stalk + pod debris	1.8923	1.254
2015	No-Pest	2	8	8	S faba bean	2015-07-29	Maturity	stalk + pod debris	1.7763	1.254
2015	No-Pest	2	8	9	S faba bean	2015-07-29	Maturity	stalk + pod debris	2.7117	1.254
2015	No-Pest	2	8	1	S faba bean	2015-07-29	Maturity	seed	0.8145	5.284
2015	No-Pest	2	8	2	S faba bean	2015-07-29	Maturity	seed	1.0416	5.284
2015	No-Pest	2	8	3	S faba bean	2015-07-29	Maturity	seed	1.1649	5.284
2015	No-Pest	2	8	4	S faba bean	2015-07-29	Maturity	seed	1.075	5.409
2015	No-Pest	2	8	5	S faba bean	2015-07-29	Maturity	seed	0.7779	5.409
2015	No-Pest	2	8	6	S faba bean	2015-07-29	Maturity	seed	1.1968	5.409
2015	No-Pest	2	8	7	S faba bean	2015-07-29	Maturity	seed	1.0952	5.496
2015	No-Pest	2	8	8	S faba bean	2015-07-29	Maturity	seed	0.969	5.496
2015	No-Pest	2	8	9	S faba bean	2015-07-29	Maturity	seed	2.0712	5.496
2015	L-GHG	3	9	1A	Maize	2015-10-01	Maturity	stalk + cob	7.73335	1.072
2015	L-GHG	3	9	1B	Maize	2015-10-01	Maturity	stalk + cob	6.88755	1.072
2015	L-GHG	3	9	2A	Maize	2015-10-01	Maturity	stalk + cob	7.99065	1.072
2015	L-GHG	3	9	2B	Maize	2015-10-01	Maturity	stalk + cob	8.1044	1.072
2015	L-GHG	3	9	3A	Maize	2015-10-01	Maturity	stalk + cob	7.5709	1.072
2015	L-GHG	3	9	3B	Maize	2015-10-01	Maturity	stalk + cob	7.13375	1.072
2015	L-GHG	3	9	4A	Maize	2015-10-01	Maturity	stalk + cob	6.45405	0.972
2015	L-GHG	3	9	4B	Maize	2015-10-01	Maturity	stalk + cob	7.98685	0.972
2015	L-GHG	3	9	5A	Maize	2015-10-01	Maturity	stalk + cob	7.3071	0.972
2015	L-GHG	3	9	5B	Maize	2015-10-01	Maturity	stalk + cob	8.43735	0.972
2015	L-GHG	3	9	6A	Maize	2015-10-01	Maturity	stalk + cob	7.1118	0.972
2015	L-GHG	3	9	6B	Maize	2015-10-01	Maturity	stalk + cob	5.0888	0.972
2015	L-GHG	3	9	7A	Maize	2015-10-01	Maturity	stalk + cob	8.74565	1.08
2015	L-GHG	3	9	7B	Maize	2015-10-01	Maturity	stalk + cob	9.4243	1.08
2015	L-GHG	3	9	8A	Maize	2015-10-01	Maturity	stalk + cob	6.53	1.08
2015	L-GHG	3	9	8B	Maize	2015-10-01	Maturity	stalk + cob	6.9069	1.08
2015	L-GHG	3	9	9A	Maize	2015-10-01	Maturity	stalk + cob	7.7562	1.08
2015	L-GHG	3	9	9B	Maize	2015-10-01	Maturity	stalk + cob	6.11165	1.08
2015	L-GHG	3	9	1A	Maize	2015-10-01	Maturity	seed	9.5784	1.505
2015	L-GHG	3	9	1B	Maize	2015-10-01	Maturity	seed	9.02955	1.505
2015	L-GHG	3	9	2A	Maize	2015-10-01	Maturity	seed	10.7381	1.505
2015	L-GHG	3	9	2B	Maize	2015-10-01	Maturity	seed	8.78875	1.505
2015	L-GHG	3	9	3A	Maize	2015-10-01	Maturity	seed	9.5879	1.505
2015	L-GHG	3	9	3B	Maize	2015-10-01	Maturity	seed	9.00055	1.505
2015	L-GHG	3	9	4A	Maize	2015-10-01	Maturity	seed	14.4324	1.575
2015	L-GHG	3	9	4B	Maize	2015-10-01	Maturity	seed	9.2613	1.575
2015	L-GHG	3	9	5A	Maize	2015-10-01	Maturity	seed	9.09385	1.575
2015	L-GHG	3	9	5B	Maize	2015-10-01	Maturity	seed	11.1254	1.575
2015	L-GHG	3	9	6A	Maize	2015-10-01	Maturity	seed	9.50685	1.575
2015	L-GHG	3	9	6B	Maize	2015-10-01	Maturity	seed	9.6312	1.575
2015	L-GHG	3	9	7A	Maize	2015-10-01	Maturity	seed	9.8472	1.504
2015	L-GHG	3	9	7B	Maize	2015-10-01	Maturity	seed	10.5216	1.504
2015	L-GHG	3	9	8A	Maize	2015-10-01	Maturity	seed	8.50635	1.504
2015	L-GHG	3	9	8B	Maize	2015-10-01	Maturity	seed	9.3799	1.504
2015	L-GHG	3	9	9A	Maize	2015-10-01	Maturity	seed	10.0153	1.504
2015	L-GHG	3	9	9B	Maize	2015-10-01	Maturity	seed	7.6555	1.504
2015	PHEP	1	10	1	W wheat	2015-07-06	Maturity	straw + rachis	10.6032	0.564
2015	PHEP	1	10	2	W wheat	2015-07-06	Maturity	straw + rachis	9.7628	0.564
2015	PHEP	1	10	3	W wheat	2015-07-06	Maturity	straw + rachis	10.5024	0.564
2015	PHEP	1	10	4	W wheat	2015-07-06	Maturity	straw + rachis	10.6172	0.492
2015	PHEP	1	10	5	W wheat	2015-07-06	Maturity	straw + rachis	12.0504	0.492
2015	PHEP	1	10	6	W wheat	2015-07-06	Maturity	straw + rachis	12.0856	0.492
2015	PHEP	1	10	7	W wheat	2015-07-06	Maturity	straw + rachis	10.9244	0.452
2015	PHEP	1	10	8	W wheat	2015-07-06	Maturity	straw + rachis	10.7068	0.452
2015	PHEP	1	10	9	W wheat	2015-07-06	Maturity	straw + rachis	11.4528	0.452
2015	PHEP	1	10	1	W wheat	2015-07-06	Maturity	seed	9.4388	1.574
2015	PHEP	1	10	2	W wheat	2015-07-06	Maturity	seed	8.3564	1.574
2015	PHEP	1	10	3	W wheat	2015-07-06	Maturity	seed	8.9588	1.574
2015	PHEP	1	10	4	W wheat	2015-07-06	Maturity	seed	9.03	1.459
2015	PHEP	1	10	5	W wheat	2015-07-06	Maturity	seed	10.1764	1.459
2015	PHEP	1	10	6	W wheat	2015-07-06	Maturity	seed	10.544	1.459
2015	PHEP	1	10	7	W wheat	2015-07-06	Maturity	seed	9.91	1.43
2015	PHEP	1	10	8	W wheat	2015-07-06	Maturity	seed	9.36	1.43
2015	PHEP	1	10	9	W wheat	2015-07-06	Maturity	seed	10.2936	1.43
2015	No-Pest	1	11	1	W wheat	2015-07-06	Maturity	straw + rachis	7.54246	0.58
2015	No-Pest	1	11	2	W wheat	2015-07-06	Maturity	straw + rachis	11.2166	0.58
2015	No-Pest	1	11	3	W wheat	2015-07-06	Maturity	straw + rachis	7.40215	0.58
2015	No-Pest	1	11	4	W wheat	2015-07-06	Maturity	straw + rachis	9.65908	0.637
2015	No-Pest	1	11	5	W wheat	2015-07-06	Maturity	straw + rachis	6.46246	0.637
2015	No-Pest	1	11	6	W wheat	2015-07-06	Maturity	straw + rachis	7.36738	0.637
2015	No-Pest	1	11	7	W wheat	2015-07-06	Maturity	straw + rachis	10.1185	0.538
2015	No-Pest	1	11	8	W wheat	2015-07-06	Maturity	straw + rachis	9.20923	0.538
2015	No-Pest	1	11	9	W wheat	2015-07-06	Maturity	straw + rachis	7.59292	0.538
2015	No-Pest	1	11	1	W wheat	2015-07-06	Maturity	seed	5.92523	1.857
2015	No-Pest	1	11	2	W wheat	2015-07-06	Maturity	seed	9.42954	1.857
2015	No-Pest	1	11	3	W wheat	2015-07-06	Maturity	seed	5.75015	1.857
2015	No-Pest	1	11	4	W wheat	2015-07-06	Maturity	seed	7.24646	1.96
2015	No-Pest	1	11	5	W wheat	2015-07-06	Maturity	seed	4.96892	1.96
2015	No-Pest	1	11	6	W wheat	2015-07-06	Maturity	seed	5.45692	1.96
2015	No-Pest	1	11	7	W wheat	2015-07-06	Maturity	seed	7.96431	1.722
2015	No-Pest	1	11	8	W wheat	2015-07-06	Maturity	seed	7.78092	1.722
2015	No-Pest	1	11	9	W wheat	2015-07-06	Maturity	seed	5.80031	1.722
2015	L-EN	1	12	1	W wheat	2015-07-06	Maturity	straw + rachis	9.54853	0.513
2015	L-EN	1	12	2	W wheat	2015-07-06	Maturity	straw + rachis	8.88176	0.513
2015	L-EN	1	12	3	W wheat	2015-07-06	Maturity	straw + rachis	8.11	0.513
2015	L-EN	1	12	4	W wheat	2015-07-06	Maturity	straw + rachis	8.23382	0.475
2015	L-EN	1	12	5	W wheat	2015-07-06	Maturity	straw + rachis	8.33324	0.475
2015	L-EN	1	12	6	W wheat	2015-07-06	Maturity	straw + rachis	8.26735	0.475
2015	L-EN	1	12	7	W wheat	2015-07-06	Maturity	straw + rachis	8.88265	0.587
2015	L-EN	1	12	8	W wheat	2015-07-06	Maturity	straw + rachis	6.86794	0.587
2015	L-EN	1	12	9	W wheat	2015-07-06	Maturity	straw + rachis	6.19412	0.587
2015	L-EN	1	12	1	W wheat	2015-07-06	Maturity	seed	8.405	1.872
2015	L-EN	1	12	2	W wheat	2015-07-06	Maturity	seed	8.08088	1.872
2015	L-EN	1	12	3	W wheat	2015-07-06	Maturity	seed	7.08176	1.872
2015	L-EN	1	12	4	W wheat	2015-07-06	Maturity	seed	7.62059	1.882
2015	L-EN	1	12	5	W wheat	2015-07-06	Maturity	seed	7.56941	1.882
2015	L-EN	1	12	6	W wheat	2015-07-06	Maturity	seed	6.94206	1.882
2015	L-EN	1	12	7	W wheat	2015-07-06	Maturity	seed	7.73853	1.922
2015	L-EN	1	12	8	W wheat	2015-07-06	Maturity	seed	6.68441	1.922
2015	L-EN	1	12	9	W wheat	2015-07-06	Maturity	seed	5.55441	1.922
2016	PHEP	1	1	1	W wheat	2017-07-18	Maturity	straw + rachis	12.6872	0.951
2016	PHEP	1	1	2	W wheat	2017-07-18	Maturity	straw + rachis	11.6364	0.951
2016	PHEP	1	1	3	W wheat	2017-07-18	Maturity	straw + rachis	12.4	0.951
2016	PHEP	1	1	4	W wheat	2017-07-18	Maturity	straw + rachis	11.0004	1.096
2016	PHEP	1	1	5	W wheat	2017-07-18	Maturity	straw + rachis	13.6392	1.096
2016	PHEP	1	1	6	W wheat	2017-07-18	Maturity	straw + rachis	11.7796	1.096
2016	PHEP	1	1	7	W wheat	2017-07-18	Maturity	straw + rachis	10.9536	0.988
2016	PHEP	1	1	8	W wheat	2017-07-18	Maturity	straw + rachis	14.9612	0.988
2016	PHEP	1	1	9	W wheat	2017-07-18	Maturity	straw + rachis	11.2624	0.988
2016	PHEP	1	1	1	W wheat	2017-07-18	Maturity	seed	5.6564	2.24
2016	PHEP	1	1	2	W wheat	2017-07-18	Maturity	seed	4.4016	2.24
2016	PHEP	1	1	3	W wheat	2017-07-18	Maturity	seed	5.1332	2.24
2016	PHEP	1	1	4	W wheat	2017-07-18	Maturity	seed	3.9316	2.41
2016	PHEP	1	1	5	W wheat	2017-07-18	Maturity	seed	4.2108	2.41
2016	PHEP	1	1	6	W wheat	2017-07-18	Maturity	seed	3.8192	2.41
2016	PHEP	1	1	7	W wheat	2017-07-18	Maturity	seed	4.2388	2.27
2016	PHEP	1	1	8	W wheat	2017-07-18	Maturity	seed	5.8688	2.27
2016	PHEP	1	1	9	W wheat	2017-07-18	Maturity	seed	5.4088	2.27
2016	No-Pest	1	2	1	W wheat	2016-07-18	Maturity	straw + rachis	8.43538	0.853
2016	No-Pest	1	2	2	W wheat	2016-07-18	Maturity	straw + rachis	10.1092	0.853
2016	No-Pest	1	2	3	W wheat	2016-07-18	Maturity	straw + rachis	12.2726	0.853
2016	No-Pest	1	2	4	W wheat	2016-07-18	Maturity	straw + rachis	10.3129	1.11
2016	No-Pest	1	2	5	W wheat	2016-07-18	Maturity	straw + rachis	11.0271	1.11
2016	No-Pest	1	2	6	W wheat	2016-07-18	Maturity	straw + rachis	9.01508	1.11
2016	No-Pest	1	2	7	W wheat	2016-07-18	Maturity	straw + rachis	10.4625	1.042
2016	No-Pest	1	2	8	W wheat	2016-07-18	Maturity	straw + rachis	9.94369	1.042
2016	No-Pest	1	2	9	W wheat	2016-07-18	Maturity	straw + rachis	8.92892	1.042
2016	No-Pest	1	2	1	W wheat	2016-07-18	Maturity	seed	4.50769	2.28
2016	No-Pest	1	2	2	W wheat	2016-07-18	Maturity	seed	4.63631	2.28
2016	No-Pest	1	2	3	W wheat	2016-07-18	Maturity	seed	6.27723	2.28
2016	No-Pest	1	2	4	W wheat	2016-07-18	Maturity	seed	4.09262	2.61
2016	No-Pest	1	2	5	W wheat	2016-07-18	Maturity	seed	4.18369	2.61
2016	No-Pest	1	2	6	W wheat	2016-07-18	Maturity	seed	2.95662	2.61
2016	No-Pest	1	2	7	W wheat	2016-07-18	Maturity	seed	4.16369	2.5
2016	No-Pest	1	2	8	W wheat	2016-07-18	Maturity	seed	4.30308	2.5
2016	No-Pest	1	2	9	W wheat	2016-07-18	Maturity	seed	3.80462	2.5
2016	L-EN	1	3	1	S oat	2016-08-03	Maturity	straw + panicle	5.41824	0.743
2016	L-EN	1	3	2	S oat	2016-08-03	Maturity	straw + panicle	3.88647	0.743
2016	L-EN	1	3	3	S oat	2016-08-03	Maturity	straw + panicle	4.92824	0.743
2016	L-EN	1	3	4	S oat	2016-08-03	Maturity	straw + panicle	4.83088	1.047
2016	L-EN	1	3	5	S oat	2016-08-03	Maturity	straw + panicle	4.82912	1.047
2016	L-EN	1	3	6	S oat	2016-08-03	Maturity	straw + panicle	4.48265	1.047
2016	L-EN	1	3	7	S oat	2016-08-03	Maturity	straw + panicle	4.68088	0.938
2016	L-EN	1	3	8	S oat	2016-08-03	Maturity	straw + panicle	4.39912	0.938
2016	L-EN	1	3	9	S oat	2016-08-03	Maturity	straw + panicle	5.55735	0.938
2016	L-EN	1	3	1	S oat	2016-08-03	Maturity	seed	3.81618	1.99
2016	L-EN	1	3	2	S oat	2016-08-03	Maturity	seed	3.07853	1.99
2016	L-EN	1	3	3	S oat	2016-08-03	Maturity	seed	3.95912	1.99
2016	L-EN	1	3	4	S oat	2016-08-03	Maturity	seed	2.55471	2.05
2016	L-EN	1	3	5	S oat	2016-08-03	Maturity	seed	2.63441	2.05
2016	L-EN	1	3	6	S oat	2016-08-03	Maturity	seed	2.42088	2.05
2016	L-EN	1	3	7	S oat	2016-08-03	Maturity	seed	2.64382	2.16
2016	L-EN	1	3	8	S oat	2016-08-03	Maturity	seed	2.24765	2.16
2016	L-EN	1	3	9	S oat	2016-08-03	Maturity	seed	3.01412	2.16
2016	L-GHG	1	4	1	Buckwheat	2016-10-18	Maturity	straw	1.0681	1.51
2016	L-GHG	1	4	2	Buckwheat	2016-10-18	Maturity	straw	1.0231	1.51
2016	L-GHG	1	4	3	Buckwheat	2016-10-18	Maturity	straw	1.0532	1.86
2016	L-GHG	1	4	4	Buckwheat	2016-10-18	Maturity	straw	1.4498	1.86
2016	L-GHG	1	4	5	Buckwheat	2016-10-18	Maturity	straw	1.0575	1.62
2016	L-GHG	1	4	6	Buckwheat	2016-10-18	Maturity	straw	1.1496	1.62
2016	L-GHG	1	4	1	Buckwheat	2016-10-18	Maturity	seed	0.7719	2.57
2016	L-GHG	1	4	2	Buckwheat	2016-10-18	Maturity	seed	1.01	2.57
2016	L-GHG	1	4	3	Buckwheat	2016-10-18	Maturity	seed	0.9909	2.6
2016	L-GHG	1	4	4	Buckwheat	2016-10-18	Maturity	seed	0.5257	2.6
2016	L-GHG	1	4	5	Buckwheat	2016-10-18	Maturity	seed	0.254	2.42
2016	L-GHG	1	4	6	Buckwheat	2016-10-18	Maturity	seed	0.3756	2.42
2016	L-EN	2	5	1	W wheat	2016-07-18	Maturity	straw + rachis	10.3176	0.848
2016	L-EN	2	5	2	W wheat	2016-07-18	Maturity	straw + rachis	8.89559	0.848
2016	L-EN	2	5	3	W wheat	2016-07-18	Maturity	straw + rachis	10.2576	0.848
2016	L-EN	2	5	4	W wheat	2016-07-18	Maturity	straw + rachis	4.87059	0.653
2016	L-EN	2	5	5	W wheat	2016-07-18	Maturity	straw + rachis	8.85353	0.653
2016	L-EN	2	5	6	W wheat	2016-07-18	Maturity	straw + rachis	10.1459	0.653
2016	L-EN	2	5	7	W wheat	2016-07-18	Maturity	straw + rachis	9.01088	0.673
2016	L-EN	2	5	8	W wheat	2016-07-18	Maturity	straw + rachis	7.94412	0.673
2016	L-EN	2	5	9	W wheat	2016-07-18	Maturity	straw + rachis	6.99294	0.673
2016	L-EN	2	5	1	W wheat	2016-07-18	Maturity	seed	5.89029	2.1
2016	L-EN	2	5	2	W wheat	2016-07-18	Maturity	seed	5.37706	2.1
2016	L-EN	2	5	3	W wheat	2016-07-18	Maturity	seed	6.13206	2.1
2016	L-EN	2	5	4	W wheat	2016-07-18	Maturity	seed	2.75559	2.07
2016	L-EN	2	5	5	W wheat	2016-07-18	Maturity	seed	5.57706	2.07
2016	L-EN	2	5	6	W wheat	2016-07-18	Maturity	seed	6.27735	2.07
2016	L-EN	2	5	7	W wheat	2016-07-18	Maturity	seed	6.12735	2.1
2016	L-EN	2	5	8	W wheat	2016-07-18	Maturity	seed	4.63029	2.1
2016	L-EN	2	5	9	W wheat	2016-07-18	Maturity	seed	4.11176	2.1
2016	L-GHG	2	6	1	W wheat	2016-07-21	Maturity	straw + rachis	7.8876	0.791
2016	L-GHG	2	6	2	W wheat	2016-07-21	Maturity	straw + rachis	14.4256	0.791
2016	L-GHG	2	6	3	W wheat	2016-07-21	Maturity	straw + rachis	10.086	0.791
2016	L-GHG	2	6	4	W wheat	2016-07-21	Maturity	straw + rachis	11.454	0.931
2016	L-GHG	2	6	5	W wheat	2016-07-21	Maturity	straw + rachis	9.8912	0.931
2016	L-GHG	2	6	6	W wheat	2016-07-21	Maturity	straw + rachis	10.0636	0.931
2016	L-GHG	2	6	7	W wheat	2016-07-21	Maturity	straw + rachis	5.3848	1.095
2016	L-GHG	2	6	8	W wheat	2016-07-21	Maturity	straw + rachis	9.76	1.095
2016	L-GHG	2	6	9	W wheat	2016-07-21	Maturity	straw + rachis	9.5532	1.095
2016	L-GHG	2	6	1	W wheat	2016-07-21	Maturity	seed	3.5796	2.25
2016	L-GHG	2	6	2	W wheat	2016-07-21	Maturity	seed	6.566	2.25
2016	L-GHG	2	6	3	W wheat	2016-07-21	Maturity	seed	5.1196	2.25
2016	L-GHG	2	6	4	W wheat	2016-07-21	Maturity	seed	6.55	2.26
2016	L-GHG	2	6	5	W wheat	2016-07-21	Maturity	seed	5.2584	2.26
2016	L-GHG	2	6	6	W wheat	2016-07-21	Maturity	seed	4.876	2.26
2016	L-GHG	2	6	7	W wheat	2016-07-21	Maturity	seed	2.854	2.29
2016	L-GHG	2	6	8	W wheat	2016-07-21	Maturity	seed	3.8764	2.29
2016	L-GHG	2	6	9	W wheat	2016-07-21	Maturity	seed	5.0492	2.29
2016	PHEP	2	7	1	W faba bean	2016-07-28	Maturity	stalk + pod debris	5.3935	2.06
2016	PHEP	2	7	2	W faba bean	2016-07-28	Maturity	stalk + pod debris	6.0094	2.06
2016	PHEP	2	7	3	W faba bean	2016-07-28	Maturity	stalk + pod debris	4.551	2.06
2016	PHEP	2	7	4	W faba bean	2016-07-28	Maturity	stalk + pod debris	5.0025	1.85
2016	PHEP	2	7	5	W faba bean	2016-07-28	Maturity	stalk + pod debris	6.2843	1.85
2016	PHEP	2	7	6	W faba bean	2016-07-28	Maturity	stalk + pod debris	7.0312	1.85
2016	PHEP	2	7	7	W faba bean	2016-07-28	Maturity	stalk + pod debris	8.3178	1.97
2016	PHEP	2	7	8	W faba bean	2016-07-28	Maturity	stalk + pod debris	5.6108	1.97
2016	PHEP	2	7	9	W faba bean	2016-07-28	Maturity	stalk + pod debris	5.2879	1.97
2016	PHEP	2	7	1	W faba bean	2016-07-28	Maturity	seed	0.6473	5.01
2016	PHEP	2	7	2	W faba bean	2016-07-28	Maturity	seed	0.8781	5.01
2016	PHEP	2	7	3	W faba bean	2016-07-28	Maturity	seed	0.6782	5.01
2016	PHEP	2	7	4	W faba bean	2016-07-28	Maturity	seed	0.5445	4.92
2016	PHEP	2	7	5	W faba bean	2016-07-28	Maturity	seed	0.7138	4.92
2016	PHEP	2	7	6	W faba bean	2016-07-28	Maturity	seed	1.3248	4.92
2016	PHEP	2	7	7	W faba bean	2016-07-28	Maturity	seed	1.2568	5.14
2016	PHEP	2	7	8	W faba bean	2016-07-28	Maturity	seed	0.985	5.14
2016	PHEP	2	7	9	W faba bean	2016-07-28	Maturity	seed	0.6895	5.14
2016	No-Pest	2	8	1	W wheat	2016-07-21	Maturity	straw + rachis	6.96431	0.872
2016	No-Pest	2	8	2	W wheat	2016-07-21	Maturity	straw + rachis	6.27846	0.872
2016	No-Pest	2	8	3	W wheat	2016-07-21	Maturity	straw + rachis	8.48985	0.872
2016	No-Pest	2	8	4	W wheat	2016-07-21	Maturity	straw + rachis	5.39354	0.656
2016	No-Pest	2	8	5	W wheat	2016-07-21	Maturity	straw + rachis	7.068	0.656
2016	No-Pest	2	8	6	W wheat	2016-07-21	Maturity	straw + rachis	6.24492	0.656
2016	No-Pest	2	8	7	W wheat	2016-07-21	Maturity	straw + rachis	6.91108	0.668
2016	No-Pest	2	8	8	W wheat	2016-07-21	Maturity	straw + rachis	6.44338	0.668
2016	No-Pest	2	8	9	W wheat	2016-07-21	Maturity	straw + rachis	4.39877	0.668
2016	No-Pest	2	8	1	W wheat	2016-07-21	Maturity	seed	2.94677	2.37
2016	No-Pest	2	8	2	W wheat	2016-07-21	Maturity	seed	2.984	2.37
2016	No-Pest	2	8	3	W wheat	2016-07-21	Maturity	seed	4.24308	2.37
2016	No-Pest	2	8	4	W wheat	2016-07-21	Maturity	seed	2.83046	2.11
2016	No-Pest	2	8	5	W wheat	2016-07-21	Maturity	seed	3.75231	2.11
2016	No-Pest	2	8	6	W wheat	2016-07-21	Maturity	seed	3.16585	2.1
2016	No-Pest	2	8	7	W wheat	2016-07-21	Maturity	seed	3.57015	2.08
2016	No-Pest	2	8	8	W wheat	2016-07-21	Maturity	seed	4.24862	2.08
2016	No-Pest	2	8	9	W wheat	2016-07-21	Maturity	seed	1.97692	2.08
2016	L-GHG	3	9	1	W pea	2016-07-01	Maturity	stalk + pod debris	6.3844	2.346
2016	L-GHG	3	9	2	W pea	2016-07-01	Maturity	stalk + pod debris	9	2.346
2016	L-GHG	3	9	3	W pea	2016-07-01	Maturity	stalk + pod debris	8.9445	2.346
2016	L-GHG	3	9	4	W pea	2016-07-01	Maturity	stalk + pod debris	6.3875	2.129
2016	L-GHG	3	9	5	W pea	2016-07-01	Maturity	stalk + pod debris	7.2608	2.129
2016	L-GHG	3	9	6	W pea	2016-07-01	Maturity	stalk + pod debris	5.1755	2.129
2016	L-GHG	3	9	7	W pea	2016-07-01	Maturity	stalk + pod debris	5.8607	2.297
2016	L-GHG	3	9	8	W pea	2016-07-01	Maturity	stalk + pod debris	5.6253	2.297
2016	L-GHG	3	9	9	W pea	2016-07-01	Maturity	stalk + pod debris	5.6693	2.297
2016	L-GHG	3	9	10	W pea	2016-07-01	Maturity	stalk + pod debris	6.1113	2.334
2016	L-GHG	3	9	11	W pea	2016-07-01	Maturity	stalk + pod debris	5.6186	2.334
2016	L-GHG	3	9	12	W pea	2016-07-01	Maturity	stalk + pod debris	8.7405	2.334
2016	L-GHG	3	9	1	W pea	2016-07-01	Maturity	seed	1.9925	4.334
2016	L-GHG	3	9	2	W pea	2016-07-01	Maturity	seed	1.9606	4.334
2016	L-GHG	3	9	3	W pea	2016-07-01	Maturity	seed	2.234	4.334
2016	L-GHG	3	9	4	W pea	2016-07-01	Maturity	seed	1.5289	4.467
2016	L-GHG	3	9	5	W pea	2016-07-01	Maturity	seed	1.9522	4.467
2016	L-GHG	3	9	6	W pea	2016-07-01	Maturity	seed	1.3349	4.467
2016	L-GHG	3	9	7	W pea	2016-07-01	Maturity	seed	0.9207	4.43
2016	L-GHG	3	9	8	W pea	2016-07-01	Maturity	seed	0.7269	4.43
2016	L-GHG	3	9	9	W pea	2016-07-01	Maturity	seed	1.2136	4.43
2016	L-GHG	3	9	10	W pea	2016-07-01	Maturity	seed	0.8883	4.563
2016	L-GHG	3	9	11	W pea	2016-07-01	Maturity	seed	1.0203	4.563
2016	L-GHG	3	9	12	W pea	2016-07-01	Maturity	seed	2.2228	4.563
2016	PHEP	1	10	1	S barley	2016-08-03	Maturity	straw + rachis	4.0448	1.075
2016	PHEP	1	10	2	S barley	2016-08-03	Maturity	straw + rachis	4.2716	1.075
2016	PHEP	1	10	3	S barley	2016-08-03	Maturity	straw + rachis	4.2836	1.075
2016	PHEP	1	10	4	S barley	2016-08-03	Maturity	straw + rachis	5.114	0.991
2016	PHEP	1	10	5	S barley	2016-08-03	Maturity	straw + rachis	5.684	0.991
2016	PHEP	1	10	6	S barley	2016-08-03	Maturity	straw + rachis	4.8384	0.991
2016	PHEP	1	10	7	S barley	2016-08-03	Maturity	straw + rachis	4.9992	1.102
2016	PHEP	1	10	8	S barley	2016-08-03	Maturity	straw + rachis	5.362	1.102
2016	PHEP	1	10	9	S barley	2016-08-03	Maturity	straw + rachis	5.1452	1.102
2016	PHEP	1	10	1	S barley	2016-08-03	Maturity	seed	2.0676	1.82
2016	PHEP	1	10	2	S barley	2016-08-03	Maturity	seed	1.6176	1.82
2016	PHEP	1	10	3	S barley	2016-08-03	Maturity	seed	3.3276	1.82
2016	PHEP	1	10	4	S barley	2016-08-03	Maturity	seed	3.2956	1.83
2016	PHEP	1	10	5	S barley	2016-08-03	Maturity	seed	4.4708	1.83
2016	PHEP	1	10	6	S barley	2016-08-03	Maturity	seed	3.762	1.83
2016	PHEP	1	10	7	S barley	2016-08-03	Maturity	seed	3.7576	1.94
2016	PHEP	1	10	8	S barley	2016-08-03	Maturity	seed	4.098	1.94
2016	PHEP	1	10	9	S barley	2016-08-03	Maturity	seed	3.2264	1.94
2016	No-Pest	1	11	1	S faba bean	2016-08-03	Maturity	stalk + pod debris	2.3729	2.35
2016	No-Pest	1	11	2	S faba bean	2016-08-03	Maturity	stalk + pod debris	1.529	2.35
2016	No-Pest	1	11	3	S faba bean	2016-08-03	Maturity	stalk + pod debris	1.9807	2.35
2016	No-Pest	1	11	4	S faba bean	2016-08-03	Maturity	stalk + pod debris	2.2133	2.09
2016	No-Pest	1	11	5	S faba bean	2016-08-03	Maturity	stalk + pod debris	1.7237	2.09
2016	No-Pest	1	11	6	S faba bean	2016-08-03	Maturity	stalk + pod debris	1.9599	2.09
2016	No-Pest	1	11	7	S faba bean	2016-08-03	Maturity	stalk + pod debris	1.3782	2.13
2016	No-Pest	1	11	8	S faba bean	2016-08-03	Maturity	stalk + pod debris	1.9256	2.13
2016	No-Pest	1	11	9	S faba bean	2016-08-03	Maturity	stalk + pod debris	1.5978	2.13
2016	No-Pest	1	11	1	S faba bean	2016-08-03	Maturity	seed	0.5116	5.59
2016	No-Pest	1	11	2	S faba bean	2016-08-03	Maturity	seed	0.3833	5.59
2016	No-Pest	1	11	3	S faba bean	2016-08-03	Maturity	seed	0.6838	5.59
2016	No-Pest	1	11	4	S faba bean	2016-08-03	Maturity	seed	0.5971	5.32
2016	No-Pest	1	11	5	S faba bean	2016-08-03	Maturity	seed	0.4212	5.32
2016	No-Pest	1	11	6	S faba bean	2016-08-03	Maturity	seed	0.4884	5.32
2016	No-Pest	1	11	7	S faba bean	2016-08-03	Maturity	seed	0.3957	4.74
2016	No-Pest	1	11	8	S faba bean	2016-08-03	Maturity	seed	0.4778	4.74
2016	No-Pest	1	11	9	S faba bean	2016-08-03	Maturity	seed	0.4819	4.74
