# Supplementary material for: Nitrous oxide fluxes and soil nitrogen contents over eight years in four cropping systems designed to meet both environmental and production goals: A French field nitrogen data set
Source: Data Brief. 2021 Aug 16;38:107303. doi: 10.1016/j.dib.2021.107303 (PMC8379275; doi:10.1016/j.dib.2021.107303)
Supplement: Supplementary file 4 [file mmc4.xlsx]

## Sheet: AP_2009_2016
Year	Cropping system	Replicate	Plot	Crop species	Cover crop species	Bare soil	Date (DD/MM/YYYY)	Agricultural practice	Depth of tillage or other practice (cm)	Sowing density (kg seed.ha-1)	Variety	Nitrogen rate (kgN.ha-1)	Type of nitrogen fertilizer	Name and nitrogen concentration of the fertilizer	Fertilizer location	Crop residue status	Mean yield (tonnes of dry matter.ha-1)	Yield standard deviation (tonnes of dry matter.ha-1)
2009	PHEP	1	1			Yes	2008-08-21	Tillage	15
2009	PHEP	1	1		Mustard	No	2008-08-25	Sowing	3	4	Etamine					stubble left in place
2009	PHEP	1	1		Mustard	No	2008-12-15	Plowing	25
2009	PHEP	1	1	S barley		No	2009-03-16	Sowing		154	Pewter
2009	PHEP	1	1	S barley		No	2009-03-16	Harrowing	7
2009	PHEP	1	1	S barley		No	2009-05-07	Fertilization				40	Mineral	Ammonitrate (33.5%)	surface
2009	PHEP	1	1	S barley		No	2009-07-16	Harvest								stubble left in place	6.8	0.3
2009	No-Pest	1	2			Yes	2008-08-21	Tillage	15
2009	No-Pest	1	2		Mustard	No	2008-08-25	Sowing	3	4	Etamine					stubble left in place
2009	No-Pest	1	2		Mustard	No	2009-02-26	Plowing	25
2009	No-Pest	1	2		Mustard	No	2009-05-04	Harrowing	7
2009	No-Pest	1	2		Mustard	No	2009-05-04	Harrowing	7
2009	No-Pest	1	2	Maize		No	2009-05-04	Sowing		190	Dkc2960
2009	No-Pest	1	2	Maize		No	2009-05-20	Fertilization				80	Mineral	Ammonitrate (33.5%)	surface
2009	No-Pest	1	2	Maize		No	2009-06-02	Hoeing	7
2009	No-Pest	1	2	Maize		No	2009-06-19	Hoeing	7
2009	No-Pest	1	2	Maize		No	2009-10-01	Harvest								stubble left in place	3.8	1
2009	L-EN	1	3			Yes	2008-08-21	Tillage	15
2009	L-EN	1	3			Yes	2008-09-10	Tillage	15
2009	L-EN	1	3			Yes	2008-09-23	Plowing	25
2009	L-EN	1	3			Yes	2008-09-23	Harrowing	7
2009	L-EN	1	3	W flax		No	2008-09-23	Sowing		33	Iceberg
2009	L-EN	1	3	W flax		No	2008-09-23	Harrowing	7
2009	L-EN	1	3	W flax		No	2009-07-22	Harvest								Exportation	1.6	0.2
2009	L-GHG	1	4			Yes	2008-08-21	Tillage	15
2009	L-GHG	1	4			Yes	2008-09-10	Tillage	15
2009	L-GHG	1	4			Yes	2008-10-24	Plowing	25
2009	L-GHG	1	4	W wheat		No	2008-10-24	Sowing		122	Attlass
2009	L-GHG	1	4	W wheat		No	2008-10-24	Harrowing	7
2009	L-GHG	1	4	W wheat		No	2009-04-17	Fertilization				40	Mineral	Ammonitrate (33.5%)	surface
2009	L-GHG	1	4	W wheat		No	2009-07-22	Harvest								stubble left in place	7.4	0.3
2009	L-EN	2	5		Clover	No	2008-07-29	Sowing	3	25	Alex
2009	L-EN	2	5		Clover	No	2008-12-15	Plowing	25
2009	L-EN	2	5	S oat		No	2009-03-16	Sowing		114	Gaillette
2009	L-EN	2	5	S oat		No	2009-03-16	Harrowing	7
2009	L-EN	2	5	S oat		No	2009-07-31	Harvest								stubble left in place	6.1	0.1
2009	L-GHG	2	6			Yes	2008-08-21	Tillage	15
2009	L-GHG	2	6	W rapeseed		No	2008-08-25	Sowing		2.4	Grizzly
2009	L-GHG	2	6	W rapeseed		No	2009-03-16	Harrowing	7
2009	L-GHG	2	6	W rapeseed		No	2008-09-09	Plowing	25
2009	L-GHG	2	6	W rapeseed		No	2008-09-09	Harrowing	7
2009	L-GHG	2	6	W rapeseed		No	2008-09-09	Sowing		2.4	Grizzly
2009	L-GHG	2	6	W rapeseed		No	2008-09-09	Harrowing	7
2009	L-GHG	2	6	W rapeseed		No	2009-03-02	Fertilization				50	Mineral	Ammonitrate (33.5%)	surface
2009	L-GHG	2	6	W rapeseed		No	2009-07-16	Harvest								stubble left in place	4	0.2
2009	PHEP	2	7			Yes	2008-08-21	Tillage	15
2009	PHEP	2	7			Yes	2008-09-11	Tillage	15
2009	PHEP	2	7			Yes	2008-10-24	Plowing	25
2009	PHEP	2	7	W wheat		No	2008-10-24	Sowing		122	Attlass
2009	PHEP	2	7	W wheat		No	2008-10-24	Harrowing	7
2009	PHEP	2	7	W wheat		No	2009-04-17	Fertilization				40	Mineral	Ammonitrate (33.5%)	surface
2009	PHEP	2	7	W wheat		No	2009-07-22	Harvest								stubble left in place	6.1	0.4
2009	No-Pest	2	8			Yes	2008-08-21	Tillage	15
2009	No-Pest	2	8			Yes	2008-09-11	Tillage	15
2009	No-Pest	2	8			Yes	2008-12-15	Plowing	25
2009	No-Pest	2	8	S faba bean		No	2009-03-03	Sowing		189	Lady
2009	No-Pest	2	8	S faba bean		No	2009-03-03	Harrowing	7
2009	No-Pest	2	8	S faba bean		No	2009-08-11	Harvest								stubble left in place	4.2	0.5
2009	L-GHG	3	9			Yes	2008-08-21	Tillage	15
2009	L-GHG	3	9		Mustard	No	2008-08-25	Sowing	3	4	Etamine					stubble left in place
2009	L-GHG	3	9		Mustard	No	2009-02-26	Plowing	25
2009	L-GHG	3	9		Mustard	No	2009-05-04	Harrowing	7
2009	L-GHG	3	9		Mustard	No	2009-05-04	Harrowing	7
2009	L-GHG	3	9	Maize		No	2009-05-04	Sowing		190	Dkc2960
2009	L-GHG	3	9	Maize		No	2009-05-20	Fertilization				130	Mineral	Ammonitrate (33.5%)	surface
2009	L-GHG	3	9	Maize		No	2009-10-01	Harvest								stubble left in place	5.3	0.8
2009	PHEP	3	10			Yes	2008-08-21	Tillage	15
2009	PHEP	3	10	W rapeseed		No	2008-08-25	Sowing		2.4	Grizzly
2009	PHEP	3	10	W rapeseed		No	2008-09-09	Plowing	25
2009	PHEP	3	10	W rapeseed		No	2008-09-09	Harrowing	7
2009	PHEP	3	10	W rapeseed		No	2008-09-09	Sowing		2.4	Grizzly
2009	PHEP	3	10	W rapeseed		No	2008-09-09	Harrowing	7
2009	PHEP	3	10	W rapeseed		No	2009-03-02	Fertilization				50	Mineral	Ammonitrate (33.5%)	surface
2009	PHEP	3	10	W rapeseed		No	2009-07-16	Harvest								stubble left in place	4	0.1
2009	No-Pest	3	11			Yes	2008-08-21	Tillage	15
2009	No-Pest	3	11			Yes	2008-09-11	Tillage	15
2009	No-Pest	3	11			Yes	2008-11-04	Plowing	25
2009	No-Pest	3	11	W wheat		No	2008-11-04	Sowing		174	Renan
2009	No-Pest	3	11	W wheat		No	2008-11-04	Harrowing	7
2009	No-Pest	3	11	W wheat		No	2009-07-22	Harvest								stubble left in place	5.1	0.6
2009	L-EN	3	12			Yes	2008-08-21	Tillage	15
2009	L-EN	3	12			Yes	2008-09-11	Tillage	15
2009	L-EN	3	12			Yes	2008-11-06	Plowing	25
2009	L-EN	3	12	W faba bean		No	2008-11-06	Sowing		131	Diva
2009	L-EN	3	12	W faba bean		No	2008-11-06	Harrowing	7
2009	L-EN	3	12	W faba bean		No	2009-07-31	Harvest								stubble left in place	4.2	0.2
2010	PHEP	1	1			Yes	2009-08-06	Tillage	15
2010	PHEP	1	1			Yes	2009-11-19	Tillage	10
2010	PHEP	1	1	W faba bean		No	2009-11-19	Sowing		162	Gladice
2010	PHEP	1	1	W faba bean		No	2009-11-19	Harrowing	7
2010	PHEP	1	1	W faba bean		No	2010-07-26	Harvest								stubble left in place	1.8	0.2
2010	No-Pest	1	2			Yes	2009-11-02	Plowing	25
2010	No-Pest	1	2	W wheat		No	2009-11-02	Sowing		235	Renan + Attlass + Prémio
2010	No-Pest	1	2	W wheat		No	2009-11-02	Harrowing	7
2010	No-Pest	1	2	W wheat		No	2010-04-13	Fertilization				70	Mineral	Ammonitrate (33.5%)	surface
2010	No-Pest	1	2	W wheat		No	2010-04-19	Hoeing	7
2010	No-Pest	1	2	W wheat		No	2010-07-20	Harvest								stubble left in place	8	0.3
2010	L-EN	1	3	W wheat		No	2009-10-12	Sowing	3	125	Renan + Attlass + Prémio
2010	L-EN	1	3		Clover	No	2009-10-12	CC Sowing		4						stubble left in place
2010	L-EN	1	3	W wheat	Clover	No	2010-04-13	Fertilization				40	Mineral	Ammonitrate (33.5%)	surface
2010	L-EN	1	3	W wheat		No	2010-07-19	Harvest								stubble left in place	6	0.4
2010	L-GHG	1	4		Pea	No	2009-07-31	CC Sowing	3	55						stubble left in place
2010	L-GHG	1	4	W barley		No	2009-10-07	Sowing	3	127	Alinghi
2010	L-GHG	1	4	W barley		No	2010-03-09	Fertilization				40	Mineral	Ammonitrate (33.5%)	surface
2010	L-GHG	1	4	W barley		No	2010-04-13	Fertilization				40	Mineral	Ammonitrate (33.5%)	surface
2010	L-GHG	1	4	W barley		No	2010-07-06	Harvest								stubble left in place	6.2	0.5
2010	L-EN	2	5	W faba bean		No	2009-11-06	Sowing	3	159	Gladice
2010	L-EN	2	5	W faba bean		No	2010-07-26	Harvest								stubble left in place	2.3	0.3
2010	L-GHG	2	6		Pea	No	2009-07-31	CC Sowing	3	55						stubble left in place
2010	L-GHG	2	6	W wheat		No	2009-10-12	Sowing	3	137	Mercato
2010	L-GHG	2	6	W wheat		No	2010-04-13	Fertilization				80	Mineral	Ammonitrate (33.5%)	surface
2010	L-GHG	2	6	W wheat		No	2010-07-19	Harvest								stubble left in place	7.5	0.2
2010	PHEP	2	7		Mustard	No	2009-07-23	CC Sowing	3	13.4						stubble left in place
2010	PHEP	2	7			Yes	2010-01-26	Residue crushing	3
2010	PHEP	2	7			Yes	2010-02-04	Plowing	25
2010	PHEP	2	7			Yes	2010-03-11	Tillage	10
2010	PHEP	2	7	S barley		No	2010-03-11	Sowing		112	Henrike
2010	PHEP	2	7	S barley		No	2010-03-11	Harrowing	7
2010	PHEP	2	7	S barley		No	2010-04-20	Fertilization				70	Mineral	Ammonitrate (33.5%)	surface
2010	PHEP	2	7	S barley		No	2010-07-19	Harvest								stubble left in place	5.3	0.3
2010	No-Pest	2	8			Yes	2009-08-14	Tillage	15
2010	No-Pest	2	8			Yes	2009-10-14	Tillage	10
2010	No-Pest	2	8	W wheat		No	2009-11-02	Sowing		156	Attlass
2010	No-Pest	2	8	W wheat		No	2009-11-02	Harrowing	7
2010	No-Pest	2	8	W wheat		No	2010-04-19	Hoeing	7
2010	No-Pest	2	8	W wheat		No	2010-07-20	Harvest								stubble left in place	6.8	0.4
2010	L-GHG	3	9	Triticale		No	2009-10-22	Sowing	3	100	Agrilac
2010	L-GHG	3	9	Triticale		No	2010-07-20	Harvest								stubble left in place	7	0.2
2010	PHEP	3	10			Yes	2009-07-28	Residue crushing	3
2010	PHEP	3	10			Yes	2009-10-14	Tillage	10
2010	PHEP	3	10			Yes	2009-10-14	Tillage	10
2010	PHEP	3	10	W wheat		No	2009-10-19	Sowing		100	Premio
2010	PHEP	3	10	W wheat		No	2009-10-19	Harrowing	7
2010	PHEP	3	10	W wheat		No	2010-04-13	Fertilization				120	Mineral	Ammonitrate (33.5%)	surface
2010	PHEP	3	10	W wheat		No	2010-07-20	Harvest								stubble left in place	8.2	0.4
2010	No-Pest	3	11		Buckwheat	No	2009-07-24	CC Sowing	3	39						stubble left in place
2010	No-Pest	3	11			Yes	2009-10-27	Residue crushing	3
2010	No-Pest	3	11			Yes	2009-12-03	Plowing	25
2010	No-Pest	3	11			Yes	2010-03-10	Tillage	10
2010	No-Pest	3	11	S faba bean		No	2010-03-11	Sowing		196	Lady
2010	No-Pest	3	11	S faba bean		No	2010-03-11	Harrowing	7
2010	No-Pest	3	11	S faba bean		No	2010-05-06	Hoeing	7
2010	No-Pest	3	11	S faba bean		No	2010-08-10	Harvest								stubble left in place	2.8	0.5
2010	L-EN	3	12	W wheat		No	2009-10-13	Sowing	3	125	Attlass
2010	L-EN	3	12	W wheat		No	2010-07-19	Harvest								Exportation	7	0.3
2010	L-EN	3	12	W wheat		No	2010-07-22	Compressing straw
2010	L-EN	3	12	W wheat		No	2010-07-22	Residue exportation
2011	PHEP	1	1			Yes	2010-07-30	Tillage	10
2011	PHEP	1	1			Yes	2010-09-22	Tillage	15
2011	PHEP	1	1			Yes	2010-10-13	Tillage	15
2011	PHEP	1	1	W wheat		No	2010-10-18	Sowing		110	Premio
2011	PHEP	1	1	W wheat		No	2010-10-18	Harrowing	7
2011	PHEP	1	1	W wheat		No	2011-04-05	Fertilization				90	Mineral	Ammonitrate (33.5%)	surface
2011	PHEP	1	1	W wheat		No	2011-07-11	Harvest								stubble left in place	8.1	0.1
2011	No-Pest	1	2		Mustard	No	2010-07-20	CC Sowing	3	24						stubble left in place
2011	No-Pest	1	2			Yes	2011-01-05	Residue crushing	3
2011	No-Pest	1	2			Yes	2011-01-05	Plowing	25
2011	No-Pest	1	2			Yes	2011-03-07	Tillage	10
2011	No-Pest	1	2	S faba bean		No	2011-03-07	Sowing		220	Lady
2011	No-Pest	1	2	S faba bean		No	2011-03-07	Harrowing	7
2011	No-Pest	1	2	S faba bean		No	2011-04-13	Hoeing	7
2011	No-Pest	1	2	S faba bean		No	2011-08-01	Harvest								stubble left in place	0.3	0.1
2011	L-EN	1	3	W oat		No	2010-10-11	Sowing	3	117	Une De Mai
2011	L-EN	1	3	W oat		No	2011-07-05	Harvest								stubble left in place	3.7	0.2
2011	L-GHG	1	4		Clover + Oat	No	2010-07-07	CC Sowing	3	108						stubble left in place
2011	L-GHG	1	4	Maize		No	2011-05-04	Sowing	3	190	Anjou 277
2011	L-GHG	1	4	Maize		No	2011-05-09	Fertilization				80	Mineral	Ammonitrate (33.5%)	surface
2011	L-GHG	1	4			Yes	2011-05-24	Harrowing	7
2011	L-GHG	1	4	Maize		No	2011-05-24	Sowing		190	Anjou 277
2011	L-GHG	1	4	Maize		No	2011-05-24	Rolling
2011	L-GHG	1	4	Maize		No	2011-10-13	Harvest								stubble left in place	7.6	0.5
2011	L-EN	2	5	W wheat		No	2010-10-12	Sowing	3	142	Attlass
2011	L-EN	2	5	W wheat		No	2011-04-05	Fertilization				40	Mineral	Ammonitrate (33.5%)	surface
2011	L-EN	2	5	W wheat		No	2011-07-11	Harvest								Exportation	6.3	0.3
2011	L-EN	2	5	W wheat		No	2011-07-29	Swathing
2011	L-EN	2	5	W wheat		No	2011-07-29	Compressing straw
2011	L-EN	2	5	W wheat		No	2011-07-29	Residue exportation
2011	L-GHG	2	6		Pea	No	2010-07-23	CC Sowing	3	205						stubble left in place
2011	L-GHG	2	6	W barley		No	2010-10-11	Sowing	3	184	Himalaya
2011	L-GHG	2	6	W barley		No	2011-02-18	Fertilization				50	Mineral	Ammonitrate (33.5%)	surface
2011	L-GHG	2	6	W barley		No	2011-04-05	Fertilization				30	Mineral	Ammonitrate (33.5%)	surface
2011	L-GHG	2	6	W barley		No	2011-06-27	Harvest								stubble left in place	4.9	0.3
2011	PHEP	2	7	W faba bean		No	2010-11-05	Sowing	3	212	Olan
2011	PHEP	2	7	W faba bean		No	2011-08-01	Harvest								stubble left in place	1.4	0.4
2011	No-Pest	2	8		S oat + Clover + Mustard	No	2010-07-20	CC Sowing	3	129						stubble left in place
2011	No-Pest	2	8			Yes	2011-01-05	Residue crushing	3
2011	No-Pest	2	8			Yes	2011-01-17	Plowing	25
2011	No-Pest	2	8			Yes	2011-04-11	Tillage	10
2011	No-Pest	2	8			Yes	2011-04-11	Tillage	10
2011	No-Pest	2	8	Hemp		No	2011-04-28	Sowing		55	Futura 75
2011	No-Pest	2	8	Hemp		No	2011-04-28	Harrowing	7
2011	No-Pest	2	8	Hemp		No	2011-09-23	Harvest								Exportation	11.21	1.81
2011	No-Pest	2	8	Hemp		No	2011-10-03	Swathing
2011	No-Pest	2	8	Hemp		No	2011-10-05	Compressing straw
2011	No-Pest	2	8	Hemp		No	2011-10-05	Residue exportation
2011	L-GHG	3	9		S oat	No	2010-07-22	CC Sowing	3	95						stubble left in place
2011	L-GHG	3	9	S faba bean		No	2011-03-11	Sowing	3	220	Lady
2011	L-GHG	3	9	S faba bean		No	2011-05-03	Sowing	3	73	Lady
2011	L-GHG	3	9	S faba bean		No	2011-08-01	Harvest								stubble left in place	0.6	0.2
2011	PHEP	3	10		Mustard	No	2010-07-20	CC Sowing	3	14						stubble left in place
2011	PHEP	3	10			Yes	2011-01-05	Residue crushing	3
2011	PHEP	3	10			Yes	2011-01-17	Plowing	25
2011	PHEP	3	10			Yes	2011-03-08	Tillage	10
2011	PHEP	3	10	S barley		No	2011-03-08	Sowing		127	Prestige
2011	PHEP	3	10	S barley		No	2011-03-08	Harrowing	7
2011	PHEP	3	10	S barley		No	2011-04-11	Fertilization				60	Mineral	Ammonitrate (33.5%)	surface
2011	PHEP	3	10	S barley		No	2011-07-26	Harvest								stubble left in place	4.8	0.2
2011	No-Pest	3	11			Yes	2010-08-19	Tillage	10
2011	No-Pest	3	11			Yes	2010-09-22	Tillage	15
2011	No-Pest	3	11			Yes	2010-10-13	Tillage	15
2011	No-Pest	3	11			Yes	2010-10-29	Tillage	10
2011	No-Pest	3	11	W wheat		No	2010-10-29	Sowing		160	Attlass
2011	No-Pest	3	11	W wheat		No	2010-10-29	Harrowing	7
2011	No-Pest	3	11	W wheat		No	2011-04-13	Hoeing	7
2011	No-Pest	3	11	W wheat		No	2011-07-11	Harvest								stubble left in place	6.1	0.2
2011	L-EN	3	12	W flax		No	2010-09-20	Sowing	3	40	Iceberg
2011	L-EN	3	12	W flax		No	2011-07-11	Harvest								Exportation	1.3	0.3
2011	L-EN	3	12	W flax		No	2011-07-13	Swathing
2011	L-EN	3	12	W flax		No	2011-07-17	Compressing straw
2011	L-EN	3	12	W flax		No	2011-07-17	Residue exportation
2012	PHEP	1	1			Yes	2011-07-13	Residue crushing	3
2012	PHEP	1	1			Yes	2011-07-27	Tillage	15
2012	PHEP	1	1			Yes	2011-08-18	Tillage	10
2012	PHEP	1	1	W rapeseed		No	2011-08-22	Sowing		2.4	Kadore
2012	PHEP	1	1	W rapeseed		No	2011-08-22	Harrowing	7
2012	PHEP	1	1	W rapeseed		No	2012-03-14	Fertilization				40	Mineral	Ammonitrate (33.5%)	surface
2012	PHEP	1	1	W rapeseed		No	2012-04-06	Fertilization				75	Mineral	Ammonitrate (33.5%)	surface
2012	PHEP	1	1	W rapeseed		No	2012-07-23	Harvest								stubble left in place	3.5	0.1
2012	No-Pest	1	2			Yes	2011-08-31	Tillage	10
2012	No-Pest	1	2			Yes	2011-09-21	Tillage	10
2012	No-Pest	1	2			Yes	2011-11-02	Tillage	10
2012	No-Pest	1	2	W wheat		No	2011-11-02	Sowing		160	Attlass
2012	No-Pest	1	2	W wheat		No	2011-11-02	Harrowing	7
2012	No-Pest	1	2	W wheat		No	2012-03-22	Hoeing	7
2012	No-Pest	1	2	W wheat		No	2012-07-23	Harvest								stubble left in place	6.3	0.2
2012	L-EN	1	3	W faba bean		No	2011-09-23	Harrowing	7
2012	L-EN	1	3	W faba bean		No	2011-11-07	Sowing	3	342	Olan
2012	L-EN	1	3	W faba bean		No	2012-08-20	Harvest								stubble left in place	2.9	0.1
2012	L-GHG	1	4	Triticale		No	2011-10-14	Sowing	3	205	Kortego
2012	L-GHG	1	4	Triticale		No	2012-08-01	Harvest								stubble left in place	5.9	0.2
2012	L-EN	2	5	W flax		No	2011-09-22	Sowing	3	35	Iceberg
2012	L-EN	2	5	S flax		No	2012-03-29	Sowing	3	60	Altess
2012	L-EN	2	5	S flax		No	2012-08-08	Harvest								Exportation	0.9	0.1
2012	L-EN	2	5	S flax		No	2012-08-10	Swathing
2012	L-EN	2	5	S flax		No	2012-08-18	Compressing straw
2012	L-EN	2	5	S flax		No	2012-08-18	Residue exportation
2012	L-GHG	2	6		Clover + Oat	No	2011-06-30	CC Sowing	3	106						stubble left in place
2012	L-GHG	2	6			Yes	2012-05-10	Harrowing	7
2012	L-GHG	2	6	Maize		No	2012-05-11	Sowing		190	Anjou 277
2012	L-GHG	2	6	Maize		No	2012-05-24	Fertilization				60	Mineral	Ammonitrate (33.5%)	surface
2012	L-GHG	2	6	Maize		No	2012-06-19	Fertilization				50	Mineral	Ammonitrate (33.5%)	surface
2012	L-GHG	2	6	Maize		No	2012-10-26	Harvest								stubble left in place	7.5	0.3
2012	PHEP	2	7			Yes	2011-09-07	Tillage	10
2012	PHEP	2	7			Yes	2011-09-21	Tillage	15
2012	PHEP	2	7			Yes	2011-10-18	Tillage	10
2012	PHEP	2	7			Yes	2011-10-26	Tillage	10
2012	PHEP	2	7	W wheat		No	2011-10-26	Sowing		109	Premio
2012	PHEP	2	7	W wheat		No	2011-10-26	Harrowing	7
2012	PHEP	2	7	W wheat		No	2012-04-06	Fertilization				70	Mineral	Ammonitrate (33.5%)	surface
2012	PHEP	2	7	W wheat		No	2012-07-23	Harvest								stubble left in place	6.6	0.2
2012	No-Pest	2	8			Yes	2011-10-18	Tillage	10
2012	No-Pest	2	8			Yes	2011-10-18	Tillage	10
2012	No-Pest	2	8			Yes	2011-11-02	Tillage	10
2012	No-Pest	2	8	Triticale		No	2011-11-02	Sowing		160	Kortego
2012	No-Pest	2	8	Triticale		No	2011-11-02	Harrowing	7
2012	No-Pest	2	8	Triticale		No	2012-04-06	Fertilization				40	Mineral	Ammonitrate (33.5%)	surface
2012	No-Pest	2	8	Triticale		No	2012-08-01	Harvest								stubble left in place	5	0.4
2012	L-GHG	3	9	W rapeseed		No	2011-08-22	Sowing	3	8.9	Kadore
2012	L-GHG	3	9	W rapeseed		No	2012-03-14	Fertilization				40	Mineral	Ammonitrate (33.5%)	surface
2012	L-GHG	3	9	W rapeseed		No	2012-07-23	Harvest								stubble left in place	3.3	0.2
2012	PHEP	3	10		Buckwheat	No	2011-07-27	CC Sowing	3	39
2012	PHEP	3	10			Yes	2011-10-24	Residue crushing	3
2012	PHEP	3	10	W faba bean		No	2011-11-07	Sowing	3	342	Olan
2012	PHEP	3	10	W faba bean		No	2012-08-20	Harvest								stubble left in place	1.2	0.2
2012	No-Pest	3	11		Pea	No	2011-07-18	CC Sowing	3	86
2012	No-Pest	3	11			Yes	2012-01-15	Residue crushing	3
2012	No-Pest	3	11			Yes	2012-01-17	Plowing	25
2012	No-Pest	3	11			Yes	2012-05-09	Tillage	10
2012	No-Pest	3	11			Yes	2012-05-09	Tillage	10
2012	No-Pest	3	11	Hemp		No	2012-05-10	Sowing		55	Futura75
2012	No-Pest	3	11	Hemp		No	2012-05-10	Harrowing	7
2012	No-Pest	3	11	Hemp		No	2012-10-01	Harvest								Exportation	10.52	1.47
2012	No-Pest	3	11	Hemp		No	2012-10-24	Swathing
2012	No-Pest	3	11	Hemp		No	2012-11-30	Compressing straw
2012	No-Pest	3	11	Hemp		No	2012-11-30	Residue exportation
2012	L-EN	3	12		Clover	No	2011-07-25	CC Sowing	3	7						stubble left in place
2012	L-EN	3	12			Yes	2011-09-23	Destruction								stubble left in place
2012	L-EN	3	12	W wheat		No	2011-10-10	Sowing	3	173	Attlass
2012	L-EN	3	12	W wheat		No	2012-04-06	Fertilization				80	Mineral	Ammonitrate (33.5%)	surface
2012	L-EN	3	12	W wheat		No	2012-08-08	Harvest								stubble left in place	0.8	0.5
2013	PHEP	1	1			Yes	2012-07-31	Residue crushing	3
2013	PHEP	1	1			Yes	2012-10-29	Tillage	10
2013	PHEP	1	1	W wheat		No	2012-10-29	Sowing		99	Premio + Caphorn + Orvantis + Mercato
2013	PHEP	1	1	W wheat		No	2012-10-29	Harrowing	7
2013	PHEP	1	1	W wheat		No	2013-04-18	Fertilization				50	Mineral	Ammonitrate (33.5%)	surface
2013	PHEP	1	1	W wheat		No	2013-05-17	Fertilization				40	Mineral	Ammonitrate (33.5%)	surface
2013	PHEP	1	1	W wheat		No	2013-08-01	Harvest								stubble left in place	7.8	0.2
2013	No-Pest	1	2		Vetch	No	2012-09-11	CC Sowing	3	55						stubble left in place
2013	No-Pest	1	2			Yes	2013-04-25	Plowing	25
2013	No-Pest	1	2	Hemp		No	2013-04-25	Sowing		57	Futura 75
2013	No-Pest	1	2	Hemp		No	2013-04-25	Harrowing	7
2013	No-Pest	1	2	Hemp		No	2013-05-16	Fertilization				30	Mineral	Ammonitrate (33.5%)	surface
2013	No-Pest	1	2	Hemp		No	2013-09-27	Harvest								Exportation	13.1	1.7
2013	No-Pest	1	2	Hemp		No	2013-10-14	Swathing
2013	No-Pest	1	2	Hemp		No	2013-10-20	Compressing straw
2013	No-Pest	1	2	Hemp		No	2013-10-20	Residue exportation
2013	L-EN	1	3	W wheat		No	2012-10-16	Sowing	3	126	Attlass
2013	L-EN	1	3	W wheat		No	2013-04-26	Fertilization				30	Mineral	Ammonitrate (33.5%)	surface
2013	L-EN	1	3	W wheat		No	2013-08-01	Harvest								stubble left in place	6.1	0.3
2013	L-GHG	1	4		Mustard	No	2012-08-06	CC Sowing	3	10						stubble left in place
2013	L-GHG	1	4	S faba bean		No	2013-03-27	Sowing	3	220	Espresso
2013	L-GHG	1	4	S faba bean		No	2013-08-13	Harvest								stubble left in place	1.9	0.4
2013	L-EN	2	5	W wheat		No	2012-10-15	Sowing	3	124	Premio + Caphorn + Orvantis + Mercato
2013	L-EN	2	5	W wheat		No	2013-04-18	Fertilization				50	Mineral	Ammonitrate (33.5%)	surface
2013	L-EN	2	5		Clover	No	2013-05-16	CC Sowing		4						stubble left in place
2013	L-EN	2	5	W wheat		No	2013-05-17	Fertilization				40	Mineral	Ammonitrate (33.5%)	surface
2013	L-EN	2	5	W wheat		No	2013-08-01	Harvest								stubble left in place	6.5	0.5
2013	L-GHG	2	6	Triticale		No	2012-10-26	Sowing	3	165	Kortego
2013	L-GHG	2	6	Triticale		No	2013-04-29	Fertilization				50	Mineral	Ammonitrate (33.5%)	surface
2013	L-GHG	2	6	Triticale		No	2013-05-17	Fertilization				40	Mineral	Ammonitrate (33.5%)	surface
2013	L-GHG	2	6	Triticale		No	2013-08-05	Harvest								stubble left in place	5.5	0.3
2013	PHEP	2	7			Yes	2012-08-14	Tillage	15
2013	PHEP	2	7			Yes	2012-08-29	Tillage	10
2013	PHEP	2	7	W rapeseed		No	2012-08-29	Sowing		2.5	Kadore
2013	PHEP	2	7	W rapeseed		No	2012-08-29	Harrowing	7
2013	PHEP	2	7	W rapeseed		No	2012-08-29	Rolling
2013	PHEP	2	7	W rapeseed		No	2013-04-18	Fertilization				50	Mineral	Ammonitrate (33.5%)	surface
2013	PHEP	2	7	W rapeseed		No	2013-04-29	Fertilization				50	Mineral	Ammonitrate (33.5%)	surface
2013	PHEP	2	7	W rapeseed		No	2013-08-05	Harvest								stubble left in place	3.5	0.1
2013	No-Pest	2	8		Mustard + Lentil	No	2012-08-08	CC Sowing	3	38						stubble left in place
2013	No-Pest	2	8			Yes	2013-02-21	Plowing	25
2013	No-Pest	2	8			Yes	2013-04-24	Harrowing	7
2013	No-Pest	2	8	Maize		No	2013-04-24	Sowing		190	Anjou 277
2013	No-Pest	2	8	Maize		No	2013-05-17	Fertilization				50	Mineral	Ammonitrate (33.5%)	surface
2013	No-Pest	2	8	Maize		No	2013-06-04	Fertilization				40	Mineral	Ammonitrate (33.5%)	surface
2013	No-Pest	2	8	Maize		No	2013-06-04	Hoeing	7
2013	No-Pest	2	8	Maize		No	2013-06-26	Hoeing	7
2013	No-Pest	2	8	Maize		No	2013-10-18	Harvest								stubble left in place	5.2	1.2
2013	No-Pest	2	8			Yes	2013-10-22	Residue crushing	3
2013	L-GHG	3	9		Fenugrec	No	2012-07-31	CC Sowing	3	40						stubble left in place
2013	L-GHG	3	9			Yes	2012-08-01	Residue crushing	3
2013	L-GHG	3	9	W wheat		No	2012-10-15	Sowing	3	112	Mercato
2013	L-GHG	3	9	W wheat		No	2013-04-18	Fertilization				50	Mineral	Ammonitrate (33.5%)	surface
2013	L-GHG	3	9	W wheat		No	2013-05-17	Fertilization				50	Mineral	Ammonitrate (33.5%)	surface
2013	L-GHG	3	9	W wheat		No	2013-08-01	Harvest								stubble left in place	7.2	0.3
2013	PHEP	3	10			Yes	2012-09-19	Tillage	15
2013	PHEP	3	10			Yes	2012-10-29	Tillage	10
2013	PHEP	3	10	W wheat		No	2012-10-29	Sowing		104	Premio
2013	PHEP	3	10	W wheat		No	2012-10-29	Harrowing	7
2013	PHEP	3	10	W wheat		No	2013-08-01	Harvest								stubble left in place	6.7	0.3
2013	No-Pest	3	11			Yes	2012-11-08	Tillage	10
2013	No-Pest	3	11	Triticale		No	2012-11-08	Sowing		150	Kortego
2013	No-Pest	3	11	Triticale		No	2012-11-08	Harrowing	7
2013	No-Pest	3	11	Triticale		No	2013-05-07	Hoeing	7
2013	No-Pest	3	11	Triticale		No	2013-08-05	Harvest								stubble left in place	5	0.2
2013	L-EN	3	12		Clover	No	2012-07-25	CC Sowing		6						stubble left in place
2013	L-EN	3	12	S oat		No	2012-09-03	Destruction								stubble left in place
2013	L-EN	3	12	S oat		No	2013-03-28	Sowing	3	150	Gaillette
2013	L-EN	3	12	S oat		No	2013-08-06	Harvest								stubble left in place	3.5	0.3
2014	PHEP	1	1		Mustard	No	2013-08-08	CC Sowing	3	18						stubble left in place
2014	PHEP	1	1			Yes	2014-02-10	Residue crushing	3
2014	PHEP	1	1			Yes	2014-02-11	Plowing	25
2014	PHEP	1	1			Yes	2014-03-11	Tillage	10
2014	PHEP	1	1	S barley		No	2014-03-12	Sowing		125	Henrike
2014	PHEP	1	1	S barley		No	2014-03-12	Harrowing	7
2014	PHEP	1	1	S barley		No	2014-04-29	Fertilization				80	Mineral	Ammonitrate (33.5%)	surface
2014	PHEP	1	1	S barley		No	2014-07-23	Harvest								stubble left in place	5.8	0.4
2014	No-Pest	1	2			Yes	2013-10-30	Plowing	25
2014	No-Pest	1	2			Yes	2013-10-30	Plowing	25
2014	No-Pest	1	2	Triticale		No	2013-10-30	Sowing		141	Kortego
2014	No-Pest	1	2	Triticale		No	2013-10-30	Harrowing	7
2014	No-Pest	1	2	Triticale		No	2014-03-18	Hoeing	7
2014	No-Pest	1	2	Triticale		No	2014-04-11	Fertilization				30	Mineral	Ammonitrate (33.5%)	surface
2014	No-Pest	1	2	Triticale		No	2014-07-18	Harvest								stubble left in place	3.4	0.5
2014	L-EN	1	3	W rapeseed		No	2013-09-02	Sowing	3	5.2	Kadore
2014	L-EN	1	3		Vetch + Clover	No	2013-09-02	CC Sowing	3	29
2014	L-EN	1	3	W rapeseed		No	2013-09-20	Sowing	3	6.5	Kadore
2014	L-EN	1	3		Clover	No	2013-09-20	CC Sowing	3	21
2014	L-EN	1	3	W rapeseed		No	2014-03-27	Fertilization				50	Mineral	Ammonitrate (33.5%)	surface
2014	L-EN	1	3	W rapeseed		No	2014-06-05	Destruction								stubble left in place	0	0
2014	L-EN	1	3			Yes	2014-07-09	Residue crushing	3
2014	L-EN	1	3			Yes	2014-09-01	Residue crushing	3
2014	L-GHG	1	4	W rapeseed		No	2013-09-02	Sowing	3	5.2	Kadore
2014	L-GHG	1	4	W rapeseed		No	2013-09-20	Sowing	3	6.5	Kadore
2014	L-GHG	1	4	W rapeseed		No	2014-03-27	Fertilization				50	Mineral	Ammonitrate (33.5%)	surface
2014	L-GHG	1	4	W rapeseed		No	2014-06-12	Destruction								stubble left in place	0	0
2014	L-GHG	1	4			Yes	2014-07-09	Residue crushing	3
2014	L-GHG	1	4			Yes	2014-09-01	Residue crushing	3
2014	L-EN	2	5		Clover	No	2013-08-13	CC Sowing	3	11						stubble left in place
2014	L-EN	2	5	W oat		No	2013-10-10	Sowing	3	64	Gerald
2014	L-EN	2	5	W oat		No	2014-04-11	Fertilization				20	Mineral	Ammonitrate (33.5%)	surface
2014	L-EN	2	5	W oat		No	2014-07-23	Harvest								stubble left in place	5.3	0.4
2014	L-GHG	2	6		S oat + Lentil + Mustard	No	2013-09-03	CC Sowing	3	105						stubble left in place
2014	L-GHG	2	6	S faba bean		No	2014-03-31	Sowing	3	248	Espresso
2014	L-GHG	2	6	S faba bean		No	2014-08-20	Harvest								stubble left in place	1.3	0.1
2014	PHEP	2	7			Yes	2013-08-27	Tillage	15
2014	PHEP	2	7			Yes	2013-10-15	Tillage	10
2014	PHEP	2	7			Yes	2013-10-15	Tillage	10
2014	PHEP	2	7	W wheat		No	2013-10-15	Sowing		108	Prémio + Mercato + Rubisko + Barok
2014	PHEP	2	7	W wheat		No	2013-10-15	Harrowing	7
2014	PHEP	2	7	W wheat		No	2014-03-27	Fertilization				50	Mineral	Ammonitrate (33.5%)	surface
2014	PHEP	2	7	W wheat		No	2014-04-29	Fertilization				70	Mineral	Ammonitrate (33.5%)	surface
2014	PHEP	2	7	W wheat		No	2014-07-18	Harvest								stubble left in place	7.1	0.3
2014	PHEP	2	7	W wheat		No	2014-07-28	Tillage	15
2014	No-Pest	2	8	W wheat		No	2013-10-30	Plowing	25
2014	No-Pest	2	8	W wheat		No	2013-10-30	Sowing		160	Attlass
2014	No-Pest	2	8	W wheat		No	2013-10-30	Harrowing	7
2014	No-Pest	2	8	W wheat		No	2014-03-18	Hoeing	7
2014	No-Pest	2	8	W wheat		No	2014-03-27	Fertilization				50	Mineral	Ammonitrate (33.5%)	surface
2014	No-Pest	2	8	W wheat		No	2014-05-09	Fertilization				20	Mineral	Ammonitrate (33.5%)	surface
2014	No-Pest	2	8	W wheat		No	2014-07-18	Harvest								stubble left in place	6.1	0.6
2014	L-GHG	3	9		Buckwheat	No	2013-08-13	CC Sowing	3	39						stubble left in place
2014	L-GHG	3	9	W barley		No	2013-10-08	Sowing	3	145	Origami + Etincel
2014	L-GHG	3	9	W barley		No	2014-03-27	Fertilization				50	Mineral	Ammonitrate (33.5%)	surface
2014	L-GHG	3	9	W barley		No	2014-04-11	Fertilization				40	Mineral	Ammonitrate (33.5%)	surface
2014	L-GHG	3	9	W barley		No	2014-07-02	Harvest								stubble left in place	5	0.4
2014	PHEP	3	10			Yes	2013-08-27	Tillage	15
2014	PHEP	3	10			Yes	2013-09-02	Tillage	15
2014	PHEP	3	10	W rapeseed		No	2013-09-03	Sowing		2.8	Kadore
2014	PHEP	3	10	W rapeseed		No	2013-09-03	Harrowing	7
2014	PHEP	3	10	W rapeseed		No	2013-09-03	Rolling
2014	PHEP	3	10	W rapeseed		No	2014-03-14	Hoeing	7
2014	PHEP	3	10	W rapeseed		No	2014-03-27	Fertilization				50	Mineral	Ammonitrate (33.5%)	surface
2014	PHEP	3	10	W rapeseed		No	2014-04-11	Fertilization				100	Mineral	Ammonitrate (33.5%)	surface
2014	PHEP	3	10	W rapeseed		No	2014-07-15	Harvest								stubble left in place	2.8	0.3
2014	PHEP	3	10			Yes	2014-07-23	Residue crushing	3
2014	PHEP	3	10			Yes	2014-07-28	Tillage	15
2014	No-Pest	3	11		Mustard + Lentil	No	2013-09-03	CC Sowing	3	56						stubble left in place
2014	No-Pest	3	11			Yes	2014-02-10	Residue crushing	3
2014	No-Pest	3	11			Yes	2014-02-11	Plowing	25
2014	No-Pest	3	11			Yes	2014-03-11	Tillage	10
2014	No-Pest	3	11			Yes	2014-04-10	Tillage	10
2014	No-Pest	3	11			Yes	2014-04-28	Harrowing	7
2014	No-Pest	3	11	Maize		No	2014-04-28	Sowing		248	Burli
2014	No-Pest	3	11	Maize		No	2014-04-29	Fertilization				50	Mineral	Ammonitrate (33.5%)	surface
2014	No-Pest	3	11	Maize		No	2014-05-09	Harrowing	7
2014	No-Pest	3	11	Maize		No	2014-05-20	Fertilization				60	Mineral	Ammonitrate (33.5%)	surface
2014	No-Pest	3	11	Maize		No	2014-06-02	Hoeing	7
2014	No-Pest	3	11			Yes	2014-06-05	Harrowing	7
2014	No-Pest	3	11			Yes	2014-06-13	Tillage	10
2014	No-Pest	3	11	Maize		No	2014-06-13	Sowing		248	Burli
2014	No-Pest	3	11	Maize		No	2014-07-17	Hoeing	7
2014	No-Pest	3	11	Maize		No	2014-07-18	Hoeing	7
2014	No-Pest	3	11	Maize		No	2014-10-28	Harvest								stubble left in place	5.8	0.1
2014	L-EN	3	12		Mustard	No	2013-08-08	CC Sowing		18						stubble left in place
2014	L-EN	3	12	Soybean		No	2014-06-06	Sowing	3	120	Force 48
2014	L-EN	3	12	Soybean		No	2014-06-06	Rolling
2014	L-EN	3	12	Soybean		No	2014-10-21	Harvest								stubble left in place	0	0
2015	PHEP	1	1		Mustard	No	2014-07-29	CC Sowing	3	13.7						stubble left in place
2015	PHEP	1	1			Yes	2014-11-06	Residue crushing	3
2015	PHEP	1	1			Yes	2014-11-06	Plowing	25
2015	PHEP	1	1	W faba bean		No	2014-11-06	Sowing		202	Olan
2015	PHEP	1	1	W faba bean		No	2014-11-06	Harrowing	7
2015	PHEP	1	1	W faba bean		No	2015-07-30	Harvest								stubble left in place	3.3	0.1
2015	No-Pest	1	2		Mustard + Lentil	No	2014-07-29	CC Sowing	3	59						stubble left in place
2015	No-Pest	1	2			Yes	2015-02-06	Residue crushing	3
2015	No-Pest	1	2			Yes	2015-02-09	Plowing	25
2015	No-Pest	1	2			Yes	2015-04-10	Harrowing	7
2015	No-Pest	1	2			Yes	2015-04-22	Harrowing	7
2015	No-Pest	1	2	Maize		No	2015-04-22	Sowing		248	Burli
2015	No-Pest	1	2	Maize		No	2015-04-28	Harrowing	7
2015	No-Pest	1	2	Maize		No	2015-05-11	Fertilization				85	Mineral	Ammonitrate (33.5%)	surface
2015	No-Pest	1	2	Maize		No	2015-05-18	Hoeing	7
2015	No-Pest	1	2	Maize		No	2015-06-02	Hoeing	7
2015	No-Pest	1	2	Maize		No	2015-06-16	Hoeing	7
2015	No-Pest	1	2	Maize		No	2015-10-13	Harvest								stubble left in place	4.3	1.8
2015	L-EN	1	3	W wheat		No	2014-10-13	Sowing	3	122	Cellule + Rubisko + Koreli + Boregar
2015	L-EN	1	3	W wheat		No	2015-03-26	Fertilization				100	Mineral	Ammonitrate (33.5%)	surface
2015	L-EN	1	3	W wheat		No	2015-07-16	Harvest								stubble left in place	8.2	0.4
2015	L-GHG	1	4	W wheat		No	2014-10-13	Sowing	3	122	Cellule + Rubisko + Koreli + Boregar
2015	L-GHG	1	4	W wheat		No	2015-03-26	Fertilization				110	Mineral	Ammonitrate (33.5%)	surface
2015	L-GHG	1	4	W wheat		No	2015-07-16	Harvest								stubble left in place	8.6	0.4
2015	L-EN	2	5			No	2014-09-19	CC Sowing	3	88						stubble left in place
2015	L-EN	2	5		W barley	No	2014-10-10	CC Sowing	3	160						stubble left in place
2015	L-EN	2	5	Soybean		No	2015-04-21	Sowing	3	117	Oac Erin
2015	L-EN	2	5	Soybean		No	2015-05-12	Sowing	3	143	Oac Erin
2015	L-EN	2	5			Yes	2015-07-13	Residue crushing	3							stubble left in place	0	0
2015	L-GHG	2	6	W rapeseed		No	2014-08-25	Sowing	3	8.5	Kadore + Grizzly + Exstorm + Atenzo
2015	L-GHG	2	6	W rapeseed		No	2014-09-09	Sowing	3	6.6	Kadore + Grizzly + Exstorm + Atenzo
2015	L-GHG	2	6	W rapeseed		No	2015-03-26	Fertilization				60	Mineral	Ammonitrate (33.5%)	surface
2015	L-GHG	2	6	W rapeseed		No	2015-07-10	Harvest								stubble left in place	3.5	0.1
2015	PHEP	2	7		Mustard	No	2014-07-29	CC Sowing	3	14.6						stubble left in place
2015	PHEP	2	7			Yes	2014-07-29	Rolling
2015	PHEP	2	7			Yes	2015-02-06	Residue crushing	3
2015	PHEP	2	7			Yes	2015-02-09	Plowing	25
2015	PHEP	2	7	S barley		No	2015-03-10	Sowing		131	Henrike
2015	PHEP	2	7	S barley		No	2015-03-10	Harrowing	7
2015	PHEP	2	7	S barley		No	2015-03-12	Rolling
2015	PHEP	2	7	S barley		No	2015-04-17	Sowing	3	146	Henrike
2015	PHEP	2	7	S barley		No	2015-04-17	Rolling
2015	PHEP	2	7	S barley		No	2015-05-06	Fertilization				80	Mineral	Ammonitrate (33.5%)	surface
2015	PHEP	2	7	S barley		No	2015-07-23	Harvest								stubble left in place	4.4	0.4
2015	No-Pest	2	8		Phacelia + Mustard	No	2014-07-29	CC Sowing	3	17						stubble left in place
2015	No-Pest	2	8		Phacelia + Mustard	No	2014-09-10	Plowing	25
2015	No-Pest	2	8		Phacelia + Mustard	No	2014-09-10	CC Sowing	3	14						stubble left in place
2015	No-Pest	2	8			Yes	2014-09-10	Rolling
2015	No-Pest	2	8			Yes	2015-02-09	Plowing	25
2015	No-Pest	2	8			Yes	2015-03-10	Tillage	10
2015	No-Pest	2	8	S faba bean		No	2015-03-11	Sowing		208	Espresso
2015	No-Pest	2	8	S faba bean		No	2015-03-11	Harrowing	7
2015	No-Pest	2	8	S faba bean		No	2015-03-12	Rolling
2015	No-Pest	2	8	S faba bean		No	2015-09-27	Hoeing	7
2015	No-Pest	2	8	S faba bean		No	2015-05-11	Hoeing	7
2015	No-Pest	2	8	S faba bean		No	2015-07-30	Harvest								stubble left in place	10	0.2
2015	L-GHG	3	9		Pea + Clover	No	2014-07-07	CC Sowing	3	136						stubble left in place
2015	L-GHG	3	9			Yes	2015-04-22	Tillage	10
2015	L-GHG	3	9			Yes	2015-04-22	Harrowing	7
2015	L-GHG	3	9			Yes	2015-04-22	Harrowing	7
2015	L-GHG	3	9	Maize		No	2015-04-22	Sowing		196	Koncordans
2015	L-GHG	3	9	Maize		No	2015-05-06	Fertilization				60	Mineral	Ammonitrate (33.5%)	surface
2015	L-GHG	3	9	Maize		No	2015-06-16	Hoeing	7
2015	L-GHG	3	9	Maize		No	2015-10-13	Harvest								stubble left in place	9.7	0.6
2015	PHEP	3	10			Yes	2014-09-11	Tillage	15
2015	PHEP	3	10			Yes	2014-10-22	Tillage	10
2015	PHEP	3	10	W wheat		No	2014-10-22	Sowing		101	Cellule + Rubisko + Koreli + Boregar
2015	PHEP	3	10	W wheat		No	2014-10-22	Harrowing	7
2015	PHEP	3	10	W wheat		No	2015-07-23	Harvest								stubble left in place	9.4	0.1
2015	PHEP	3	10			Yes	2015-08-05	Tillage	15
2015	No-Pest	3	11			Yes	2014-11-10	Plowing	25
2015	No-Pest	3	11	W wheat		No	2014-11-10	Sowing		140	Attlass
2015	No-Pest	3	11	W wheat		No	2014-11-10	Harrowing	7
2015	No-Pest	3	11	W wheat		No	2014-04-09	Hoeing	7
2015	No-Pest	3	11	W wheat		No	2015-04-13	Fertilization				80	Mineral	Ammonitrate (33.5%)	surface
2015	No-Pest	3	11	W wheat		No	2015-07-23	Harvest								stubble left in place	7	0.7
2015	No-Pest	3	11			Yes	2015-08-05	Tillage	15
2015	L-EN	3	12	W wheat		No	2014-10-23	Sowing	3	146	Cellule + Rubisko + Koreli + Boregar
2015	L-EN	3	12	W wheat		No	2015-03-18	CC Sowing	3	156
2015	L-EN	3	12	W wheat		No	2015-04-13	Fertilization				40	Mineral	Ammonitrate (33.5%)	surface
2015	L-EN	3	12	W wheat		No	2015-05-06	Fertilization				40	Mineral	Ammonitrate (33.5%)	surface
2015	L-EN	3	12	W wheat		No	2015-07-23	Harvest								stubble left in place	6.8	0.3
2016	PHEP	1	1			Yes	2015-09-28	Tillage	15
2016	PHEP	1	1			Yes	2015-10-15	Tillage	10
2016	PHEP	1	1	W wheat		No	2015-10-15	Sowing		97	Cellule + Rubisko + Koreli + Boregar
2016	PHEP	1	1	W wheat		No	2015-10-15	Harrowing	7
2016	PHEP	1	1	W wheat		No	2016-04-05	Fertilization				75	Mineral	Ammonitrate (33.5%)	surface
2016	PHEP	1	1	W wheat		No	2016-07-25	Harvest								Exportation	4.3	0.3
2016	PHEP	1	1	W wheat		No	2016-08-01	Compressing straw
2016	No-Pest	1	2			Yes	2015-11-02	Residue crushing	3
2016	No-Pest	1	2	W wheat		No	2015-11-03	Plowing	25
2016	No-Pest	1	2	W wheat		No	2015-11-03	Sowing		163	Attlass
2016	No-Pest	1	2	W wheat		No	2016-03-22	Hoeing
2016	No-Pest	1	2	W wheat		No	2016-04-05	Fertilization				100	Mineral	Ammonitrate (33.5%)	surface
2016	No-Pest	1	2	W wheat		No	2016-04-19	Hoeing
2016	No-Pest	1	2	W wheat		No	2016-05-09	Fertilization				30	Mineral	Ammonitrate (33.5%)	surface
2016	No-Pest	1	2	W wheat		No	2016-07-25	Harvest								stubble left in place	4	0.3
2016	L-EN	1	3		Clover	No	2015-09-03	CC Sowing	3	16
2016	L-EN	1	3	S oat		No	2016-03-24	Sowing	3	182	Raven
2016	L-EN	1	3	S oat		No	2016-05-09	Fertilization				30	Mineral	Ammonitrate (33.5%)	surface
2016	L-EN	1	3	S oat		No	2016-08-05	Harvest								stubble left in place	1.8	0.2
2016	L-GHG	1	4		S oat + Mustard	No	2015-09-03	CC Sowing	3	70
2016	L-GHG	1	4			Yes	2016-02-03	Residue crushing	3
2016	L-GHG	1	4			Yes	2016-05-17	Tillage	10
2016	L-GHG	1	4			Yes	2016-05-17	Tillage	10
2016	L-GHG	1	4	Soybean		No	2016-05-17	Sowing		136	Rgt Shouna
2016	L-GHG	1	4	Soybean		No	2016-05-17	Harrowing	7								0	0
2016	L-GHG	1	4		Buckwheat + Vetch	No	2016-07-01	CC Sowing	3	200
2016	L-EN	2	5	W wheat		No	2015-10-09	Sowing	3	132	MD
2016	L-EN	2	5	W wheat		No	2016-04-05	Fertilization				90	Mineral	Ammonitrate (33.5%)	surface
2016	L-EN	2	5	W wheat		No	2016-05-09	Fertilization				40	Mineral	Ammonitrate (33.5%)	surface
2016	L-EN	2	5	W wheat		No	2016-07-25	Harvest								Exportation	4.8	0.2
2016	L-EN	2	5			Yes	2016-08-01	Compressing straw
2016	L-GHG	2	6			Yes	2015-10-15	Tillage	10
2016	L-GHG	2	6			Yes	2015-10-15	Tillage	10
2016	L-GHG	2	6	W wheat		No	2015-10-15	Sowing		97	Cellule + Rubisko + Koreli + Boregar
2016	L-GHG	2	6	W wheat		No	2015-10-15	Harrowing	7
2016	L-GHG	2	6	W wheat		No	2016-04-05	Fertilization				90	Mineral	Ammonitrate (33.5%)	surface
2016	L-GHG	2	6	W wheat		No	2016-05-09	Fertilization				40	Mineral	Ammonitrate (33.5%)	surface
2016	L-GHG	2	6	W wheat		No	2016-07-25	Harvest								Exportation	4.8	0.2
2016	L-GHG	2	6			Yes	2016-08-01	Compressing straw
2016	PHEP	2	7			Yes	2015-09-28	Tillage	15
2016	PHEP	2	7			Yes	2015-11-03	Plowing	25
2016	PHEP	2	7	W faba bean		No	2015-11-03	Sowing		204	Olan
2016	PHEP	2	7	W faba bean		No	2015-11-03	Harrowing	7
2016	PHEP	2	7	W faba bean		No	2016-08-05	Harvest								stubble left in place	0.6	0.1
2016	No-Pest	2	8			Yes	2015-08-05	Stubble operation
2016	No-Pest	2	8			Yes	2015-09-02	Tillage	10
2016	No-Pest	2	8			Yes	2015-09-28	Tillage	10
2016	No-Pest	2	8			Yes	2015-11-03	Tillage	10
2016	No-Pest	2	8	W wheat		No	2015-11-03	Sowing		167	Skerzzo + Renan + Attlass
2016	No-Pest	2	8	W wheat		No	2016-03-22	Hoeing
2016	No-Pest	2	8	W wheat		No	2016-04-19	Hoeing
2016	No-Pest	2	8	W wheat		No	2016-05-12	Fertilization				30	Mineral	Ammonitrate (33.5%)	surface
2016	No-Pest	2	8	W wheat		No	2016-07-25	Harvest								stubble left in place	3.3	0.2
2016	L-GHG	3	9	W pea		No	2015-11-03	Sowing	3	209	Casper + Balltrap + Dexter + Frenel
2016	L-GHG	3	9	W pea		No	2016-07-08	Harvest								stubble left in place	1.4	0.2
2016	PHEP	3	10			Yes	2015-09-02	Tillage	10
2016	PHEP	3	10		Mustard	No	2015-09-04	CC Sowing	3	8.9
2016	PHEP	3	10			Yes	2015-09-04	Rolling
2016	PHEP	3	10			Yes	2016-01-19	Residue crushing	3
2016	PHEP	3	10			Yes	2016-01-26	Plowing	25
2016	PHEP	3	10			Yes	2016-03-16	Tillage	10
2016	PHEP	3	10	S barley		No	2016-03-17	Sowing		136	Sanette
2016	PHEP	3	10	S barley		No	2016-03-17	Harrowing	7
2016	PHEP	3	10	S barley		No	2016-03-18	Rolling
2016	PHEP	3	10	S barley		No	2016-05-09	Fertilization				90	Mineral	Ammonitrate (33.5%)	surface
2016	PHEP	3	10	S barley		No	2016-08-16	Harvest								stubble left in place	3.3	0.3
2016	No-Pest	3	11			Yes	2015-09-02	Tillage	10
2016	No-Pest	3	11			Yes	2015-09-04	CC Sowing		616
2016	No-Pest	3	11			Yes	2015-09-04	Rolling
2016	No-Pest	3	11			Yes	2016-01-19	Residue crushing	3
2016	No-Pest	3	11			Yes	2016-01-26	Plowing	25
2016	No-Pest	3	11			Yes	2016-03-16	Tillage	10
2016	No-Pest	3	11	S faba bean		No	2016-03-17	Sowing		207	Fanfare Ab
2016	No-Pest	3	11	S faba bean		No	2016-03-17	Harrowing	7
2016	No-Pest	3	11	S faba bean		No	2016-03-18	Rolling
2016	No-Pest	3	11	S faba bean		No	2016-05-03	Hoeing
2016	No-Pest	3	11	S faba bean		No	2016-06-10	Hoeing									0	0
2016	No-Pest	3	11			Yes	2016-08-07	Residue crushing	3
2016	No-Pest	3	11			Yes	2016-09-07	Stubble operation
2016	L-EN	3	12	W rapeseed		No	2015-08-31	Sowing	3	6.2	Kador + Grizzly + Exstorm + Atenzo
2016	L-EN	3	12	W rapeseed		No	2015-09-25	Sowing	3	9.8	Kador + Grizzly + Exstorm + Atenzo						0	0
2016	L-EN	3	12	Camelina		No	2016-04-14	Sowing	3	12.1	MD
2016	L-EN	3	12			Yes	2016-07-28	Residue crushing	3								0	0
