# Supplementary material for: Nitrous oxide fluxes and soil nitrogen contents over eight years in four cropping systems designed to meet both environmental and production goals: A French field nitrogen data set
Source: Data Brief. 2021 Aug 16;38:107303. doi: 10.1016/j.dib.2021.107303 (PMC8379275; doi:10.1016/j.dib.2021.107303)
Supplement: Supplementary file 5 [file mmc5.xls]

## Sheet: Climatic data
Date (DD/MM/YYYY)	Mean daily temperature (°C)	Daily rainfall (mm)	Mean daily soil temperature at 10 cm below the surface (°C)
2008-01-01	3.7	0	4.45
2008-01-02	0	0	2.95
2008-01-03	1.3	0.8	2.1
2008-01-04	7.5	0	3.8
2008-01-05	8.1	0	5
2008-01-06	7	2	5.4
2008-01-07	8.8	0	5.85
2008-01-08	5.9	0	5.25
2008-01-09	7.2	1	5.85
2008-01-10	8	0	5.55
2008-01-11	9	0.5	6.6
2008-01-12	6.1	0	5.6
2008-01-13	6.4	0	5.75
2008-01-14	7.3	0	5.45
2008-01-15	8.3	12.5	6.05
2008-01-16	6.5	0	6.05
2008-01-17	8.3	0	6.3
2008-01-18	10.2	0	7.35
2008-01-19	12.4	0	8.6
2008-01-20	11.3	0	8.9
2008-01-21	10	2	8.25
2008-01-22	6.6	0	7.95
2008-01-23	7.9	0	6.6
2008-01-24	7.6	0.5	7.5
2008-01-25	3.6	0	5.35
2008-01-26	3.8	0	4.85
2008-01-27	2.8	0	3.15
2008-01-28	2.1	0	3.25
2008-01-29	1.4	0	4.05
2008-01-30	2.1	0.5	3.95
2008-01-31	3.6	13.5	3.25
2008-02-01	4.9	5.5	4.1
2008-02-02	2.6	0	3.5
2008-02-03	4.1	3	3.2
2008-02-04	6.1	0	4.4
2008-02-05	9	0	5.55
2008-02-06	8.5	0	7
2008-02-07	5.5	9.4	5.1
2008-02-08	5.9	0	4.6
2008-02-09	6.3	0	4.25
2008-02-10	5.3	0	3.95
2008-02-11	5.7	0	3.8
2008-02-12	5.7	2.2	3.8
2008-02-13	5.4	0	3.55
2008-02-14	0.9	0	2.9
2008-02-15	-0.1	0	2.8
2008-02-16	0.8	0	2
2008-02-17	1.6	0	1.85
2008-02-18	3	0	1.95
2008-02-19	4.7	0	2.5
2008-02-20	8.1	0	4.55
2008-02-21	8.3	0	5.9
2008-02-22	9.8	0	6.5
2008-02-23	9.2	0	7.35
2008-02-24	9.6	0	6.75
2008-02-25	10.5	0	8.55
2008-02-26	9.3	0	8.25
2008-02-27	7.2	0	7.05
2008-02-28	10.1	0	8.05
2008-02-29	10.5	0	9
2008-03-01	11.1	0	9.55
2008-03-02	10.9	0	9
2008-03-03	7.7	0	9.1
2008-03-04	3.8	0	7.1
2008-03-05	2.7	0	6.1
2008-03-06	4.5	0	5.15
2008-03-07	6.8	0	6.65
2008-03-08	6.5	0	6.15
2008-03-09	6.9	0	7.35
2008-03-10	6.8	0	6.35
2008-03-11	9.9	0	7.35
2008-03-12	8.7	0	8.3
2008-03-13	8.5	0	7.45
2008-03-14	11.6	0	9.15
2008-03-15	11.1	0	9.25
2008-03-16	9.5	0	9.75
2008-03-17	5.9	0	9.05
2008-03-18	3.6	0	7.2
2008-03-19	4.1	0	7.3
2008-03-20	4.8	0	6.25
2008-03-21	6.5	0	7.45
2008-03-22	3.3	0	6.4
2008-03-23	2.1	0	5.75
2008-03-24	2.3	0	5.5
2008-03-25	3.5	0	5.55
2008-03-26	6.7	0	6.4
2008-03-27	6	0	7.5
2008-03-28	6.1	0	6.25
2008-03-29	9.2	0	7.05
2008-03-30	9	0	7.55
2008-03-31	11.5	0	7.2
2008-04-01	9	0	8.15
2008-04-02	9.6	5.2	8.75
2008-04-03	10.4	0	10.9
2008-04-04	3.7	0.2	10.65
2008-04-05	7.3	1.2	9.6
2008-04-06	3	1.8	8.5
2008-04-07	3	0.4	7.7
2008-04-08	4.6	0.2	7.15
2008-04-09	6.2	0	7.7
2008-04-10	7.3	0	8.95
2008-04-11	8	0	9.4
2008-04-12	8.5	2.4	9.2
2008-04-13	8.4	5.8	9.9
2008-04-14	7	1.4	9.7
2008-04-15	6.5	0	9.45
2008-04-16	6.5	0	9.3
2008-04-17	6.9	0.4	8.25
2008-04-18	10	6.2	9.5
2008-04-19	11.3	0	11.15
2008-04-20	11	6.6	10.95
2008-04-21	11.5	0	11.6
2008-04-22	12	0.2	12.65
2008-04-23	10.7	0	12.55
2008-04-24	11	2.2	11.85
2008-04-25	11.8	0	13.5
2008-04-26	14	0	14.4
2008-04-27	16.4	0	15.4
2008-04-28	10.6	11	15.05
2008-04-29	9.4	7.6	12.45
2008-04-30	9.9	0.8	12.05
2008-05-01	9.5	0.4	11.95
2008-05-02	12.2	0	13.1
2008-05-03	15.8	0	15.5
2008-05-04	16.6	0	16.55
2008-05-05	15.7	0	16.45
2008-05-06	16	0	16.45
2008-05-07	17.3	0	17.25
2008-05-08	18.1	0	17.65
2008-05-09	17.4	3	17.45
2008-05-10	18.3	0	18.35
2008-05-11	18.4	0	18.4
2008-05-12	17.9	0	18.55
2008-05-13	18.6	0	18.9
2008-05-14	17.7	11.2	19.4
2008-05-15	16.2	0.2	19.1
2008-05-16	15.9	0.6	18.7
2008-05-17	13.9	3.2	18.55
2008-05-18	11.9	0	17.65
2008-05-19	11.1	0	16
2008-05-20	12.2	0	16.1
2008-05-21	14.3	0	17
2008-05-22	15.3	0	17.6
2008-05-23	16.8	0	18.7
2008-05-24	16.5	12.8	18.25
2008-05-25	16.3	2.8	18.9
2008-05-26	15.4	3	18.75
2008-05-27	14.2	34.4	16.7
2008-05-28	16.5	0	17.3
2008-05-29	16.2	0.8	17.6
2008-05-30	17.5	0	19.2
2008-05-31	15.6	0	18.95
2008-06-01	16.4	1.4	19.1
2008-06-02	17.5	2	19.35
2008-06-03	13.8	2.8	17.95
2008-06-04	14.6	0	17.95
2008-06-05	15.5	0	18.65
2008-06-06	13.3	0	17.4
2008-06-07	14.1	0	16.55
2008-06-08	15.1	0	16.6
2008-06-09	19.7	0	19
2008-06-10	19.8	0	20.1
2008-06-11	16.2	0	20
2008-06-12	12.6	6	17.9
2008-06-13	12.4	0	17.25
2008-06-14	13.4	0	17.7
2008-06-15	12.2	1.6	17.2
2008-06-16	14.4	0.2	17.7
2008-06-17	16.4	0	18.55
2008-06-18	16.2	0	19.3
2008-06-19	16.6	1	18.4
2008-06-20	18.3	0	19.3
2008-06-21	21	0.6	20.95
2008-06-22	20.9	0	21.2
2008-06-23	16.4	0	20.7
2008-06-24	21.1	0	21.6
2008-06-25	19.9	0.4	22.1
2008-06-26	17.8	0	21.55
2008-06-27	17.2	0	19.9
2008-06-28	19.7	0	21.05
2008-06-29	19	0	21.45
2008-06-30	18.3	0	22.3
2008-07-01	22.9	0	22.65
2008-07-02	17.9	9.8	21.9
2008-07-03	16.1	0.2	20.4
2008-07-04	17.3	0	19.75
2008-07-05	18.3	0.6	20.25
2008-07-06	17.3	0	19.2
2008-07-07	15.2	1.4	18
2008-07-08	15.2	2.4	17.25
2008-07-09	18	0	18.95
2008-07-10	20.3	1	20.1
2008-07-11	17.9	0.4	20.3
2008-07-12	15.1	0	19.2
2008-07-13	14.5	0.2	18.55
2008-07-14	17.1	0	19.95
2008-07-15	19.3	0	21.05
2008-07-16	17.3	0	20.7
2008-07-17	17.4	0	20.5
2008-07-18	17.9	0	20
2008-07-19	18.6	0	20.6
2008-07-20	14.8	0	19.55
2008-07-21	14.8	0	19.4
2008-07-22	17.4	0	20.7
2008-07-23	20.4	0	22.1
2008-07-24	21.8	0	22.5
2008-07-25	20.7	8.8	23.15
2008-07-26	20.2	0	22.95
2008-07-27	21.8	0	23.25
2008-07-28	23.4	1.2	23.9
2008-07-29	20.2	0	22.95
2008-07-30	23	0	23.35
2008-07-31	24.4	0.6	24.7
2008-08-01	19.1	0	22.15
2008-08-02	18.5	0.2	20.7
2008-08-03	20.6	4.8	21.25
2008-08-04	19.4	0	22.55
2008-08-05	21.9	0	22.85
2008-08-06	25	7.4	23.65
2008-08-07	19.6	6	22.6
2008-08-08	17.3	0.2	20.15
2008-08-09	18.6	0	19.45
2008-08-10	18.3	0.4	19.5
2008-08-11	17.7	3	19.65
2008-08-12	19.2	0	20.3
2008-08-13	17.6	0.2	18.9
2008-08-14	16.1	0	18.65
2008-08-15	16.7	0	20.15
2008-08-16	17.8	0.2	19.4
2008-08-17	18.2	0	19.75
2008-08-18	19.7	0	19.6
2008-08-19	18.1	4	19.75
2008-08-20	17.4	0	18.55
2008-08-21	17.2	5	18.15
2008-08-22	15	9.8	17.6
2008-08-23	14.7	0	17.75
2008-08-24	14.5	4	16.65
2008-08-25	17.3	0.2	18.3
2008-08-26	17.1	0	18.65
2008-08-27	17.2	0	19.75
2008-08-28	17.1	0	19.1
2008-08-29	17.5	0	19.55
2008-08-30	20.8	0	19.95
2008-08-31	16.7	0	20.55
2008-09-01	17.9	1.4	19.7
2008-09-02	16.6	2	18.4
2008-09-03	13.7	0.4	16.7
2008-09-04	14.4	0	16.15
2008-09-05	16.4	5	16.35
2008-09-06	16.9	1.4	16.85
2008-09-07	15.6	0.2	16.45
2008-09-08	15.1	0	16.9
2008-09-09	18.3	0	16.55
2008-09-10	19.5	0	18.95
2008-09-11	18.1	0	19.1
2008-09-12	14.1	0	17.45
2008-09-13	13.3	0	15.45
2008-09-14	13.8	0	17.05
2008-09-15	12.5	0	15
2008-09-16	11.8	0	15
2008-09-17	11.1	0	14.15
2008-09-18	10.5	0	14.55
2008-09-19	11.2	0	14.1
2008-09-20	12.4	0	14.25
2008-09-21	11.8	0	14.1
2008-09-22	11.9	0	13.5
2008-09-23	11.8	1.6	13.2
2008-09-24	13.1	0	14.85
2008-09-25	13.8	0	14.65
2008-09-26	12.3	0	13.9
2008-09-27	12.7	0	13.65
2008-09-28	12.5	0	13.9
2008-09-29	10.4	0	13.75
2008-09-30	13.3	0.8	12.45
2008-10-01	13.7	0.2	13.45
2008-10-02	9.6	3.6	12.35
2008-10-03	7.7	3	10.5
2008-10-04	9.4	0.2	10.2
2008-10-05	13.1	0.4	11.6
2008-10-06	15.2	0.6	13.55
2008-10-07	15.9	4.2	14.5
2008-10-08	12.2	0.2	13.95
2008-10-09	10.1	0	12.45
2008-10-10	12.4	0.2	12.2
2008-10-11	13.2	0.4	13.5
2008-10-12	14.9	0	13.45
2008-10-13	17.7	0	15.05
2008-10-14	14.6	0.2	15.4
2008-10-15	14.1	0.8	14.3
2008-10-16	11	0.2	13.45
2008-10-17	8.3	0.2	11.4
2008-10-18	8.6	0	10.95
2008-10-19	9.5	0	10.3
2008-10-20	14.4	2.8	11.1
2008-10-21	10.7	3.6	12.35
2008-10-22	8.3	0	11.05
2008-10-23	8.4	0	9.25
2008-10-24	10.4	0	9.55
2008-10-25	10.7	0	11.1
2008-10-26	12.1	14.4	10.65
2008-10-27	9.5	1.8	11.85
2008-10-28	5.1	0.2	9.4
2008-10-29	2.9	0.8	6.9
2008-10-30	3.4	6.4	6.25
2008-10-31	5.3	10	6.8
2008-11-01	8.1	8	7.7
2008-11-02	8.5	1	8.6
2008-11-03	10.3	0.2	9.55
2008-11-04	10.3	1.6	8.5
2008-11-05	8.5	3.4	9
2008-11-06	8.7	0.6	9.2
2008-11-07	8.9	2.6	9.3
2008-11-08	8.9	6.2	8.4
2008-11-09	10.9	0.4	9.55
2008-11-10	13.3	8.6	10.35
2008-11-11	10	1	10.25
2008-11-12	7	0	9.25
2008-11-13	6.4	0.2	8.05
2008-11-14	9.2	0.4	8.3
2008-11-15	10.4	0	9.6
2008-11-16	10.6	1	10.1
2008-11-17	8.3	2.6	10.05
2008-11-18	9.4	0.4	9.65
2008-11-19	7.9	0.2	8.65
2008-11-20	9.9	0.2	9.15
2008-11-21	8.8	3.2	9.4
2008-11-22	3.8	0	6.9
2008-11-23	2.5	6.4	4.45
2008-11-24	3.4	0.2	5.3
2008-11-25	2.7	0.6	4.2
2008-11-26	5.1	0	5.15
2008-11-27	3.6	0.4	5.2
2008-11-28	2.1	0.2	5.1
2008-11-29	2.9	0.8	5
2008-11-30	2.4	4.8	4.2
2008-12-01	3.7	0.2	4.85
2008-12-02	3.5	5.4	4.15
2008-12-03	3.6	2	5.1
2008-12-04	5.1	3.8	3.8
2008-12-05	6.2	4.4	5.05
2008-12-06	5.8	0.4	5.45
2008-12-07	1.6	0.2	4.15
2008-12-08	1.4	0	4.1
2008-12-09	0.5	1.8	3.4
2008-12-10	1.3	1.8	2.6
2008-12-11	0.4	0.2	1.85
2008-12-12	-1.6	0	1.85
2008-12-13	0.7	2.8	1.8
2008-12-14	3.4	2.6	2.4
2008-12-15	1	0.2	2.5
2008-12-16	-0.5	0	2.4
2008-12-17	2.5	2.2	2.75
2008-12-18	4.9	0.4	3.25
2008-12-19	7.2	0	4.65
2008-12-20	9	0	5.3
2008-12-21	8.9	0	6.55
2008-12-22	8.3	0	6.85
2008-12-23	6.8	0.2	7.05
2008-12-24	3.6	0.2	4.55
2008-12-25	4.9	0	5
2008-12-26	0.7	0	3.15
2008-12-27	-1	0	1.35
2008-12-28	-2.8	0	0.8
2008-12-29	-2.8	0	0.35
2008-12-30	-1.1	0.8	0.25
2008-12-31	0	0.2	0.3
2009-01-01	-0.7	0	0.4
2009-01-02	-1.4	0.2	0.45
2009-01-03	-2	0	0.45
2009-01-04	-2.5	0	0.15
2009-01-05	-1.4	0.2	0.1
2009-01-06	-6.6	0	0.1
2009-01-07	-6	0	-0.05
2009-01-08	-2.1	0	0
2009-01-09	-6.4	0	-0.15
2009-01-10	-5.9	0	-0.4
2009-01-11	-0.8	2.4	-0.55
2009-01-12	2.8	1.6	-0.4
2009-01-13	3.8	3.6	-0.25
2009-01-14	2.9	0.2	-0.2
2009-01-15	2.3	0	-0.15
2009-01-16	2.7	0	-0.15
2009-01-17	6.9	10	1.85
2009-01-18	6.5	7.6	3.45
2009-01-19	7.3	2.4	4.5
2009-01-20	3.1	0.2	3
2009-01-21	1.5	2	2.5
2009-01-22	5.9	7	4
2009-01-23	7.5	5	5.2
2009-01-24	3.3	0	3.95
2009-01-25	4.1	1.8	3
2009-01-26	3.6	0	3.5
2009-01-27	2.5	0	3.9
2009-01-28	2.1	0	3.75
2009-01-29	-0.3	0	2.8
2009-01-30	1	0.2	1.7
2009-01-31	1.1	0	1.65
2009-02-01	-1	0	0.7
2009-02-02	-0.7	0.6	0.5
2009-02-03	-1.9	0.2	0.5
2009-02-04	-0.6	5.2	0.3
2009-02-05	6	0.2	1.4
2009-02-06	6.4	0	3
2009-02-07	1	3.2	1.7
2009-02-08	1.6	1	1.7
2009-02-09	6.2	12	3.55
2009-02-10	4.6	3	4.35
2009-02-11	3.1	1.2	3.15
2009-02-12	1.9	0.2	3
2009-02-13	1.1	4.2	2.05
2009-02-14	1.1	0.2	2.35
2009-02-15	1.1	0	1.7
2009-02-16	5.2	0.2	3.1
2009-02-17	7.2	0.2	4.7
2009-02-18	5.2	0	5.45
2009-02-19	3.5	0.2	4.05
2009-02-20	6.2	0	5.4
2009-02-21	5.4	0	5.35
2009-02-22	6.5	0	5.35
2009-02-23	6.4	1	5.8
2009-02-24	5.5	0.2	5.95
2009-02-25	5	0	5.65
2009-02-26	4.4	0.2	4.45
2009-02-27	4.7	0.2	4.8
2009-02-28	6.4	0	5.4
2009-03-01	7.9	0	5.85
2009-03-02	6.5	0	6.65
2009-03-03	6.1	4	5.05
2009-03-04	3.9	4.4	5.35
2009-03-05	1.4	0.2	3.85
2009-03-06	3.9	0	4.35
2009-03-07	6	0	4.55
2009-03-08	7.9	3	6.55
2009-03-09	5.8	1.4	5.65
2009-03-10	8	5.2	6.25
2009-03-11	7.7	0	7.4
2009-03-12	9.3	0.2	7.65
2009-03-13	9.2	0	8.4
2009-03-14	7.5	0	7.6
2009-03-15	8.2	0	8.4
2009-03-16	8.8	0	8.35
2009-03-17	9.3	0	8.35
2009-03-18	9.6	0	9
2009-03-19	9	0	7.85
2009-03-20	6.6	0	7.7
2009-03-21	6.1	0	7.25
2009-03-22	4.9	0	6.4
2009-03-23	8.1	1.4	7.05
2009-03-24	5.4	0.2	7.05
2009-03-25	6.8	3.4	6.65
2009-03-26	7.8	1.8	6.7
2009-03-27	8	3	7.4
2009-03-28	6.2	2.2	7.7
2009-03-29	5.1	0	7.3
2009-03-30	5.6	0	7.7
2009-03-31	8.2	0	7.7
2009-04-01	10	0	8.6
2009-04-02	11.5	0	9.85
2009-04-03	10	0	10.8
2009-04-04	9.8	0.2	10.05
2009-04-05	11	0	11.15
2009-04-06	14.2	5.6	12
2009-04-07	11.5	0.2	12.45
2009-04-08	10.1	2	10.25
2009-04-09	14.8	0	12.8
2009-04-10	14.5	0	12.5
2009-04-11	13	1.2	12.15
2009-04-12	13.7	0	13.95
2009-04-13	12.2	0	14.4
2009-04-14	15.2	5.2	14.9
2009-04-15	14.5	1.2	14.55
2009-04-16	11.1	0	13.35
2009-04-17	10.6	0	12.35
2009-04-18	9.1	6	11.45
2009-04-19	11	0.2	12.35
2009-04-20	12	0.2	12.95
2009-04-21	11.9	0	13.6
2009-04-22	11.8	0	14
2009-04-23	12	0	14.4
2009-04-24	12.5	0	14.1
2009-04-25	10.8	0	13.2
2009-04-26	11.4	0	13.7
2009-04-27	9.7	9	12.85
2009-04-28	8.4	9.2	12.4
2009-04-29	9.4	0.4	13.25
2009-04-30	11.7	0.2	13.9
2009-05-01	13	0	15.25
2009-05-02	11.7	0	14.4
2009-05-03	9.9	0.2	13.75
2009-05-04	9.8	0	13.85
2009-05-05	11.4	0	13.1
2009-05-06	11.9	0	13.3
2009-05-07	15.6	2.2	14.35
2009-05-08	12.9	0	15.25
2009-05-09	12.9	0.2	14.25
2009-05-10	14.6	7.2	15
2009-05-11	13.5	13.8	14.9
2009-05-12	12.9	0.6	14.85
2009-05-13	15.3	3.6	16.5
2009-05-14	14.6	3.2	16.55
2009-05-15	11.9	2	15.8
2009-05-16	12.5	2.2	14.5
2009-05-17	11.9	0.2	14.15
2009-05-18	12.5	0	14.2
2009-05-19	13.8	0	15.3
2009-05-20	15.5	0	16.8
2009-05-21	15.8	0	18.05
2009-05-22	13.3	0	18.35
2009-05-23	16	0.2	17.05
2009-05-24	20.7	0	19.55
2009-05-25	22.1	2.6	21.2
2009-05-26	13.1	3.2	18.6
2009-05-27	11.9	0.2	15.65
2009-05-28	14.3	0	16.3
2009-05-29	16.6	0	17.2
2009-05-30	16.8	0	17.3
2009-05-31	16.8	0	17.35
2009-06-01	19.2	0	18.2
2009-06-02	18.1	0.2	19.45
2009-06-03	16.8	0	19.6
2009-06-04	13.2	0	19.25
2009-06-05	13.5	0.4	18.5
2009-06-06	12.4	3.2	17.35
2009-06-07	12.2	2.8	17
2009-06-08	12	8.6	14.85
2009-06-09	14.3	3	15.8
2009-06-10	13.7	15	15.6
2009-06-11	14.9	0	16.7
2009-06-12	16.2	0	17.95
2009-06-13	19.5	0	19.65
2009-06-14	21.2	0	21.45
2009-06-15	15.3	12.8	19.45
2009-06-16	15.8	0	19.6
2009-06-17	18.6	0.2	20.25
2009-06-18	16.4	0	19.35
2009-06-19	14.5	0.2	19
2009-06-20	12.6	0.2	17.1
2009-06-21	14.2	0	17.65
2009-06-22	15.2	0	18.8
2009-06-23	16.1	0	18.2
2009-06-24	18.7	0	18.85
2009-06-25	20.6	10.2	19.7
2009-06-26	18.9	1.2	20.9
2009-06-27	19	0	21.1
2009-06-28	21.1	0	22.2
2009-06-29	23.3	0.2	23.3
2009-06-30	23.4	0	23.65
2009-07-01	23	0	23.95
2009-07-02	24	0	24.2
2009-07-03	21.6	0	24.15
2009-07-04	21.8	0	23.45
2009-07-05	20.9	0	23.6
2009-07-06	18.3	2.8	21.7
2009-07-07	15.4	6	19.9
2009-07-08	15	4.2	18.9
2009-07-09	15.2	0.2	18.2
2009-07-10	15.1	0	17.7
2009-07-11	17.9	1.2	18.85
2009-07-12	19.4	0	20.35
2009-07-13	19.4	0	20.35
2009-07-14	20.2	0	20.55
2009-07-15	20.2	0	20.95
2009-07-16	19.7	2.2	22.2
2009-07-17	16.2	2	19.05
2009-07-18	16.2	0.5	17.85
2009-07-19	17.5	0	17.8
2009-07-20	18.5	0	18.9
2009-07-21	24.6	0	21.45
2009-07-22	21.2	8.2	22.4
2009-07-23	18.2	3.8	21.2
2009-07-24	16.8	4.2	19.75
2009-07-25	17.5	0	19.05
2009-07-26	20.2	0	20.1
2009-07-27	17.2	1	19.1
2009-07-28	18.9	0	20.45
2009-07-29	20.6	1.2	20.45
2009-07-30	17.1	0	20.25
2009-07-31	18.7	0	20.85
2009-08-01	21.1	3.4	21.5
2009-08-02	17.2	0	20.2
2009-08-03	18.1	0	20
2009-08-04	20.8	0	21.2
2009-08-05	23	0	22.7
2009-08-06	23.6	0	23.55
2009-08-07	18.9	0	22.3
2009-08-08	19.1	0	21.6
2009-08-09	20.9	0.4	21.55
2009-08-10	21.7	0	22.2
2009-08-11	19.3	0	22
2009-08-12	20.6	0	22.2
2009-08-13	19.3	0	22.35
2009-08-14	20.3	0	22.8
2009-08-15	24.4	0	23.85
2009-08-16	21.6	0	24.75
2009-08-17	18.4	0	24
2009-08-18	20.1	0	23.05
2009-08-19	26.5	0	24.35
2009-08-20	23.6	0	24.85
2009-08-21	18.9	0	23.4
2009-08-22	19.6	0	23.4
2009-08-23	21.8	0	23.7
2009-08-24	19.9	2.8	21.55
2009-08-25	17.8	0	21.45
2009-08-26	19.8	0	20.7
2009-08-27	20	0	20.65
2009-08-28	17.8	0	20.95
2009-08-29	15.8	0	19.75
2009-08-30	17.2	0	19.7
2009-08-31	22.9	0	21.4
2009-09-01	18.5	6.6	20.7
2009-09-02	16.7	3	18.6
2009-09-03	15.7	4.4	17.75
2009-09-04	13.5	3.6	16.5
2009-09-05	13.5	0	15.45
2009-09-06	15.3	0	16.5
2009-09-07	18.6	0	18.15
2009-09-08	21.5	0	19.3
2009-09-09	19.1	0	19.25
2009-09-10	17.7	0	19.5
2009-09-11	15.7	0	18.3
2009-09-12	15.8	0	18
2009-09-13	15.1	0	16.95
2009-09-14	15	2	16.95
2009-09-15	13.3	0	16.4
2009-09-16	15.5	0	15.25
2009-09-17	15.9	0	16.3
2009-09-18	18.5	0	17.85
2009-09-19	19.3	0	19.3
2009-09-20	18	0	19.7
2009-09-21	16.7	0	18.85
2009-09-22	15.9	0	18.4
2009-09-23	14.8	0	17.7
2009-09-24	15.3	0	17.75
2009-09-25	13.8	0	16.9
2009-09-26	14.2	0	16.3
2009-09-27	14.9	0	16.45
2009-09-28	14.6	0	16.35
2009-09-29	15.2	0	17.25
2009-09-30	14.8	0.2	16.9
2009-10-01	14.5	0	16.45
2009-10-02	11	0	14.7
2009-10-03	12.3	0	13.75
2009-10-04	15.5	0.6	15.2
2009-10-05	15.9	13.2	15.4
2009-10-06	18.1	0.8	16.6
2009-10-07	19.1	16.2	17.35
2009-10-08	16.5	1.6	17.95
2009-10-09	15.2	1.6	16.65
2009-10-10	14.8	0.4	16.6
2009-10-11	13.3	1.8	14.55
2009-10-12	11.9	0.2	13.95
2009-10-13	10.4	0	13.05
2009-10-14	9.1	0	13.15
2009-10-15	5.6	0	9.85
2009-10-16	8.1	0.2	9.55
2009-10-17	8.9	1.6	10.65
2009-10-18	6.3	0	9.65
2009-10-19	5.8	0.2	8.45
2009-10-20	10.6	1.2	8.6
2009-10-21	11.2	6.8	10.5
2009-10-22	11.9	0	11.75
2009-10-23	11.5	3.6	11.9
2009-10-24	14.9	1	13.1
2009-10-25	11.6	0.2	12.55
2009-10-26	10.8	0.2	11.4
2009-10-27	10.1	0	10.3
2009-10-28	10.7	0.2	10.65
2009-10-29	9.9	0.2	10.8
2009-10-30	8.2	0	10.45
2009-10-31	11.6	0.2	11.25
2009-11-01	13.4	11.4	12.3
2009-11-02	8.7	1.4	11.15
2009-11-03	10.3	6.4	10.35
2009-11-04	8.6	0	9.75
2009-11-05	8.2	1.4	9
2009-11-06	8.3	1.8	8.55
2009-11-07	7.5	1.8	9.05
2009-11-08	6.3	0.2	8.05
2009-11-09	5.7	0.6	6.95
2009-11-10	4.9	0.2	6.7
2009-11-11	6.7	0.6	7.2
2009-11-12	10.9	0	8.5
2009-11-13	14.5	0.4	10.15
2009-11-14	12.6	1.8	10.65
2009-11-15	11.4	1.6	10.25
2009-11-16	13.2	2	10.95
2009-11-17	10.3	0.8	10.85
2009-11-18	10.4	0.2	9.75
2009-11-19	10.5	0	9.45
2009-11-20	13.2	0.4	10.1
2009-11-21	14.3	3.6	11.05
2009-11-22	10.5	1.8	10.75
2009-11-23	11.7	2.8	9.95
2009-11-24	12.8	0	10.85
2009-11-25	9.5	2.2	9.9
2009-11-26	9	1	8.75
2009-11-27	8.2	0	8.45
2009-11-28	9	2.8	8.1
2009-11-29	8.1	0.6	8.35
2009-11-30	5.6	0	7
2009-12-01	5.8	0	7.05
2009-12-02	7.3	2	7.1
2009-12-03	7.6	2	8
2009-12-04	4.5	2	6.05
2009-12-05	10	6	7.65
2009-12-06	10.2	1	9.05
2009-12-07	7.6	2	7.4
2009-12-08	6.7	2.5	7.05
2009-12-09	11.3	2.5	8.65
2009-12-10	8.6	0	9.45
2009-12-11	4.4	0.5	6.2
2009-12-12	3.2	0	5.7
2009-12-13	0.6	0	4.1
2009-12-14	-1.3	0	2.55
2009-12-15	-2.7	0	1.75
2009-12-16	-2.9	0	1.35
2009-12-17	-1.3	0	1.05
2009-12-18	-4.4	0	1.05
2009-12-19	-3.5	0	1.05
2009-12-20	-1.3	2.5	1.05
2009-12-21	0.3	4.5	1
2009-12-22	1.1	0	1.15
2009-12-23	0.7	0.5	1.35
2009-12-24	1.7	9.5	2.05
2009-12-25	4.1	0.5	3.05
2009-12-26	3.2	0	2.4
2009-12-27	4.7	0	2.95
2009-12-28	2.8	6.5	2.8
2009-12-29	9	3.5	4.9
2009-12-30	9.4	9.5	6.8
2009-12-31	4.4	0.5	6.3
2010-01-01	-0.4	0	3.5
2010-01-02	-0.6	0	1.85
2010-01-03	-1	0.5	1.4
2010-01-04	-4.9	0	0.95
2010-01-05	-3.4	0	0.55
2010-01-06	-3.4	0	0.35
2010-01-07	-5.4	0	0.3
2010-01-08	-6.5	0	0.15
2010-01-09	-2.8	0	0.05
2010-01-10	-1.5	0	0.05
2010-01-11	-1	0	0.1
2010-01-12	-0.9	0	0.15
2010-01-13	1	2.5	0.15
2010-01-14	2.1	0	0.25
2010-01-15	1.6	0	0.25
2010-01-16	4.4	10	1.55
2010-01-17	6.4	0	2.2
2010-01-18	3.4	0	2.7
2010-01-19	1.3	0.5	3
2010-01-20	2.5	7	2.55
2010-01-21	4.2	0	3.4
2010-01-22	5.3	0.5	4.15
2010-01-23	4.1	4.5	4.4
2010-01-24	4.2	0.5	4.35
2010-01-25	2.8	0	4
2010-01-26	-1.2	0	2.55
2010-01-27	-2.1	0	1.2
2010-01-28	3.2	1	1.7
2010-01-29	3.4	9.5	2.75
2010-01-30	-0.4	0.5	1.8
2010-01-31	0.2	0	1.15
2010-02-01	1	1	1
2010-02-02	4.2	1	2.4
2010-02-03	8	0.5	3.8
2010-02-04	6.6	9	4.9
2010-02-05	7.8	1.5	5.6
2010-02-06	6	0	5.45
2010-02-07	3.6	0	5
2010-02-08	2	0.5	4.1
2010-02-09	-1.9	0	2.55
2010-02-10	-2.8	0	1.5
2010-02-11	-3	0.5	1.1
2010-02-12	-3.2	0	0.85
2010-02-13	-3.2	0	0.65
2010-02-14	-1.4	0	0.55
2010-02-15	-0.4	0	0.55
2010-02-16	-0.6	0	0.5
2010-02-17	1.3	0.5	0.5
2010-02-18	4.6	0	1.5
2010-02-19	3.8	0.5	3
2010-02-20	2.4	0	2.55
2010-02-21	4	0.5	3.1
2010-02-22	9.2	1.5	4.9
2010-02-23	10	1.5	6.85
2010-02-24	8.6	6.5	6.7
2010-02-25	9.5	5	7.3
2010-02-26	7.6	3.5	6.9
2010-02-27	7.9	9.5	6.15
2010-02-28	7.4	1.5	6.9
2010-03-01	5.7	5	5.5
2010-03-02	6.4	0	6.85
2010-03-03	5	0	5.35
2010-03-04	3.4	0	4.55
2010-03-05	1.2	0	3.6
2010-03-06	1.6	0	3.5
2010-03-07	-0.5	0	2.25
2010-03-08	0.4	0	1.75
2010-03-09	0	0	1.75
2010-03-10	1.8	0	1.65
2010-03-11	1.4	0	2.55
2010-03-12	2.4	0.5	2.55
2010-03-13	4.8	0	4.05
2010-03-14	5.2	0	4.45
2010-03-15	5.9	0	5.1
2010-03-16	6.6	0	5.65
2010-03-17	10.8	0	6.3
2010-03-18	13.1	0	7
2010-03-19	14.3	4	9.15
2010-03-20	13.8	4	10.75
2010-03-21	9.2	0	9.7
2010-03-22	9.4	0	8.9
2010-03-23	10	0	9.3
2010-03-24	13.9	0	9.9
2010-03-25	12.4	5.5	10.65
2010-03-26	9	2	9.65
2010-03-27	9	0	9.05
2010-03-28	10.3	2.5	9.5
2010-03-29	12.5	4.5	11.1
2010-03-30	8.7	4	10.25
2010-03-31	6.1	1	8.25
2010-04-01	6.5	0.5	7.7
2010-04-02	7.2	4	7.8
2010-04-03	8	5.5	8.15
2010-04-04	7	0.5	8.2
2010-04-05	7.5	0	7.95
2010-04-06	10.9	0	9
2010-04-07	10.9	4	10.05
2010-04-08	9.2	0	10.45
2010-04-09	10.2	0	10.05
2010-04-10	10.4	0	10.55
2010-04-11	7.6	0	9.7
2010-04-12	7.8	0.5	9.05
2010-04-13	9.9	0.5	9.6
2010-04-14	8.7	0	10.35
2010-04-15	10.1	0	10.15
2010-04-16	8.6	0	10.8
2010-04-17	9.7	0	11
2010-04-18	12.6	0	11.9
2010-04-19	12.8	0	12.6
2010-04-20	10	0	12.55
2010-04-21	8.8	0	11.8
2010-04-22	9.1	0	12
2010-04-23	10.8	0	12.1
2010-04-24	14.2	0	13.15
2010-04-25	15.1	0	13.9
2010-04-26	11.2	0	13.35
2010-04-27	12.9	0	13.85
2010-04-28	17.4	0	15
2010-04-29	19.4	0	16.1
2010-04-30	12.8	0	15.7
2010-05-01	11.9	1	14.2
2010-05-02	11	1.5	14.15
2010-05-03	7.5	2	13.25
2010-05-04	7.9	0	11.1
2010-05-05	7.8	0	10.85
2010-05-06	7.4	0	11.75
2010-05-07	8.1	0	11.7
2010-05-08	9.7	1.5	13.05
2010-05-09	11.9	0	14.1
2010-05-10	10.5	3	12.95
2010-05-11	5.9	6	10.75
2010-05-12	6.6	0	10.3
2010-05-13	7	0	10.15
2010-05-14	8.5	0	11.15
2010-05-15	10.4	0	12.2
2010-05-16	11	0	13.05
2010-05-17	12.3	0	14.3
2010-05-18	12.1	0	14.35
2010-05-19	12.9	0	15.05
2010-05-20	14.1	0	15.25
2010-05-21	16.5	0	16.45
2010-05-22	16.9	0	17.3
2010-05-23	18.5	0	18.05
2010-05-24	20.9	0	19.6
2010-05-25	20.6	1	21.45
2010-05-26	16	4	18.25
2010-05-27	14	4.5	17
2010-05-28	14	0	17.9
2010-05-29	13.7	2	15.85
2010-05-30	13.9	0	15.35
2010-05-31	13.5	0	15.65
2010-06-01	13	3.5	15.15
2010-06-02	15.5	0	17.15
2010-06-03	17.5	0	17.85
2010-06-04	21	0	19.55
2010-06-05	22.5	0	20.8
2010-06-06	18.1	5	20
2010-06-07	16.5	0	18.95
2010-06-08	17.7	0	18.8
2010-06-09	16.1	3.5	18.2
2010-06-10	17.8	16.5	18.75
2010-06-11	19.7	49.5	20.3
2010-06-12	16.3	1.5	19.3
2010-06-13	14.3	0	18.4
2010-06-14	15	3	18.2
2010-06-15	15.3	0	17.75
2010-06-16	15.6	0	16.8
2010-06-17	15.5	0	17.35
2010-06-18	15	1.5	17.2
2010-06-19	12	0.5	16.3
2010-06-20	11	0	14.9
2010-06-21	13.1	0	15.4
2010-06-22	16.7	0	17.15
2010-06-23	18.7	0	18.6
2010-06-24	19.4	0	19.9
2010-06-25	19.6	0	20.7
2010-06-26	21.6	0	21.65
2010-06-27	23.8	0	22.65
2010-06-28	21.9	7.5	22.7
2010-06-29	21.1	0	22.75
2010-06-30	22.3	0	22.35
2010-07-01	24.5	0	22.85
2010-07-02	25.4	4.5	23.6
2010-07-03	18.1	10	21.35
2010-07-04	19.5	0	21.2
2010-07-05	18	0	21.15
2010-07-06	17.9	0	20.8
2010-07-07	21.5	0	21.85
2010-07-08	24.7	0	23.05
2010-07-09	26.4	0	24.1
2010-07-10	22.1	12.5	23.1
2010-07-11	24.4	0	23.2
2010-07-12	21.7	4	22.45
2010-07-13	22.2	0	21.9
2010-07-14	18.5	31.5	19.95
2010-07-15	18.9	0	19.35
2010-07-16	18.5	0	18.65
2010-07-17	17.3	0	19.05
2010-07-18	18.1	0	19.75
2010-07-19	21.8	0	21.05
2010-07-20	24	0	21.85
2010-07-21	19.2	0	21.45
2010-07-22	19.3	0.5	20.75
2010-07-23	16.9	4.5	20.45
2010-07-24	17.7	0	20.35
2010-07-25	18.4	0	20.5
2010-07-26	19.3	0	20.25
2010-07-27	21.2	0	21.2
2010-07-28	20.8	0	22.05
2010-07-29	17.2	0	20.25
2010-07-30	18.9	0	20.4
2010-07-31	22.1	0	21.9
2010-08-01	18.6	0	21.3
2010-08-02	17.5	3.5	20.9
2010-08-03	17.4	0	20.25
2010-08-04	17.8	3	19.9
2010-08-05	16.4	0	18.95
2010-08-06	17	0	18.7
2010-08-07	19	4.5	20.05
2010-08-08	18.1	0	20
2010-08-09	20	0	20.5
2010-08-10	18.7	2	19.8
2010-08-11	19.1	0.5	20.25
2010-08-12	16.5	0	18.95
2010-08-13	15.6	0	18.65
2010-08-14	14.9	0.5	18.05
2010-08-15	14.7	18	17.4
2010-08-16	15.8	1.5	16.45
2010-08-17	16.3	0	16.45
2010-08-18	16.4	0	17.5
2010-08-19	18.1	0	17.85
2010-08-20	22.7	0	20.1
2010-08-21	22.9	0	21.3
2010-08-22	23	0	22.1
2010-08-23	20.4	6.5	21
2010-08-24	16.3	0	18.5
2010-08-25	18	0	18.05
2010-08-26	21.6	2	19.9
2010-08-27	19	2	20.3
2010-08-28	15	0	18.2
2010-08-29	14.5	1	16.95
2010-08-30	13.4	0	16.25
2010-08-31	14	0	16.65
2010-09-01	16	0	17
2010-09-02	16.9	0	17.8
2010-09-03	16.9	0	18.4
2010-09-04	16.5	0	18.35
2010-09-05	17.8	0	18.8
2010-09-06	17	1.5	17.75
2010-09-07	17.2	6	18.35
2010-09-08	14.8	1	17.5
2010-09-09	15.2	5	17.05
2010-09-10	16.2	0	17.05
2010-09-11	18.7	0	17.75
2010-09-12	16.1	0.5	18.1
2010-09-13	15.3	0	16.65
2010-09-14	18	8	17.7
2010-09-15	15.2	0	17.15
2010-09-16	13.9	0	15.45
2010-09-17	12.5	0	15.35
2010-09-18	10.8	0	14.25
2010-09-19	12.5	0	14.2
2010-09-20	15	0	15.1
2010-09-21	15.8	0	15.45
2010-09-22	18.1	0	16
2010-09-23	18.3	14.5	16.75
2010-09-24	13.5	6.5	15.85
2010-09-25	10.9	0	14.65
2010-09-26	9.3	15	12.15
2010-09-27	10.4	0.5	13.25
2010-09-28	12.3	0.5	13.25
2010-09-29	15.1	3.5	14.65
2010-09-30	13.4	0.5	15.25
2010-10-01	12.8	8	13.75
2010-10-02	17.3	0	15.05
2010-10-03	18.1	11	15.7
2010-10-04	16	3.5	16.15
2010-10-05	14.7	1	15.45
2010-10-06	15.3	1.5	15.55
2010-10-07	16.3	0	16.25
2010-10-08	16.3	0	16.2
2010-10-09	17.1	0.5	16.55
2010-10-10	14.2	0	16
2010-10-11	12.6	0	13.7
2010-10-12	10.3	0	12.6
2010-10-13	8.5	0	11.6
2010-10-14	9.5	0	11
2010-10-15	10.7	4.5	11.9
2010-10-16	9.4	1	11.95
2010-10-17	5.6	0	9.6
2010-10-18	7.2	0	9.15
2010-10-19	10.1	3.5	10.8
2010-10-20	6.5	0	9.85
2010-10-21	4.2	0	7.85
2010-10-22	5.3	0	8
2010-10-23	7.3	5	7.3
2010-10-24	6.6	0	8
2010-10-25	5.7	0	7.4
2010-10-26	5.8	0.5	6.55
2010-10-27	10.3	0	8.4
2010-10-28	10.4	0	9.7
2010-10-29	12.6	5	9.8
2010-10-30	11.4	0.5	10.8
2010-10-31	11.3	0.5	10.9
2010-11-01	9.8	0	10.2
2010-11-02	10	0	9.65
2010-11-03	13.7	0	11.35
2010-11-04	14.8	0	12.5
2010-11-05	14.5	0	12.35
2010-11-06	11.2	12	12.05
2010-11-07	6.1	1.5	10.6
2010-11-08	5.1	9.5	7.9
2010-11-09	8.1	10.5	8.35
2010-11-10	6.2	0.5	8.65
2010-11-11	8	7.5	7.75
2010-11-12	12.8	2	9.65
2010-11-13	13.9	6	11.05
2010-11-14	11.5	1.5	11.45
2010-11-15	7.2	0.5	9.3
2010-11-16	5.1	0	8.9
2010-11-17	4.4	0	7.35
2010-11-18	6.5	0.5	7.6
2010-11-19	5.8	0	7.45
2010-11-20	6.7	2	7.7
2010-11-21	5	2	7.4
2010-11-22	3.6	0	6.6
2010-11-23	2.9	1	5.7
2010-11-24	4.1	2	5.8
2010-11-25	1.8	0	5.9
2010-11-26	0.1	0.5	3.95
2010-11-27	-0.6	0	3.8
2010-11-28	-1.1	0	2.65
2010-11-29	-2	0.5	2.9
2010-11-30	-3.3	0	1.75
2010-12-01	-3	0	1.35
2010-12-02	-2.4	0	1.2
2010-12-03	-2.1	0	1.2
2010-12-04	-0.4	0	1.05
2010-12-05	2	1	1.4
2010-12-06	0.8	0.5	1.85
2010-12-07	-0.3	0	2.15
2010-12-08	-0.3	0	2.15
2010-12-09	-1.8	0	2.15
2010-12-10	0.6	11.5	2.05
2010-12-11	4.3	1	2.7
2010-12-12	4	0	3.45
2010-12-13	-1.8	0	2.2
2010-12-14	-2	0	1.25
2010-12-15	-1.4	0.5	0.85
2010-12-16	2.2	7	0.95
2010-12-17	-0.9	0	1
2010-12-18	-0.7	0	1.15
2010-12-19	0.9	0.5	1.25
2010-12-20	0.4	5	1.35
2010-12-21	1.8	0	1.75
2010-12-22	0.4	1	2.1
2010-12-23	-0.1	0.5	1.75
2010-12-24	-0.4	0	1.55
2010-12-25	-2.9	0	1.25
2010-12-26	-3.3	0	0.95
2010-12-27	-1.8	0	0.95
2010-12-28	0.9	3	1.1
2010-12-29	2.7	0	1.7
2010-12-30	1.9	0	2.5
2010-12-31	0.1	0.5	2.35
2011-01-01	-0.2	0.5	1.95
2011-01-02	1.3	0	2.4
2011-01-03	-0.4	0.5	1.45
2011-01-04	-0.3	0	1.1
2011-01-05	1.6	6	2.35
2011-01-06	10.3	4.5	3.95
2011-01-07	11.1	3	6.7
2011-01-08	10.3	16	7.3
2011-01-09	4.9	0	6.4
2011-01-10	3.4	5	4.25
2011-01-11	6.2	1	4.45
2011-01-12	8.5	1.5	6.35
2011-01-13	12.2	0	7.5
2011-01-14	10.2	2.5	8.1
2011-01-15	8.7	0	7.25
2011-01-16	9	0	7.5
2011-01-17	7.1	0.5	6.75
2011-01-18	6.8	0	6.85
2011-01-19	2	0.5	4.95
2011-01-20	2.1	0	4.05
2011-01-21	0.2	0	2.95
2011-01-22	2.9	1	3.15
2011-01-23	4.1	2	4
2011-01-24	4.7	1	4.7
2011-01-25	4.2	2	4.35
2011-01-26	4.3	5.5	4.85
2011-01-27	2.1	0	4.25
2011-01-28	-0.2	0	2.75
2011-01-29	-1.3	0	1.7
2011-01-30	-2.1	0	1.25
2011-01-31	-3.9	0	0.95
2011-02-01	-2.7	0	0.85
2011-02-02	2.6	2	1.65
2011-02-03	5.9	0	3.25
2011-02-04	8	0	4.55
2011-02-05	9.7	0	5.8
2011-02-06	8.1	0	6.45
2011-02-07	7.1	1	5.5
2011-02-08	8.4	0	6.4
2011-02-09	6.4	0	6.8
2011-02-10	9.1	0.5	6.3
2011-02-11	12.4	0	8.05
2011-02-12	8.3	0.5	7.6
2011-02-13	6	0	5.95
2011-02-14	6.8	0	6.6
2011-02-15	5.3	0.5	5.75
2011-02-16	4.8	0.5	5.7
2011-02-17	3.6	0	5.3
2011-02-18	2.2	0.5	4.85
2011-02-19	4.4	7.5	5.05
2011-02-20	5.5	0	5.6
2011-02-21	5	7	4.95
2011-02-22	3.5	0	5.85
2011-02-23	4.1	8	5.05
2011-02-24	9.3	0.5	6.55
2011-02-25	8.9	0	7.3
2011-02-26	8.6	5.5	7.95
2011-02-27	5.3	0	6.85
2011-02-28	2.5	0	5
2011-03-01	3.9	0	4.95
2011-03-02	4.6	0	5.25
2011-03-03	2.9	0	4.4
2011-03-04	3.4	0	4.35
2011-03-05	3.1	0	4.4
2011-03-06	3.3	0	4.45
2011-03-07	3.4	0	4.25
2011-03-08	7.9	0	4.5
2011-03-09	8.2	0	6.1
2011-03-10	7.5	0	6.05
2011-03-11	9.3	0	7.5
2011-03-12	8.5	0.5	7.1
2011-03-13	10	0	8.15
2011-03-14	10.5	0	9.05
2011-03-15	12.5	0	9.7
2011-03-16	11.4	0	9.85
2011-03-17	6.9	0	8.95
2011-03-18	8.5	3.5	8.3
2011-03-19	6.3	0	8.1
2011-03-20	6.7	0	7.9
2011-03-21	7.9	0	7.7
2011-03-22	9.7	0	7.65
2011-03-23	10.9	0	8.5
2011-03-24	12	0	9.15
2011-03-25	12.8	0	9.7
2011-03-26	12.2	3	10.7
2011-03-27	10.9	0.5	10.85
2011-03-28	10.6	0	10.75
2011-03-29	10.4	2.5	10
2011-03-30	10.5	7.5	10.55
2011-03-31	13.3	0	11.15
2011-04-01	12.5	0.5	12.15
2011-04-02	15.3	13	12.45
2011-04-03	10.3	0.5	12.05
2011-04-04	9.6	0	11.35
2011-04-05	11.7	0	11.1
2011-04-06	16.1	0	13.15
2011-04-07	16.5	0	14.1
2011-04-08	13.7	0.5	14.15
2011-04-09	14.1	0	14.1
2011-04-10	16.3	0	14.5
2011-04-11	13.7	0	14.35
2011-04-12	8.7	0	13.35
2011-04-13	7.9	0	11.25
2011-04-14	10.4	0	12.95
2011-04-15	10.7	0	13
2011-04-16	10.5	0	12.1
2011-04-17	11.5	0	12.55
2011-04-18	13.7	0	13.2
2011-04-19	17.1	0	15.25
2011-04-20	16.6	0	15.45
2011-04-21	16.2	0	15.65
2011-04-22	17.1	0	16.1
2011-04-23	18.2	17.5	16.6
2011-04-24	17.3	0	17.4
2011-04-25	16.9	0	17
2011-04-26	15	0	16.25
2011-04-27	12.5	0	15.6
2011-04-28	9.1	0.5	13.2
2011-04-29	11.8	0	14.2
2011-04-30	13.4	0.5	14.75
2011-05-01	15.4	0	16.85
2011-05-02	13.7	1	15.2
2011-05-03	10.5	0	14.1
2011-05-04	12	0	14.55
2011-05-05	13.9	0	15.4
2011-05-06	17.4	0.5	16.25
2011-05-07	20.3	0	17.75
2011-05-08	18.7	0	18.05
2011-05-09	17.1	0	18.55
2011-05-10	17.2	0	18.4
2011-05-11	15.1	0	18.2
2011-05-12	12.6	0	17.45
2011-05-13	13.1	0	17.15
2011-05-14	12.2	0	17
2011-05-15	11.3	0	15.5
2011-05-16	12.3	0	14.95
2011-05-17	14.7	0	16.7
2011-05-18	16.8	0	18.25
2011-05-19	15.7	0	18.8
2011-05-20	15.2	0	18.15
2011-05-21	16.9	0	19.1
2011-05-22	15.8	0	19.1
2011-05-23	17.1	0	18.55
2011-05-24	13.8	0	18.85
2011-05-25	15.7	0	18.65
2011-05-26	14.4	0	17
2011-05-27	12	0.5	16.45
2011-05-28	13.2	0	16.65
2011-05-29	17.3	0	18.65
2011-05-30	18.4	1.5	18.85
2011-05-31	12.5	0	17.5
2011-06-01	13.7	0	16.6
2011-06-02	17.3	0	17.45
2011-06-03	20.3	0	18.6
2011-06-04	22	7.5	20.65
2011-06-05	19.9	5.5	21.4
2011-06-06	15	0	18.85
2011-06-07	14	6.5	17.55
2011-06-08	14	0	16.9
2011-06-09	13.8	0	16.65
2011-06-10	12.6	1.5	16.45
2011-06-11	12.3	0.5	15.45
2011-06-12	13.7	2	15.3
2011-06-13	17.3	9.5	17.1
2011-06-14	18.3	1	19.2
2011-06-15	18.6	0.5	19.15
2011-06-16	16.8	0	18.95
2011-06-17	14.8	2	16.6
2011-06-18	13.5	3.5	15.9
2011-06-19	14.2	7.5	15.2
2011-06-20	17	6	16.55
2011-06-21	17.7	0.5	17.75
2011-06-22	16.3	7.5	17.45
2011-06-23	14.2	0	17.2
2011-06-24	14.3	0	17
2011-06-25	19.4	0	18.75
2011-06-26	22.8	0	20.7
2011-06-27	27.1	0.5	22.65
2011-06-28	24	1	23.55
2011-06-29	16.8	0	20.75
2011-06-30	14.9	0	19.1
2011-07-01	15.4	0	18.65
2011-07-02	15.6	0	18.8
2011-07-03	16.6	0	18.9
2011-07-04	19.2	0	20.25
2011-07-05	21.5	1	21.1
2011-07-06	17.7	1.5	19.7
2011-07-07	17.6	0	18.15
2011-07-08	17.8	1	18.2
2011-07-09	16.9	0.5	18.15
2011-07-10	17.5	0	18.4
2011-07-11	19.6	0	20.15
2011-07-12	17.7	4.5	19.65
2011-07-13	15.5	0	17.95
2011-07-14	15.7	0	17.25
2011-07-15	18.8	0	18.75
2011-07-16	17.1	14	18.45
2011-07-17	15	0	16.65
2011-07-18	15.4	5	16.05
2011-07-19	13.7	9.5	16.25
2011-07-20	14.8	4	16.2
2011-07-21	15.6	0.5	17.2
2011-07-22	15.8	7	18.15
2011-07-23	13.8	6	17.25
2011-07-24	15.9	0.5	16.75
2011-07-25	17.9	0.5	18.9
2011-07-26	16.8	0	18.65
2011-07-27	15.7	0	18
2011-07-28	17	0	18.25
2011-07-29	17.1	0	18.45
2011-07-30	16.7	0	18.85
2011-07-31	17.9	0	19.5
2011-08-01	20.2	0	20.75
2011-08-02	21.3	4.5	20.6
2011-08-03	21.3	0.5	21.35
2011-08-04	18.9	7	19.85
2011-08-05	19.6	15	21.1
2011-08-06	17.1	3.5	20.25
2011-08-07	15.7	5.5	18.3
2011-08-08	15.4	0.5	17.35
2011-08-09	15.2	0.5	17.4
2011-08-10	15.9	0	17.7
2011-08-11	19	0	18
2011-08-12	19.3	0	19.45
2011-08-13	18.7	10	19
2011-08-14	17.8	0.5	19.4
2011-08-15	17.1	0	19.35
2011-08-16	20	0	20.4
2011-08-17	19.7	0	20.2
2011-08-18	20.1	0	20.15
2011-08-19	19.9	0	21.4
2011-08-20	21.9	1	21.1
2011-08-21	25.4	0	23.35
2011-08-22	19.7	10.5	21.65
2011-08-23	20.2	0	20.6
2011-08-24	18.1	0	20.3
2011-08-25	19.4	17.5	20.35
2011-08-26	15.4	1	18.35
2011-08-27	14.6	1.5	17.15
2011-08-28	14.5	0	16.75
2011-08-29	13.8	0.5	16.4
2011-08-30	13.6	0	16.85
2011-08-31	15.6	0	16.85
2011-09-01	19.5	0	18.4
2011-09-02	22	0	20.2
2011-09-03	21.8	23	21.1
2011-09-04	17.4	0.5	20.15
2011-09-05	15.9	0	17.55
2011-09-06	17	0.5	16.7
2011-09-07	15.1	0	16.8
2011-09-08	16.2	1	16.55
2011-09-09	20.6	0	18.7
2011-09-10	22.3	0	19.95
2011-09-11	16.4	5.5	18.35
2011-09-12	18.5	0	17.65
2011-09-13	16.5	0	18.2
2011-09-14	13.5	0	16.55
2011-09-15	14.3	0	16.15
2011-09-16	16.6	0	16.5
2011-09-17	14.7	7	16.15
2011-09-18	12.2	3	14.6
2011-09-19	14.1	0	15.15
2011-09-20	15.2	0	15.85
2011-09-21	16.4	0	16.25
2011-09-22	14.7	0	16.3
2011-09-23	13.5	0	15.65
2011-09-24	15.2	0	15.55
2011-09-25	18.6	0	16.7
2011-09-26	19.4	0.5	17.3
2011-09-27	18.7	0	17.8
2011-09-28	19.8	0	17.9
2011-09-29	19.9	0	17.9
2011-09-30	20.9	0	18.2
2011-10-01	20.9	0	18.25
2011-10-02	18.9	0	17.7
2011-10-03	19.6	0	17.25
2011-10-04	17.5	0	17.2
2011-10-05	17.2	0	17.05
2011-10-06	14.1	1	16.2
2011-10-07	11	0.5	13.7
2011-10-08	11	0.5	13.15
2011-10-09	15	1	14.2
2011-10-10	15.8	0	15.2
2011-10-11	15.5	0	15.3
2011-10-12	14.6	0.5	14.9
2011-10-13	14.7	0	15.85
2011-10-14	10.5	0	13.65
2011-10-15	9.2	0	12.3
2011-10-16	10	0	11.9
2011-10-17	12	0	12.5
2011-10-18	11.2	8	12.6
2011-10-19	7.9	0	11.5
2011-10-20	6.2	0	9.6
2011-10-21	5.7	0	8.8
2011-10-22	5.8	0.5	8.2
2011-10-23	11.5	0	9.95
2011-10-24	12.4	3	10.5
2011-10-25	12.2	0.5	12.25
2011-10-26	11.1	0	11.05
2011-10-27	12.3	0	11.05
2011-10-28	13.9	0	12.45
2011-10-29	14.3	0.5	13.15
2011-10-30	13	0	12.85
2011-10-31	13.2	0	13.45
2011-11-01	11.1	7.5	11.95
2011-11-02	12.5	0	11.2
2011-11-03	15.1	13.5	13.1
2011-11-04	13.3	13.5	12.9
2011-11-05	13.1	0	13.05
2011-11-06	13.2	0	13.35
2011-11-07	10	0.5	11.95
2011-11-08	9.5	0.5	11.3
2011-11-09	11.7	0	11.8
2011-11-10	9.5	0	11
2011-11-11	8.5	0	10.65
2011-11-12	10.7	0.5	11
2011-11-13	9.2	0	10.5
2011-11-14	6.6	0.5	9.2
2011-11-15	3.8	0	7.85
2011-11-16	2.8	0	6.7
2011-11-17	9.3	0.5	7.95
2011-11-18	8.3	0	8.5
2011-11-19	7.1	0.5	7.6
2011-11-20	5.4	0	7
2011-11-21	8.2	0	7.2
2011-11-22	8.1	0.5	7.7
2011-11-23	9.5	0	8.35
2011-11-24	8.6	0	9.35
2011-11-25	7.1	0	8.75
2011-11-26	5.5	0.5	7.3
2011-11-27	9.4	0	8.45
2011-11-28	5.9	0	7
2011-11-29	7.8	1	7.75
2011-11-30	7.5	0	7.4
2011-12-01	11.1	1	8.2
2011-12-02	8.3	1	9.05
2011-12-03	9.5	5.5	8.45
2011-12-04	11.1	8	9.55
2011-12-05	6	0	8.15
2011-12-06	6.3	0.5	6.95
2011-12-07	8.4	2	7.65
2011-12-08	8.2	1	7.45
2011-12-09	8	1.5	8.05
2011-12-10	4.3	0.5	6.55
2011-12-11	4.2	3	5.45
2011-12-12	7	2.5	6.15
2011-12-13	8.9	10.5	7.15
2011-12-14	7	0.5	6.85
2011-12-15	6.2	15.5	6.75
2011-12-16	7	5.5	7.1
2011-12-17	3	1.5	5.25
2011-12-18	2.7	2	4.3
2011-12-19	2.1	7.5	4.15
2011-12-20	7.1	4	4.95
2011-12-21	8.8	1.5	6.65
2011-12-22	10	0.5	7.65
2011-12-23	8.2	1	7.8
2011-12-24	5.1	0	6.05
2011-12-25	7.4	0	6.2
2011-12-26	7.8	0	7.2
2011-12-27	2.3	0.5	4.75
2011-12-28	3.8	0	5.05
2011-12-29	5.4	6	5.1
2011-12-30	7.1	8.5	6.25
2011-12-31	11.3	0.5	7.65
2012-01-01	12.3	10.5	9.35
2012-01-02	7	1	8.75
2012-01-03	8.9	1.5	7.5
2012-01-04	7.3	0	6.9
2012-01-05	9	2	7.6
2012-01-06	5.6	0	6.1
2012-01-07	8.4	0	6.5
2012-01-08	7.1	0	6.95
2012-01-09	8.1	0	7.45
2012-01-10	8.3	0	7.65
2012-01-11	7.7	0	7.95
2012-01-12	7.1	0	6.75
2012-01-13	5.3	0.5	6.75
2012-01-14	1.1	0	4.05
2012-01-15	0.8	0	2.8
2012-01-16	0.5	0	2.2
2012-01-17	0.2	0.5	1.55
2012-01-18	4	0.5	3
2012-01-19	10.3	2	4.7
2012-01-20	7.6	1.5	6.15
2012-01-21	9.9	0.5	7.05
2012-01-22	8.3	0	7.1
2012-01-23	6	1.5	6.3
2012-01-24	6.2	5.5	6.35
2012-01-25	9.1	1.5	7.2
2012-01-26	6.8	0.5	7.7
2012-01-27	4.6	2	5.25
2012-01-28	3.7	1.5	5.45
2012-01-29	1.4	0	4.85
2012-01-30	-0.3	0	3.8
2012-01-31	-0.7	0	3.15
2012-02-01	-3.5	0	2.15
2012-02-02	-5.7	0	1.05
2012-02-03	-5.2	0	0.4
2012-02-04	-4.2	0	0.25
2012-02-05	-6.3	0	0.15
2012-02-06	-4.4	0.5	0.15
2012-02-07	-7.9	0	0.15
2012-02-08	-6.3	0	-0.05
2012-02-09	-6	0	-0.35
2012-02-10	-5.2	0.5	-0.5
2012-02-11	-6.7	0	-0.75
2012-02-12	-5.5	0	-0.85
2012-02-13	1.4	2	-0.35
2012-02-14	3.7	0	-0.1
2012-02-15	5.2	1	-0.05
2012-02-16	5.4	0	0
2012-02-17	5.9	0.5	1.4
2012-02-18	7.9	4	3.1
2012-02-19	3.3	0	3.55
2012-02-20	1.4	0	2.4
2012-02-21	3.1	0	2.4
2012-02-22	3.8	0	2.3
2012-02-23	8.7	0.5	4.4
2012-02-24	9.8	0	6.7
2012-02-25	8.8	0	7.25
2012-02-26	6.6	0	6.55
2012-02-27	6.6	0	6.1
2012-02-28	9.1	0	7.15
2012-02-29	9.2	0	7.65
2012-03-01	9.1	0	8.6
2012-03-02	8.7	0	8.2
2012-03-03	7.9	0	7.35
2012-03-04	7.3	2.5	8
2012-03-05	5.2	1.5	6.05
2012-03-06	4.3	1.5	6.4
2012-03-07	4.2	5	5
2012-03-08	5.3	0	5.55
2012-03-09	6.8	0	5.9
2012-03-10	9.2	0	7.65
2012-03-11	9.4	0	8.65
2012-03-12	9.2	0	8.1
2012-03-13	8.8	0.5	9
2012-03-14	8	0	8.65
2012-03-15	12	0	8.85
2012-03-16	12.4	0	10.1
2012-03-17	9	1	9.65
2012-03-18	7.1	5.5	8.9
2012-03-19	6.4	0	8.55
2012-03-20	6.6	0	7.75
2012-03-21	9.7	0.5	8.15
2012-03-22	12.5	0	9.7
2012-03-23	12.9	0	10.2
2012-03-24	13.4	0	10.8
2012-03-25	13.8	0	11.25
2012-03-26	13.4	0	11.55
2012-03-27	13.1	0	11.1
2012-03-28	13.6	0	11.55
2012-03-29	13.2	0	11.75
2012-03-30	11.8	0	11.85
2012-03-31	8.2	0	10.7
2012-04-01	6.3	0	10.05
2012-04-02	9.1	0	10.25
2012-04-03	9.3	2.5	10.3
2012-04-04	8	1	9.6
2012-04-05	7.9	0	9.55
2012-04-06	7.7	0	9.95
2012-04-07	7.1	0	9.5
2012-04-08	6.5	0	8.8
2012-04-09	10.1	3.5	9.95
2012-04-10	8.4	5	9.9
2012-04-11	7.1	4	9.2
2012-04-12	7.4	1	9.75
2012-04-13	8.3	0	10.2
2012-04-14	8.3	1	10.6
2012-04-15	6	0	8.95
2012-04-16	5.4	0	8.15
2012-04-17	5.3	4	7.15
2012-04-18	6.9	4	7.85
2012-04-19	8.2	0	8.9
2012-04-20	8.5	2.5	9.65
2012-04-21	8.1	1	9.75
2012-04-22	7.6	2.5	9.3
2012-04-23	6.9	16.5	8.6
2012-04-24	8.3	1.5	9.15
2012-04-25	9.3	3.5	9.1
2012-04-26	12.2	0	10.05
2012-04-27	11	1	10.75
2012-04-28	11	4.5	11.05
2012-04-29	13.3	3	12.2
2012-04-30	12.9	0.5	12.1
2012-05-01	13.4	0	13.9
2012-05-02	10.3	1.5	12.4
2012-05-03	13.4	0	13.9
2012-05-04	13.5	4.5	14.05
2012-05-05	11.7	3	14.35
2012-05-06	10	0.5	13.5
2012-05-07	12.2	0	13.35
2012-05-08	15.5	1.5	14.3
2012-05-09	16.8	0	15.4
2012-05-10	21.3	0	16.7
2012-05-11	15.2	2	16.7
2012-05-12	11.3	0	15.65
2012-05-13	9.5	0	14.85
2012-05-14	12.1	0	14.7
2012-05-15	7.9	4.5	13.55
2012-05-16	9	0	13.05
2012-05-17	11.1	0	12.45
2012-05-18	13.6	0	13
2012-05-19	13.4	1	13.45
2012-05-20	14.2	28	14.55
2012-05-21	11.7	21.5	14
2012-05-22	14.9	0	14.15
2012-05-23	17.1	0	16.15
2012-05-24	19.4	0	18.15
2012-05-25	21	0	19.35
2012-05-26	19.7	0	18.9
2012-05-27	18.6	0	19.25
2012-05-28	17.7	0	19.65
2012-05-29	18.1	0	19.8
2012-05-30	17.3	4.5	19.5
2012-05-31	15.8	0	18.7
2012-06-01	16.1	0	18.45
2012-06-02	19.9	15.5	19.2
2012-06-03	16.2	1.5	18.65
2012-06-04	11.9	0	16.65
2012-06-05	12.1	1.5	15.75
2012-06-06	16	0	16.6
2012-06-07	16.4	7.5	16.85
2012-06-08	14.7	5.5	16.2
2012-06-09	13.1	0	15.6
2012-06-10	13.9	6.5	15.65
2012-06-11	14.5	0	16.1
2012-06-12	12.1	3	15.15
2012-06-13	12.2	3.5	15.85
2012-06-14	15.5	6.5	16.6
2012-06-15	16.2	3	16.85
2012-06-16	15.7	0	16.7
2012-06-17	15.9	8.5	17.05
2012-06-18	14.6	0	17.35
2012-06-19	14.5	1.5	16.8
2012-06-20	17.8	3	18.4
2012-06-21	18.1	5.5	19.1
2012-06-22	15.8	0	17.35
2012-06-23	15.4	0	17.7
2012-06-24	13.9	12.5	16.65
2012-06-25	15.2	2.5	17.05
2012-06-26	17.7	1	18.4
2012-06-27	20.9	0	19.8
2012-06-28	23.4	1.5	21.05
2012-06-29	17.4	2.5	19.75
2012-06-30	17.2	0	19.2
2012-07-01	15.5	0	18.9
2012-07-02	17.1	0	18.65
2012-07-03	18.6	0	19.35
2012-07-04	21.4	0.5	20.4
2012-07-05	17.8	0.5	20.35
2012-07-06	16.1	5.5	19.1
2012-07-07	16.5	15	18.5
2012-07-08	16.5	0	18.25
2012-07-09	17.7	0	18.5
2012-07-10	16.4	0.5	18.6
2012-07-11	15.1	1.5	17.85
2012-07-12	14.5	10.5	17.1
2012-07-13	15	7	16.95
2012-07-14	15.3	1	17.05
2012-07-15	14	0.5	16.75
2012-07-16	16.1	0	16.25
2012-07-17	19.5	0	18.45
2012-07-18	20.2	0	19.2
2012-07-19	16.6	0	18.3
2012-07-20	15.5	0	18.2
2012-07-21	15.2	0	17.6
2012-07-22	17.2	0	18.65
2012-07-23	19.3	0	19.35
2012-07-24	21.3	0	20.05
2012-07-25	23.3	0	21.4
2012-07-26	24.5	0	22.15
2012-07-27	22.1	17.5	21.4
2012-07-28	18.6	0	21.1
2012-07-29	14.6	5	18.6
2012-07-30	14.4	0	17.8
2012-07-31	18.2	0	19.1
2012-08-01	20.7	0	19.15
2012-08-02	19.4	0	19.8
2012-08-03	17.8	1	19.15
2012-08-04	18.3	0	18.85
2012-08-05	16.6	1	18.5
2012-08-06	17	4	18.05
2012-08-07	16.3	0	18
2012-08-08	19	0	19.15
2012-08-09	20.1	0	20.5
2012-08-10	19.2	0	20.15
2012-08-11	19.8	0	19.8
2012-08-12	19.2	0	19.7
2012-08-13	19.2	0	19.7
2012-08-14	19.7	0	19.65
2012-08-15	21	0	19.95
2012-08-16	20	0	19.55
2012-08-17	24.4	0	21.05
2012-08-18	27.3	0	22.4
2012-08-19	25.4	0	22.85
2012-08-20	21.9	0.5	22.25
2012-08-21	22.2	0	22.7
2012-08-22	17.8	0	21.55
2012-08-23	17.9	0	20.1
2012-08-24	17.6	1	19.55
2012-08-25	19	0	18.75
2012-08-26	17.8	0	18.75
2012-08-27	21.4	0	19.65
2012-08-28	20.5	0	20.3
2012-08-29	19.2	0	19.35
2012-08-30	16.4	0.5	18.8
2012-08-31	13.1	0	17.5
2012-09-01	13.6	0	17.1
2012-09-02	16.6	0	18.25
2012-09-03	17	0	18.2
2012-09-04	18	0	18.65
2012-09-05	17.3	0	18.5
2012-09-06	15.2	0	18
2012-09-07	16.5	0	17.6
2012-09-08	18.8	0	18.25
2012-09-09	21.4	0	18.55
2012-09-10	20.4	0	19.6
2012-09-11	15.6	12	18.45
2012-09-12	13.1	6	16.15
2012-09-13	13.7	0	16
2012-09-14	12.9	0	14.3
2012-09-15	15.4	0	16.55
2012-09-16	16.4	0	16.65
2012-09-17	15.6	0	17.05
2012-09-18	13.8	0	16.15
2012-09-19	11	0.5	14.6
2012-09-20	11.4	0	14.05
2012-09-21	10.7	6.5	13.2
2012-09-22	12.4	0	13.85
2012-09-23	16.6	4.5	14.8
2012-09-24	15.8	12.5	15.65
2012-09-25	13.1	0	14.15
2012-09-26	13	4	13.9
2012-09-27	12.5	3	13.8
2012-09-28	12.2	0	13.25
2012-09-29	11.8	0	13.2
2012-09-30	10.2	0.5	12.6
2012-10-01	12.9	0.5	12.45
2012-10-02	15.2	0	14.35
2012-10-03	14.2	11	13.9
2012-10-04	14.1	3	14.4
2012-10-05	17.2	0	15.1
2012-10-06	15.2	9.5	14.8
2012-10-07	12.3	0.5	14.7
2012-10-08	13.8	8	14.15
2012-10-09	14.3	9	15.15
2012-10-10	12.5	2	14.65
2012-10-11	15.2	5.5	15.15
2012-10-12	12.3	0	14.55
2012-10-13	9.3	11.5	12.4
2012-10-14	7.2	1	11.1
2012-10-15	9.1	1	10.6
2012-10-16	11.2	0.5	11.65
2012-10-17	13.3	4	11.95
2012-10-18	15.4	0.5	13.3
2012-10-19	15.6	2	13.95
2012-10-20	13.9	5.5	14.3
2012-10-21	15.7	0	14.8
2012-10-22	17.4	0	15.25
2012-10-23	14.2	0	15.25
2012-10-24	9.7	0	13.65
2012-10-25	10.9	0	12.55
2012-10-26	8.7	0	12.6
2012-10-27	3.5	0	9.85
2012-10-28	4.7	0	8.6
2012-10-29	7.6	0	9.35
2012-10-30	8.1	0	9.25
2012-10-31	7.8	0.5	8.9
2012-11-01	8.3	6	9.2
2012-11-02	6.8	9.5	8.15
2012-11-03	8.7	2.5	8.8
2012-11-04	8.1	1.5	8.8
2012-11-05	7.1	2.5	8.6
2012-11-06	6	0	8.05
2012-11-07	8.9	0	8.45
2012-11-08	7.4	0	8.95
2012-11-09	6	3	7.95
2012-11-10	10.1	2.5	9
2012-11-11	6	0	8.85
2012-11-12	5.1	1.5	8.25
2012-11-13	7.6	0	8.9
2012-11-14	3.9	0	8.05
2012-11-15	4.2	0	7.8
2012-11-16	3.6	0	7.4
2012-11-17	8.1	2.5	8.1
2012-11-18	8.3	2.5	8.65
2012-11-19	9.4	0	9.1
2012-11-20	8.8	0	9.2
2012-11-21	8.2	1	8.95
2012-11-22	6.5	0	7.8
2012-11-23	9	2.5	8.2
2012-11-24	9.8	0	8.7
2012-11-25	9.9	0	8.85
2012-11-26	9.4	0	8.55
2012-11-27	6.4	0.5	8.25
2012-11-28	6	1	7.9
2012-11-29	4.4	0	7.3
2012-11-30	1.2	0.5	5.95
2012-12-01	1.7	1	5
2012-12-02	2	1	4.6
2012-12-03	6.5	7	5
2012-12-04	4.3	4	5.75
2012-12-05	2.1	2.5	5.2
2012-12-06	1.1	1.5	4.1
2012-12-07	2.4	5	4.05
2012-12-08	1.6	0	4.15
2012-12-09	3.9	1.5	3.75
2012-12-10	3.6	0.5	4.1
2012-12-11	0.8	0	3.8
2012-12-12	-2	0	2.2
2012-12-13	0.6	0.5	1.65
2012-12-14	8	9.5	3.25
2012-12-15	8.5	7.5	5.05
2012-12-16	8	0.5	5.85
2012-12-17	7	8	6.05
2012-12-18	6.6	0	5.8
2012-12-19	5.5	13	5.55
2012-12-20	7.8	4.5	6.15
2012-12-21	7.3	0.5	6.6
2012-12-22	9.7	9	7.15
2012-12-23	13	0	8
2012-12-24	10.7	1	8.55
2012-12-25	9.7	0	8.35
2012-12-26	8.8	3	7.7
2012-12-27	8.8	2.5	7.95
2012-12-28	9.1	0	7.8
2012-12-29	9.6	2.5	8.25
2012-12-30	7.6	0	7.4
2012-12-31	8.4	6	7.4
2013-01-01	6.4	1.5	7.6
2013-01-02	5.1	2.5	6.25
2013-01-03	9	0	7.2
2013-01-04	8.5	0.5	7.9
2013-01-05	7.7	0	8.1
2013-01-06	6.5	0.5	7.85
2013-01-07	6	0	7.5
2013-01-08	3.7	0	7.1
2013-01-09	4.1	2	6.55
2013-01-10	6.7	2	6.9
2013-01-11	4.4	2	6.75
2013-01-12	4	2	5.8
2013-01-13	2.5	1	5.75
2013-01-14	-0.7	0.5	4.25
2013-01-15	1	0.5	3.7
2013-01-16	-2.5	0	3.05
2013-01-17	-3.8	0	2
2013-01-18	-3.5	0	1.5
2013-01-19	-1.9	0	1.3
2013-01-20	-2.5	0	1.35
2013-01-21	0.2	1	1.5
2013-01-22	0.8	6	1.7
2013-01-23	1.8	0	2.05
2013-01-24	-0.6	0	2.25
2013-01-25	-3.4	0	1.6
2013-01-26	1.1	0.5	1.55
2013-01-27	5.4	2.5	2.4
2013-01-28	6.6	2	3.8
2013-01-29	10.8	2	5.55
2013-01-30	11.1	4.5	7.1
2013-01-31	7.7	5	6.35
2013-02-01	7.7	2.5	6.75
2013-02-02	3.5	0.5	5.85
2013-02-03	2.8	1	4.45
2013-02-04	8.3	0.5	5.3
2013-02-05	3.8	5.5	5.65
2013-02-06	3.9	3.5	4.8
2013-02-07	2.6	0	4.45
2013-02-08	1.8	0.5	3.9
2013-02-09	1.2	0.5	3.85
2013-02-10	1.1	9.5	3.35
2013-02-11	5.1	2.5	4.1
2013-02-12	1.4	0	4.2
2013-02-13	-0.4	0	3.5
2013-02-14	2.3	3.5	3.1
2013-02-15	5.6	0	4.1
2013-02-16	3.6	0	3.65
2013-02-17	2.8	0	3.85
2013-02-18	2.3	0.5	3.55
2013-02-19	2.8	0.5	3.1
2013-02-20	2.4	0.5	2.9
2013-02-21	-0.8	0	2.25
2013-02-22	-2.1	0	1.65
2013-02-23	-2.7	0	1.2
2013-02-24	-0.6	0	1.05
2013-02-25	0.1	1.5	1.2
2013-02-26	1.4	7	1.45
2013-02-27	1.6	0	1.9
2013-02-28	0.9	0	2.2
2013-03-01	1.8	0	2.3
2013-03-02	1.5	0	2.65
2013-03-03	2.6	0	3.25
2013-03-04	5.7	0.5	3.55
2013-03-05	10.2	0	4.8
2013-03-06	11	0.5	6.4
2013-03-07	10.3	1	7.4
2013-03-08	10.5	2	7.8
2013-03-09	10.3	0	8.4
2013-03-10	4.9	3.5	7.2
2013-03-11	0.3	3	5.55
2013-03-12	-3.2	0	3.8
2013-03-13	-3.1	0.5	3.4
2013-03-14	-0.1	1.5	3.3
2013-03-15	1.8	0	2.55
2013-03-16	4.9	2.5	3.5
2013-03-17	5.2	7.5	4.6
2013-03-18	3.7	5	4.25
2013-03-19	5.5	4	4.95
2013-03-20	5.2	0	5.45
2013-03-21	5.3	1	5.1
2013-03-22	8.5	0	6.25
2013-03-23	8.1	0	7.35
2013-03-24	4.1	0	6.8
2013-03-25	3.9	0	6.5
2013-03-26	3.1	0	6.2
2013-03-27	3.2	0	6.2
2013-03-28	2.8	0	6.15
2013-03-29	1.9	0	5.55
2013-03-30	1.8	0	5.35
2013-03-31	1.1	0	4.8
2013-04-01	3.3	0	4.9
2013-04-02	3.9	0	5.15
2013-04-03	4.1	0	5.5
2013-04-04	4.1	3	5.55
2013-04-05	3.8	2	5.45
2013-04-06	4	0	5.45
2013-04-07	5.2	0	5.4
2013-04-08	6.9	3.5	6.6
2013-04-09	8.3	7	7.3
2013-04-10	9.9	3.5	8.1
2013-04-11	11.2	0.5	9.25
2013-04-12	10.1	1.5	9.3
2013-04-13	10.5	1	9.2
2013-04-14	18.6	0	11.45
2013-04-15	14.3	1	12.1
2013-04-16	14.2	0	12.1
2013-04-17	18.2	0	13.1
2013-04-18	12.8	0.5	13.15
2013-04-19	8.2	1.5	11.45
2013-04-20	8	0	10.85
2013-04-21	8.4	0	11
2013-04-22	9	0	10.8
2013-04-23	11.8	0	11.25
2013-04-24	15.3	0	12.5
2013-04-25	18.1	0	14.15
2013-04-26	10.5	0	13.8
2013-04-27	6.9	0	11.4
2013-04-28	7.1	0	10.95
2013-04-29	8.6	0	10.6
2013-04-30	9.1	1.5	10.45
2013-05-01	10.5	7	10.7
2013-05-02	12.6	0	12.9
2013-05-03	11.3	0	13.1
2013-05-04	10.7	0	12.65
2013-05-05	13	0	14.35
2013-05-06	12	0	13.65
2013-05-07	14.8	1	14.25
2013-05-08	15.6	2	14.6
2013-05-09	12.2	0	14.35
2013-05-10	11.2	1	12.9
2013-05-11	12.2	0	13.3
2013-05-12	11.1	0.5	13.25
2013-05-13	12.9	0	13.45
2013-05-14	11.5	0	13
2013-05-15	11.1	4	13
2013-05-16	10.3	0	13.25
2013-05-17	10.5	0	13.2
2013-05-18	10.6	9	12.65
2013-05-19	11	12	12.9
2013-05-20	10.2	36.5	12.5
2013-05-21	10.8	1	12.15
2013-05-22	10.9	0	12.65
2013-05-23	7.8	4	13.2
2013-05-24	5.1	7.5	11.4
2013-05-25	8.6	0.5	11.95
2013-05-26	9.8	0	12.3
2013-05-27	12.2	1	12.65
2013-05-28	11.3	2.5	13.35
2013-05-29	10.4	3	13.05
2013-05-30	11.3	14.5	13.45
2013-05-31	12.5	0	13.45
2013-06-01	14.6	0	14
2013-06-02	12.9	0	14.75
2013-06-03	11.1	0	14.15
2013-06-04	12.5	0	14.45
2013-06-05	16.5	0	15.65
2013-06-06	18.8	0.5	17.25
2013-06-07	20.5	0	18.15
2013-06-08	17.9	13.5	18.35
2013-06-09	12.8	0.5	16.8
2013-06-10	14.8	0	17
2013-06-11	15.9	0	17.05
2013-06-12	17.9	1	17.2
2013-06-13	14.8	4.5	16.8
2013-06-14	14.4	0.5	16.2
2013-06-15	15.1	0	16.35
2013-06-16	16.7	0	17.15
2013-06-17	17.9	9.5	17.75
2013-06-18	21.4	8	19.5
2013-06-19	18.8	17	20.15
2013-06-20	18.1	2	19.55
2013-06-21	16.1	0	18.45
[truncated: 1,289 more rows]
